# Supplementary material for: Basic Study for Ultrasound-Based Navigation for Pedicle Screw Insertion Using Transmission and Backscattered Methods
Source: PLoS One. 2015 Apr 10;10(4):e0122392. doi: 10.1371/journal.pone.0122392 (PMC4393101; doi:10.1371/journal.pone.0122392)
Supplement: S1 File — (XLSX) [file pone.0122392.s001.xlsx]

## Sheet: 0.5MHz
Sample No.	1		1		1		1		1			2		2		2		2		2			3		3		3		3		3			4		4		4		4		4			5		5		5
ROI No.	1		2		3		4		5			1		2		3		4		5			1		2		3		4		5			1		2		3		4		5			1		2		3
	x-axis	ch1	x-axis	ch1	x-axis	ch1	x-axis	ch1	x-axis	ch1		x-axis	ch1	x-axis	ch1	x-axis	ch1	x-axis	ch1	x-axis	ch1		x-axis	ch1	x-axis	ch1	x-axis	ch1	x-axis	ch1	x-axis	ch1		x-axis	ch1	x-axis	ch1	x-axis	ch1	x-axis	ch1	x-axis	ch1		x-axis	ch1	x-axis	ch1	x-axis
	-2e-05	0.007109	-2e-05	0.007109	-2e-05	0.007109	-2e-05	0.00711	-2e-05	0.007109		-2e-05	0.007109	-2e-05	0.007109	-2e-05	0.007109	-2e-05	0.007109	-2e-05	0.007109		-2e-05	0.007109	-2e-05	0.007109	-2e-05	0.007109	-2e-05	0.007109	-2e-05	0.007109		-2e-05	0.007109	-2e-05	0.007109	-2e-05	0.007109	-2e-05	0.007109	-2e-05	0.007109		-2e-05	0.007109	-2e-05	0.007109	-2e-05
	-1.99e-05	0.007109	-1.99e-05	0.007109	-1.99e-05	0.007109	-1.99e-05	0.00711	-1.99e-05	0.007109		-1.99e-05	0.007109	-1.99e-05	0.007109	-1.99e-05	0.007109	-1.99e-05	0.007109	-1.99e-05	0.007109		-1.99e-05	0.007109	-1.99e-05	0.007109	-1.99e-05	0.007109	-1.99e-05	0.007109	-1.99e-05	0.007109		-1.99e-05	0.007109	-1.99e-05	0.007109	-1.99e-05	0.007109	-1.99e-05	0.007109	-1.99e-05	0.007109		-1.99e-05	0.007109	-1.99e-05	0.007109	-1.99e-05
	-1.98e-05	0.007109	-1.98e-05	0.007109	-1.98e-05	0.007109	-1.98e-05	0.00711	-1.98e-05	0.007109		-1.98e-05	0.007109	-1.98e-05	0.007109	-1.98e-05	0.007109	-1.98e-05	0.007109	-1.98e-05	0.007109		-1.98e-05	0.007109	-1.98e-05	0.007109	-1.98e-05	0.007109	-1.98e-05	0.007109	-1.98e-05	0.007109		-1.98e-05	0.007109	-1.98e-05	0.007109	-1.98e-05	0.007109	-1.98e-05	0.007109	-1.98e-05	0.007109		-1.98e-05	0.007109	-1.98e-05	0.007109	-1.98e-05
	-1.97e-05	0.007109	-1.97e-05	0.007109	-1.97e-05	0.007109	-1.97e-05	0.00711	-1.97e-05	0.007109		-1.97e-05	0.007109	-1.97e-05	0.007109	-1.97e-05	0.007109	-1.97e-05	0.007109	-1.97e-05	0.007109		-1.97e-05	0.007109	-1.97e-05	0.007109	-1.97e-05	0.007109	-1.97e-05	0.007109	-1.97e-05	0.007109		-1.97e-05	0.007109	-1.97e-05	0.007109	-1.97e-05	0.007109	-1.97e-05	0.007109	-1.97e-05	0.007109		-1.97e-05	0.007109	-1.97e-05	0.007109	-1.97e-05
	-1.96e-05	0.007109	-1.96e-05	0.007109	-1.96e-05	0.007109	-1.96e-05	0.00711	-1.96e-05	0.007109		-1.96e-05	0.007109	-1.96e-05	0.007109	-1.96e-05	0.007109	-1.96e-05	0.007109	-1.96e-05	0.007109		-1.96e-05	0.007109	-1.96e-05	0.007109	-1.96e-05	0.007109	-1.96e-05	0.007109	-1.96e-05	0.007109		-1.96e-05	0.007109	-1.96e-05	0.007109	-1.96e-05	0.007109	-1.96e-05	0.007109	-1.96e-05	0.007109		-1.96e-05	0.007109	-1.96e-05	0.007109	-1.96e-05
	-1.95e-05	0.007109	-1.95e-05	0.007109	-1.95e-05	0.007109	-1.95e-05	0.00711	-1.95e-05	0.007109		-1.95e-05	0.007109	-1.95e-05	0.007109	-1.95e-05	0.007109	-1.95e-05	0.007109	-1.95e-05	0.007109		-1.95e-05	0.007109	-1.95e-05	0.007109	-1.95e-05	0.007109	-1.95e-05	0.007109	-1.95e-05	0.007109		-1.95e-05	0.007109	-1.95e-05	0.007109	-1.95e-05	0.007109	-1.95e-05	0.007109	-1.95e-05	0.007109		-1.95e-05	0.007109	-1.95e-05	0.007109	-1.95e-05
	-1.94e-05	0.007109	-1.94e-05	0.007109	-1.94e-05	0.007109	-1.94e-05	0.00711	-1.94e-05	0.007109		-1.94e-05	0.007109	-1.94e-05	0.007109	-1.94e-05	0.007109	-1.94e-05	0.007109	-1.94e-05	0.007109		-1.94e-05	0.007109	-1.94e-05	0.007109	-1.94e-05	0.007109	-1.94e-05	0.007109	-1.94e-05	0.007109		-1.94e-05	0.007109	-1.94e-05	0.007109	-1.94e-05	0.007109	-1.94e-05	0.007109	-1.94e-05	0.007109		-1.94e-05	0.007109	-1.94e-05	0.007109	-1.94e-05
	-1.93e-05	0.007109	-1.93e-05	0.007109	-1.93e-05	0.007109	-1.93e-05	0.00711	-1.93e-05	0.007109		-1.93e-05	0.007109	-1.93e-05	0.007109	-1.93e-05	0.007109	-1.93e-05	0.007109	-1.93e-05	0.007109		-1.93e-05	0.007109	-1.93e-05	0.007109	-1.93e-05	0.007109	-1.93e-05	0.007109	-1.93e-05	0.007109		-1.93e-05	0.007109	-1.93e-05	0.007109	-1.93e-05	0.007109	-1.93e-05	0.007109	-1.93e-05	0.007109		-1.93e-05	0.007109	-1.93e-05	0.007109	-1.93e-05
	-1.92e-05	0.007109	-1.92e-05	0.007109	-1.92e-05	0.007109	-1.92e-05	0.00711	-1.92e-05	0.007109		-1.92e-05	0.007109	-1.92e-05	0.007109	-1.92e-05	0.007109	-1.92e-05	0.007109	-1.92e-05	0.007109		-1.92e-05	0.007109	-1.92e-05	0.007109	-1.92e-05	0.007109	-1.92e-05	0.007109	-1.92e-05	0.007109		-1.92e-05	0.007109	-1.92e-05	0.007109	-1.92e-05	0.007109	-1.92e-05	0.007109	-1.92e-05	0.007109		-1.92e-05	0.007109	-1.92e-05	0.007109	-1.92e-05
	-1.91e-05	0.007109	-1.91e-05	0.007109	-1.91e-05	0.007109	-1.91e-05	0.00711	-1.91e-05	0.007109		-1.91e-05	0.007109	-1.91e-05	0.007109	-1.91e-05	0.007109	-1.91e-05	0.007109	-1.91e-05	0.007109		-1.91e-05	0.007109	-1.91e-05	0.007109	-1.91e-05	0.007109	-1.91e-05	0.007109	-1.91e-05	0.007109		-1.91e-05	0.007109	-1.91e-05	0.007109	-1.91e-05	0.007109	-1.91e-05	0.007109	-1.91e-05	0.007109		-1.91e-05	0.007109	-1.91e-05	0.007109	-1.91e-05
	-1.9e-05	0.007109	-1.9e-05	0.007109	-1.9e-05	0.007109	-1.9e-05	0.00711	-1.9e-05	0.007109		-1.9e-05	0.007109	-1.9e-05	0.007109	-1.9e-05	0.007109	-1.9e-05	0.007109	-1.9e-05	0.007109		-1.9e-05	0.007109	-1.9e-05	0.007109	-1.9e-05	0.007109	-1.9e-05	0.007109	-1.9e-05	0.007109		-1.9e-05	0.007109	-1.9e-05	0.007109	-1.9e-05	0.007109	-1.9e-05	0.007109	-1.9e-05	0.007109		-1.9e-05	0.007109	-1.9e-05	0.007109	-1.9e-05
	-1.89e-05	0.007109	-1.89e-05	0.007109	-1.89e-05	0.007109	-1.89e-05	0.00711	-1.89e-05	0.007109		-1.89e-05	0.007109	-1.89e-05	0.007109	-1.89e-05	0.007109	-1.89e-05	0.007109	-1.89e-05	0.007109		-1.89e-05	0.007109	-1.89e-05	0.007109	-1.89e-05	0.007109	-1.89e-05	0.007109	-1.89e-05	0.007109		-1.89e-05	0.007109	-1.89e-05	0.007109	-1.89e-05	0.007109	-1.89e-05	0.007109	-1.89e-05	0.007109		-1.89e-05	0.007109	-1.89e-05	0.007109	-1.89e-05
	-1.88e-05	0.007109	-1.88e-05	0.007109	-1.88e-05	0.007109	-1.88e-05	0.00711	-1.88e-05	0.007109		-1.88e-05	0.007109	-1.88e-05	0.007109	-1.88e-05	0.007109	-1.88e-05	0.007109	-1.88e-05	0.007109		-1.88e-05	0.007109	-1.88e-05	0.007109	-1.88e-05	0.007109	-1.88e-05	0.007109	-1.88e-05	0.007109		-1.88e-05	0.007109	-1.88e-05	0.007109	-1.88e-05	0.007109	-1.88e-05	0.007109	-1.88e-05	0.007109		-1.88e-05	0.007109	-1.88e-05	0.007109	-1.88e-05
	-1.87e-05	0.007109	-1.87e-05	0.007109	-1.87e-05	0.007109	-1.87e-05	0.00711	-1.87e-05	0.007109		-1.87e-05	0.007109	-1.87e-05	0.007109	-1.87e-05	0.007109	-1.87e-05	0.007109	-1.87e-05	0.007109		-1.87e-05	0.007109	-1.87e-05	0.007109	-1.87e-05	0.007109	-1.87e-05	0.007109	-1.87e-05	0.007109		-1.87e-05	0.007109	-1.87e-05	0.007109	-1.87e-05	0.007109	-1.87e-05	0.007109	-1.87e-05	0.007109		-1.87e-05	0.007109	-1.87e-05	0.007109	-1.87e-05
	-1.86e-05	0.007109	-1.86e-05	0.007109	-1.86e-05	0.007109	-1.86e-05	0.00711	-1.86e-05	0.007109		-1.86e-05	0.007109	-1.86e-05	0.007109	-1.86e-05	0.007109	-1.86e-05	0.007109	-1.86e-05	0.007109		-1.86e-05	0.007109	-1.86e-05	0.007109	-1.86e-05	0.007109	-1.86e-05	0.007109	-1.86e-05	0.007109		-1.86e-05	0.007109	-1.86e-05	0.007109	-1.86e-05	0.007109	-1.86e-05	0.007109	-1.86e-05	0.007109		-1.86e-05	0.007109	-1.86e-05	0.007109	-1.86e-05
	-1.85e-05	0.007109	-1.85e-05	0.007109	-1.85e-05	0.007109	-1.85e-05	0.00711	-1.85e-05	0.007109		-1.85e-05	0.007109	-1.85e-05	0.007109	-1.85e-05	0.007109	-1.85e-05	0.007109	-1.85e-05	0.007109		-1.85e-05	0.007109	-1.85e-05	0.007109	-1.85e-05	0.007109	-1.85e-05	0.007109	-1.85e-05	0.007109		-1.85e-05	0.007109	-1.85e-05	0.007109	-1.85e-05	0.007109	-1.85e-05	0.007109	-1.85e-05	0.007109		-1.85e-05	0.007109	-1.85e-05	0.007109	-1.85e-05
	-1.84e-05	0.007109	-1.84e-05	0.007109	-1.84e-05	0.007109	-1.84e-05	0.00711	-1.84e-05	0.007109		-1.84e-05	0.007109	-1.84e-05	0.007109	-1.84e-05	0.007109	-1.84e-05	0.007109	-1.84e-05	0.007109		-1.84e-05	0.007109	-1.84e-05	0.007109	-1.84e-05	0.007109	-1.84e-05	0.007109	-1.84e-05	0.007109		-1.84e-05	0.007109	-1.84e-05	0.007109	-1.84e-05	0.007109	-1.84e-05	0.007109	-1.84e-05	0.007109		-1.84e-05	0.007109	-1.84e-05	0.007109	-1.84e-05
	-1.83e-05	0.007109	-1.83e-05	0.007109	-1.83e-05	0.007109	-1.83e-05	0.00711	-1.83e-05	0.007109		-1.83e-05	0.007109	-1.83e-05	0.007109	-1.83e-05	0.007109	-1.83e-05	0.007109	-1.83e-05	0.007109		-1.83e-05	0.007109	-1.83e-05	0.007109	-1.83e-05	0.007109	-1.83e-05	0.007109	-1.83e-05	0.007109		-1.83e-05	0.007109	-1.83e-05	0.007109	-1.83e-05	0.007109	-1.83e-05	0.007109	-1.83e-05	0.007109		-1.83e-05	0.007109	-1.83e-05	0.007109	-1.83e-05
	-1.82e-05	0.007109	-1.82e-05	0.007109	-1.82e-05	0.007109	-1.82e-05	0.00711	-1.82e-05	0.007109		-1.82e-05	0.007109	-1.82e-05	0.007109	-1.82e-05	0.007109	-1.82e-05	0.007109	-1.82e-05	0.007109		-1.82e-05	0.007109	-1.82e-05	0.007109	-1.82e-05	0.007109	-1.82e-05	0.007109	-1.82e-05	0.007109		-1.82e-05	0.007109	-1.82e-05	0.007109	-1.82e-05	0.007109	-1.82e-05	0.007109	-1.82e-05	0.007109		-1.82e-05	0.007109	-1.82e-05	0.007109	-1.82e-05
	-1.81e-05	0.007109	-1.81e-05	0.007109	-1.81e-05	0.007109	-1.81e-05	0.00711	-1.81e-05	0.007109		-1.81e-05	0.007109	-1.81e-05	0.007109	-1.81e-05	0.007109	-1.81e-05	0.007109	-1.81e-05	0.007109		-1.81e-05	0.007109	-1.81e-05	0.007109	-1.81e-05	0.007109	-1.81e-05	0.007109	-1.81e-05	0.007109		-1.81e-05	0.007109	-1.81e-05	0.007109	-1.81e-05	0.007109	-1.81e-05	0.007109	-1.81e-05	0.007109		-1.81e-05	0.007109	-1.81e-05	0.007109	-1.81e-05
	-1.8e-05	0.007109	-1.8e-05	0.007109	-1.8e-05	0.007109	-1.8e-05	0.00711	-1.8e-05	0.007109		-1.8e-05	0.007109	-1.8e-05	0.007109	-1.8e-05	0.007109	-1.8e-05	0.007109	-1.8e-05	0.007109		-1.8e-05	0.007109	-1.8e-05	0.007109	-1.8e-05	0.007109	-1.8e-05	0.007109	-1.8e-05	0.007109		-1.8e-05	0.007109	-1.8e-05	0.007109	-1.8e-05	0.007109	-1.8e-05	0.007109	-1.8e-05	0.007109		-1.8e-05	0.007109	-1.8e-05	0.007109	-1.8e-05
	-1.79e-05	0.007109	-1.79e-05	0.007109	-1.79e-05	0.007109	-1.79e-05	0.00711	-1.79e-05	0.007109		-1.79e-05	0.007109	-1.79e-05	0.007109	-1.79e-05	0.007109	-1.79e-05	0.007109	-1.79e-05	0.007109		-1.79e-05	0.007109	-1.79e-05	0.007109	-1.79e-05	0.007109	-1.79e-05	0.007109	-1.79e-05	0.007109		-1.79e-05	0.007109	-1.79e-05	0.007109	-1.79e-05	0.007109	-1.79e-05	0.007109	-1.79e-05	0.007109		-1.79e-05	0.007109	-1.79e-05	0.007109	-1.79e-05
	-1.78e-05	0.007109	-1.78e-05	0.007109	-1.78e-05	0.007109	-1.78e-05	0.00711	-1.78e-05	0.007109		-1.78e-05	0.007109	-1.78e-05	0.007109	-1.78e-05	0.007109	-1.78e-05	0.007109	-1.78e-05	0.007109		-1.78e-05	0.007109	-1.78e-05	0.007109	-1.78e-05	0.007109	-1.78e-05	0.007109	-1.78e-05	0.007109		-1.78e-05	0.007109	-1.78e-05	0.007109	-1.78e-05	0.007109	-1.78e-05	0.007109	-1.78e-05	0.007109		-1.78e-05	0.007109	-1.78e-05	0.007109	-1.78e-05
	-1.77e-05	0.007109	-1.77e-05	0.007109	-1.77e-05	0.007109	-1.77e-05	0.00711	-1.77e-05	0.007109		-1.77e-05	0.007109	-1.77e-05	0.007109	-1.77e-05	0.007109	-1.77e-05	0.007109	-1.77e-05	0.007109		-1.77e-05	0.007109	-1.77e-05	0.007109	-1.77e-05	0.007109	-1.77e-05	0.007109	-1.77e-05	0.007109		-1.77e-05	0.007109	-1.77e-05	0.007109	-1.77e-05	0.007109	-1.77e-05	0.007109	-1.77e-05	0.007109		-1.77e-05	0.007109	-1.77e-05	0.007109	-1.77e-05
	-1.76e-05	0.007109	-1.76e-05	0.007109	-1.76e-05	0.007109	-1.76e-05	0.00711	-1.76e-05	0.007109		-1.76e-05	0.007109	-1.76e-05	0.007109	-1.76e-05	0.007109	-1.76e-05	0.007109	-1.76e-05	0.007109		-1.76e-05	0.007109	-1.76e-05	0.007109	-1.76e-05	0.007109	-1.76e-05	0.007109	-1.76e-05	0.007109		-1.76e-05	0.007109	-1.76e-05	0.007109	-1.76e-05	0.007109	-1.76e-05	0.007109	-1.76e-05	0.007109		-1.76e-05	0.007109	-1.76e-05	0.007109	-1.76e-05
	-1.75e-05	0.007109	-1.75e-05	0.007109	-1.75e-05	0.007109	-1.75e-05	0.00711	-1.75e-05	0.007109		-1.75e-05	0.007109	-1.75e-05	0.007109	-1.75e-05	0.007109	-1.75e-05	0.007109	-1.75e-05	0.007109		-1.75e-05	0.007109	-1.75e-05	0.007109	-1.75e-05	0.007109	-1.75e-05	0.007109	-1.75e-05	0.007109		-1.75e-05	0.007109	-1.75e-05	0.007109	-1.75e-05	0.007109	-1.75e-05	0.007109	-1.75e-05	0.007109		-1.75e-05	0.007109	-1.75e-05	0.007109	-1.75e-05
	-1.74e-05	0.007109	-1.74e-05	0.007109	-1.74e-05	0.007109	-1.74e-05	0.00711	-1.74e-05	0.007109		-1.74e-05	0.007109	-1.74e-05	0.007109	-1.74e-05	0.007109	-1.74e-05	0.007109	-1.74e-05	0.007109		-1.74e-05	0.007109	-1.74e-05	0.007109	-1.74e-05	0.007109	-1.74e-05	0.007109	-1.74e-05	0.007109		-1.74e-05	0.007109	-1.74e-05	0.007109	-1.74e-05	0.007109	-1.74e-05	0.007109	-1.74e-05	0.007109		-1.74e-05	0.007109	-1.74e-05	0.007109	-1.74e-05
	-1.73e-05	0.007109	-1.73e-05	0.007109	-1.73e-05	0.007109	-1.73e-05	0.00711	-1.73e-05	0.007109		-1.73e-05	0.007109	-1.73e-05	0.007109	-1.73e-05	0.007109	-1.73e-05	0.007109	-1.73e-05	0.007109		-1.73e-05	0.007109	-1.73e-05	0.007109	-1.73e-05	0.007109	-1.73e-05	0.007109	-1.73e-05	0.007109		-1.73e-05	0.007109	-1.73e-05	0.007109	-1.73e-05	0.007109	-1.73e-05	0.007109	-1.73e-05	0.007109		-1.73e-05	0.007109	-1.73e-05	0.007109	-1.73e-05
	-1.72e-05	0.007109	-1.72e-05	0.007109	-1.72e-05	0.007109	-1.72e-05	0.00711	-1.72e-05	0.007109		-1.72e-05	0.007109	-1.72e-05	0.007109	-1.72e-05	0.007109	-1.72e-05	0.007109	-1.72e-05	0.007109		-1.72e-05	0.007109	-1.72e-05	0.007109	-1.72e-05	0.007109	-1.72e-05	0.007109	-1.72e-05	0.007109		-1.72e-05	0.007109	-1.72e-05	0.007109	-1.72e-05	0.007109	-1.72e-05	0.007109	-1.72e-05	0.007109		-1.72e-05	0.007109	-1.72e-05	0.007109	-1.72e-05
	-1.71e-05	0.007109	-1.71e-05	0.007109	-1.71e-05	0.007109	-1.71e-05	0.00711	-1.71e-05	0.007109		-1.71e-05	0.007109	-1.71e-05	0.007109	-1.71e-05	0.007109	-1.71e-05	0.007109	-1.71e-05	0.007109		-1.71e-05	0.007109	-1.71e-05	0.007109	-1.71e-05	0.007109	-1.71e-05	0.007109	-1.71e-05	0.007109		-1.71e-05	0.007109	-1.71e-05	0.007109	-1.71e-05	0.007109	-1.71e-05	0.007109	-1.71e-05	0.007109		-1.71e-05	0.007109	-1.71e-05	0.007109	-1.71e-05
	-1.7e-05	0.007109	-1.7e-05	0.007109	-1.7e-05	0.007109	-1.7e-05	0.00711	-1.7e-05	0.007109		-1.7e-05	0.007109	-1.7e-05	0.007109	-1.7e-05	0.007109	-1.7e-05	0.007109	-1.7e-05	0.007109		-1.7e-05	0.007109	-1.7e-05	0.007109	-1.7e-05	0.007109	-1.7e-05	0.007109	-1.7e-05	0.007109		-1.7e-05	0.007109	-1.7e-05	0.007109	-1.7e-05	0.007109	-1.7e-05	0.007109	-1.7e-05	0.007109		-1.7e-05	0.007109	-1.7e-05	0.007109	-1.7e-05
	-1.69e-05	0.007109	-1.69e-05	0.007109	-1.69e-05	0.007109	-1.69e-05	0.00711	-1.69e-05	0.007109		-1.69e-05	0.007109	-1.69e-05	0.007109	-1.69e-05	0.007109	-1.69e-05	0.007109	-1.69e-05	0.007109		-1.69e-05	0.007109	-1.69e-05	0.007109	-1.69e-05	0.007109	-1.69e-05	0.007109	-1.69e-05	0.007109		-1.69e-05	0.007109	-1.69e-05	0.007109	-1.69e-05	0.007109	-1.69e-05	0.007109	-1.69e-05	0.007109		-1.69e-05	0.007109	-1.69e-05	0.007109	-1.69e-05
	-1.68e-05	0.007109	-1.68e-05	0.007109	-1.68e-05	0.007109	-1.68e-05	0.00711	-1.68e-05	0.007109		-1.68e-05	0.007109	-1.68e-05	0.007109	-1.68e-05	0.007109	-1.68e-05	0.007109	-1.68e-05	0.007109		-1.68e-05	0.007109	-1.68e-05	0.007109	-1.68e-05	0.007109	-1.68e-05	0.007109	-1.68e-05	0.007109		-1.68e-05	0.007109	-1.68e-05	0.007109	-1.68e-05	0.007109	-1.68e-05	0.007109	-1.68e-05	0.007109		-1.68e-05	0.007109	-1.68e-05	0.007109	-1.68e-05
	-1.67e-05	0.007109	-1.67e-05	0.007109	-1.67e-05	0.007109	-1.67e-05	0.00711	-1.67e-05	0.007109		-1.67e-05	0.007109	-1.67e-05	0.007109	-1.67e-05	0.007109	-1.67e-05	0.007109	-1.67e-05	0.007109		-1.67e-05	0.007109	-1.67e-05	0.007109	-1.67e-05	0.007109	-1.67e-05	0.007109	-1.67e-05	0.007109		-1.67e-05	0.007109	-1.67e-05	0.007109	-1.67e-05	0.007109	-1.67e-05	0.007109	-1.67e-05	0.007109		-1.67e-05	0.007109	-1.67e-05	0.007109	-1.67e-05
	-1.66e-05	0.007109	-1.66e-05	0.007109	-1.66e-05	0.007109	-1.66e-05	0.00711	-1.66e-05	0.007109		-1.66e-05	0.007109	-1.66e-05	0.007109	-1.66e-05	0.007109	-1.66e-05	0.007109	-1.66e-05	0.007109		-1.66e-05	0.007109	-1.66e-05	0.007109	-1.66e-05	0.007109	-1.66e-05	0.007109	-1.66e-05	0.007109		-1.66e-05	0.007109	-1.66e-05	0.007109	-1.66e-05	0.007109	-1.66e-05	0.007109	-1.66e-05	0.007109		-1.66e-05	0.007109	-1.66e-05	0.007109	-1.66e-05
	-1.65e-05	0.007109	-1.65e-05	0.007109	-1.65e-05	0.007109	-1.65e-05	0.00711	-1.65e-05	0.007109		-1.65e-05	0.007109	-1.65e-05	0.007109	-1.65e-05	0.007109	-1.65e-05	0.007109	-1.65e-05	0.007109		-1.65e-05	0.007109	-1.65e-05	0.007109	-1.65e-05	0.007109	-1.65e-05	0.007109	-1.65e-05	0.007109		-1.65e-05	0.007109	-1.65e-05	0.007109	-1.65e-05	0.007109	-1.65e-05	0.007109	-1.65e-05	0.007109		-1.65e-05	0.007109	-1.65e-05	0.007109	-1.65e-05
	-1.64e-05	0.007109	-1.64e-05	0.007109	-1.64e-05	0.007109	-1.64e-05	0.00711	-1.64e-05	0.007109		-1.64e-05	0.007109	-1.64e-05	0.007109	-1.64e-05	0.007109	-1.64e-05	0.007109	-1.64e-05	0.007109		-1.64e-05	0.007109	-1.64e-05	0.007109	-1.64e-05	0.007109	-1.64e-05	0.007109	-1.64e-05	0.007109		-1.64e-05	0.007109	-1.64e-05	0.007109	-1.64e-05	0.007109	-1.64e-05	0.007109	-1.64e-05	0.007109		-1.64e-05	0.007109	-1.64e-05	0.007109	-1.64e-05
	-1.63e-05	0.007109	-1.63e-05	0.007109	-1.63e-05	0.007109	-1.63e-05	0.00711	-1.63e-05	0.007109		-1.63e-05	0.007109	-1.63e-05	0.007109	-1.63e-05	0.007109	-1.63e-05	0.007109	-1.63e-05	0.007109		-1.63e-05	0.007109	-1.63e-05	0.007109	-1.63e-05	0.007109	-1.63e-05	0.007109	-1.63e-05	0.007109		-1.63e-05	0.007109	-1.63e-05	0.007109	-1.63e-05	0.007109	-1.63e-05	0.007109	-1.63e-05	0.007109		-1.63e-05	0.007109	-1.63e-05	0.007109	-1.63e-05
	-1.62e-05	0.007109	-1.62e-05	0.007109	-1.62e-05	0.007109	-1.62e-05	0.00711	-1.62e-05	0.007109		-1.62e-05	0.007109	-1.62e-05	0.007109	-1.62e-05	0.007109	-1.62e-05	0.007109	-1.62e-05	0.007109		-1.62e-05	0.007109	-1.62e-05	0.007109	-1.62e-05	0.007109	-1.62e-05	0.007109	-1.62e-05	0.007109		-1.62e-05	0.007109	-1.62e-05	0.007109	-1.62e-05	0.007109	-1.62e-05	0.007109	-1.62e-05	0.007109		-1.62e-05	0.007109	-1.62e-05	0.007109	-1.62e-05
	-1.61e-05	0.007109	-1.61e-05	0.007109	-1.61e-05	0.007109	-1.61e-05	0.00711	-1.61e-05	0.007109		-1.61e-05	0.007109	-1.61e-05	0.007109	-1.61e-05	0.007109	-1.61e-05	0.007109	-1.61e-05	0.007109		-1.61e-05	0.007109	-1.61e-05	0.007109	-1.61e-05	0.007109	-1.61e-05	0.007109	-1.61e-05	0.007109		-1.61e-05	0.007109	-1.61e-05	0.007109	-1.61e-05	0.007109	-1.61e-05	0.007109	-1.61e-05	0.007109		-1.61e-05	0.007109	-1.61e-05	0.007109	-1.61e-05
	-1.6e-05	0.007109	-1.6e-05	0.007109	-1.6e-05	0.007109	-1.6e-05	0.00711	-1.6e-05	0.007109		-1.6e-05	0.007109	-1.6e-05	0.007109	-1.6e-05	0.007109	-1.6e-05	0.007109	-1.6e-05	0.007109		-1.6e-05	0.007109	-1.6e-05	0.007109	-1.6e-05	0.007109	-1.6e-05	0.007109	-1.6e-05	0.007109		-1.6e-05	0.007109	-1.6e-05	0.007109	-1.6e-05	0.007109	-1.6e-05	0.007109	-1.6e-05	0.007109		-1.6e-05	0.007109	-1.6e-05	0.007109	-1.6e-05
	-1.59e-05	0.007109	-1.59e-05	0.007109	-1.59e-05	0.007109	-1.59e-05	0.00711	-1.59e-05	0.007109		-1.59e-05	0.007109	-1.59e-05	0.007109	-1.59e-05	0.007109	-1.59e-05	0.007109	-1.59e-05	0.007109		-1.59e-05	0.007109	-1.59e-05	0.007109	-1.59e-05	0.007109	-1.59e-05	0.007109	-1.59e-05	0.007109		-1.59e-05	0.007109	-1.59e-05	0.007109	-1.59e-05	0.007109	-1.59e-05	0.007109	-1.59e-05	0.007109		-1.59e-05	0.007109	-1.59e-05	0.007109	-1.59e-05
	-1.58e-05	0.007109	-1.58e-05	0.007109	-1.58e-05	0.007109	-1.58e-05	0.00711	-1.58e-05	0.007109		-1.58e-05	0.007109	-1.58e-05	0.007109	-1.58e-05	0.007109	-1.58e-05	0.007109	-1.58e-05	0.007109		-1.58e-05	0.007109	-1.58e-05	0.007109	-1.58e-05	0.007109	-1.58e-05	0.007109	-1.58e-05	0.007109		-1.58e-05	0.007109	-1.58e-05	0.007109	-1.58e-05	0.007109	-1.58e-05	0.007109	-1.58e-05	0.007109		-1.58e-05	0.007109	-1.58e-05	0.007109	-1.58e-05
	-1.57e-05	0.007109	-1.57e-05	0.007109	-1.57e-05	0.007109	-1.57e-05	0.00711	-1.57e-05	0.007109		-1.57e-05	0.007109	-1.57e-05	0.007109	-1.57e-05	0.007109	-1.57e-05	0.007109	-1.57e-05	0.007109		-1.57e-05	0.007109	-1.57e-05	0.007109	-1.57e-05	0.007109	-1.57e-05	0.007109	-1.57e-05	0.007109		-1.57e-05	0.007109	-1.57e-05	0.007109	-1.57e-05	0.007109	-1.57e-05	0.007109	-1.57e-05	0.007109		-1.57e-05	0.007109	-1.57e-05	0.007109	-1.57e-05
	-1.56e-05	0.007109	-1.56e-05	0.007109	-1.56e-05	0.007109	-1.56e-05	0.00711	-1.56e-05	0.007109		-1.56e-05	0.007109	-1.56e-05	0.007109	-1.56e-05	0.007109	-1.56e-05	0.007109	-1.56e-05	0.007109		-1.56e-05	0.007109	-1.56e-05	0.007109	-1.56e-05	0.007109	-1.56e-05	0.007109	-1.56e-05	0.007109		-1.56e-05	0.007109	-1.56e-05	0.007109	-1.56e-05	0.007109	-1.56e-05	0.007109	-1.56e-05	0.007109		-1.56e-05	0.007109	-1.56e-05	0.007109	-1.56e-05
	-1.55e-05	0.007109	-1.55e-05	0.007109	-1.55e-05	0.007109	-1.55e-05	0.00711	-1.55e-05	0.007109		-1.55e-05	0.007109	-1.55e-05	0.007109	-1.55e-05	0.007109	-1.55e-05	0.007109	-1.55e-05	0.007109		-1.55e-05	0.007109	-1.55e-05	0.007109	-1.55e-05	0.007109	-1.55e-05	0.007109	-1.55e-05	0.007109		-1.55e-05	0.007109	-1.55e-05	0.007109	-1.55e-05	0.007109	-1.55e-05	0.007109	-1.55e-05	0.007109		-1.55e-05	0.007109	-1.55e-05	0.007109	-1.55e-05
	-1.54e-05	0.007109	-1.54e-05	0.007109	-1.54e-05	0.007109	-1.54e-05	0.00711	-1.54e-05	0.007109		-1.54e-05	0.007109	-1.54e-05	0.007109	-1.54e-05	0.007109	-1.54e-05	0.007109	-1.54e-05	0.007109		-1.54e-05	0.007109	-1.54e-05	0.007109	-1.54e-05	0.007109	-1.54e-05	0.007109	-1.54e-05	0.007109		-1.54e-05	0.007109	-1.54e-05	0.007109	-1.54e-05	0.007109	-1.54e-05	0.007109	-1.54e-05	0.007109		-1.54e-05	0.007109	-1.54e-05	0.007109	-1.54e-05
	-1.53e-05	0.007109	-1.53e-05	0.007109	-1.53e-05	0.007109	-1.53e-05	0.00711	-1.53e-05	0.007109		-1.53e-05	0.007109	-1.53e-05	0.007109	-1.53e-05	0.007109	-1.53e-05	0.007109	-1.53e-05	0.007109		-1.53e-05	0.007109	-1.53e-05	0.007109	-1.53e-05	0.007109	-1.53e-05	0.007109	-1.53e-05	0.007109		-1.53e-05	0.007109	-1.53e-05	0.007109	-1.53e-05	0.007109	-1.53e-05	0.007109	-1.53e-05	0.007109		-1.53e-05	0.007109	-1.53e-05	0.007109	-1.53e-05
	-1.52e-05	0.007109	-1.52e-05	0.007109	-1.52e-05	0.007109	-1.52e-05	0.00711	-1.52e-05	0.007109		-1.52e-05	0.007109	-1.52e-05	0.007109	-1.52e-05	0.007109	-1.52e-05	0.007109	-1.52e-05	0.007109		-1.52e-05	0.007109	-1.52e-05	0.007109	-1.52e-05	0.007109	-1.52e-05	0.007109	-1.52e-05	0.007109		-1.52e-05	0.007109	-1.52e-05	0.007109	-1.52e-05	0.007109	-1.52e-05	0.007109	-1.52e-05	0.007109		-1.52e-05	0.007109	-1.52e-05	0.007109	-1.52e-05
	-1.51e-05	0.007109	-1.51e-05	0.007109	-1.51e-05	0.007109	-1.51e-05	0.00711	-1.51e-05	0.007109		-1.51e-05	0.007109	-1.51e-05	0.007109	-1.51e-05	0.007109	-1.51e-05	0.007109	-1.51e-05	0.007109		-1.51e-05	0.007109	-1.51e-05	0.007109	-1.51e-05	0.007109	-1.51e-05	0.007109	-1.51e-05	0.007109		-1.51e-05	0.007109	-1.51e-05	0.007109	-1.51e-05	0.007109	-1.51e-05	0.007109	-1.51e-05	0.007109		-1.51e-05	0.007109	-1.51e-05	0.007109	-1.51e-05
	-1.5e-05	0.007109	-1.5e-05	0.007109	-1.5e-05	0.007109	-1.5e-05	0.00711	-1.5e-05	0.007109		-1.5e-05	0.007109	-1.5e-05	0.007109	-1.5e-05	0.007109	-1.5e-05	0.007109	-1.5e-05	0.007109		-1.5e-05	0.007109	-1.5e-05	0.007109	-1.5e-05	0.007109	-1.5e-05	0.007109	-1.5e-05	0.007109		-1.5e-05	0.007109	-1.5e-05	0.007109	-1.5e-05	0.007109	-1.5e-05	0.007109	-1.5e-05	0.007109		-1.5e-05	0.007109	-1.5e-05	0.007109	-1.5e-05
	-1.49e-05	0.007109	-1.49e-05	0.007109	-1.49e-05	0.007109	-1.49e-05	0.00711	-1.49e-05	0.007109		-1.49e-05	0.007109	-1.49e-05	0.007109	-1.49e-05	0.007109	-1.49e-05	0.007109	-1.49e-05	0.007109		-1.49e-05	0.007109	-1.49e-05	0.007109	-1.49e-05	0.007109	-1.49e-05	0.007109	-1.49e-05	0.007109		-1.49e-05	0.007109	-1.49e-05	0.007109	-1.49e-05	0.007109	-1.49e-05	0.007109	-1.49e-05	0.007109		-1.49e-05	0.007109	-1.49e-05	0.007109	-1.49e-05
	-1.48e-05	0.007109	-1.48e-05	0.007109	-1.48e-05	0.007109	-1.48e-05	0.00711	-1.48e-05	0.007109		-1.48e-05	0.007109	-1.48e-05	0.007109	-1.48e-05	0.007109	-1.48e-05	0.007109	-1.48e-05	0.007109		-1.48e-05	0.007109	-1.48e-05	0.007109	-1.48e-05	0.007109	-1.48e-05	0.007109	-1.48e-05	0.007109		-1.48e-05	0.007109	-1.48e-05	0.007109	-1.48e-05	0.007109	-1.48e-05	0.007109	-1.48e-05	0.007109		-1.48e-05	0.007109	-1.48e-05	0.007109	-1.48e-05
	-1.47e-05	0.007109	-1.47e-05	0.007109	-1.47e-05	0.007109	-1.47e-05	0.00711	-1.47e-05	0.007109		-1.47e-05	0.007109	-1.47e-05	0.007109	-1.47e-05	0.007109	-1.47e-05	0.007109	-1.47e-05	0.007109		-1.47e-05	0.007109	-1.47e-05	0.007109	-1.47e-05	0.007109	-1.47e-05	0.007109	-1.47e-05	0.007109		-1.47e-05	0.007109	-1.47e-05	0.007109	-1.47e-05	0.007109	-1.47e-05	0.007109	-1.47e-05	0.007109		-1.47e-05	0.007109	-1.47e-05	0.007109	-1.47e-05
	-1.46e-05	0.007109	-1.46e-05	0.007109	-1.46e-05	0.007109	-1.46e-05	0.00711	-1.46e-05	0.007109		-1.46e-05	0.007109	-1.46e-05	0.007109	-1.46e-05	0.007109	-1.46e-05	0.007109	-1.46e-05	0.007109		-1.46e-05	0.007109	-1.46e-05	0.007109	-1.46e-05	0.007109	-1.46e-05	0.007109	-1.46e-05	0.007109		-1.46e-05	0.007109	-1.46e-05	0.007109	-1.46e-05	0.007109	-1.46e-05	0.007109	-1.46e-05	0.007109		-1.46e-05	0.007109	-1.46e-05	0.007109	-1.46e-05
	-1.45e-05	0.007109	-1.45e-05	0.007109	-1.45e-05	0.007109	-1.45e-05	0.00711	-1.45e-05	0.007109		-1.45e-05	0.007109	-1.45e-05	0.007109	-1.45e-05	0.007109	-1.45e-05	0.007109	-1.45e-05	0.007109		-1.45e-05	0.007109	-1.45e-05	0.007109	-1.45e-05	0.007109	-1.45e-05	0.007109	-1.45e-05	0.007109		-1.45e-05	0.007109	-1.45e-05	0.007109	-1.45e-05	0.007109	-1.45e-05	0.007109	-1.45e-05	0.007109		-1.45e-05	0.007109	-1.45e-05	0.007109	-1.45e-05
	-1.44e-05	0.007109	-1.44e-05	0.007109	-1.44e-05	0.007109	-1.44e-05	0.00711	-1.44e-05	0.007109		-1.44e-05	0.007109	-1.44e-05	0.007109	-1.44e-05	0.007109	-1.44e-05	0.007109	-1.44e-05	0.007109		-1.44e-05	0.007109	-1.44e-05	0.007109	-1.44e-05	0.007109	-1.44e-05	0.007109	-1.44e-05	0.007109		-1.44e-05	0.007109	-1.44e-05	0.007109	-1.44e-05	0.007109	-1.44e-05	0.007109	-1.44e-05	0.007109		-1.44e-05	0.007109	-1.44e-05	0.007109	-1.44e-05
	-1.43e-05	0.007109	-1.43e-05	0.007109	-1.43e-05	0.007109	-1.43e-05	0.00711	-1.43e-05	0.007109		-1.43e-05	0.007109	-1.43e-05	0.007109	-1.43e-05	0.007109	-1.43e-05	0.007109	-1.43e-05	0.007109		-1.43e-05	0.007109	-1.43e-05	0.007109	-1.43e-05	0.007109	-1.43e-05	0.007109	-1.43e-05	0.007109		-1.43e-05	0.007109	-1.43e-05	0.007109	-1.43e-05	0.007109	-1.43e-05	0.007109	-1.43e-05	0.007109		-1.43e-05	0.007109	-1.43e-05	0.007109	-1.43e-05
	-1.42e-05	0.007109	-1.42e-05	0.007109	-1.42e-05	0.007109	-1.42e-05	0.00711	-1.42e-05	0.007109		-1.42e-05	0.007109	-1.42e-05	0.007109	-1.42e-05	0.007109	-1.42e-05	0.007109	-1.42e-05	0.007109		-1.42e-05	0.007109	-1.42e-05	0.007109	-1.42e-05	0.007109	-1.42e-05	0.007109	-1.42e-05	0.007109		-1.42e-05	0.007109	-1.42e-05	0.007109	-1.42e-05	0.007109	-1.42e-05	0.007109	-1.42e-05	0.007109		-1.42e-05	0.007109	-1.42e-05	0.007109	-1.42e-05
	-1.41e-05	0.007109	-1.41e-05	0.007109	-1.41e-05	0.007109	-1.41e-05	0.00711	-1.41e-05	0.007109		-1.41e-05	0.007109	-1.41e-05	0.007109	-1.41e-05	0.007109	-1.41e-05	0.007109	-1.41e-05	0.007109		-1.41e-05	0.007109	-1.41e-05	0.007109	-1.41e-05	0.007109	-1.41e-05	0.007109	-1.41e-05	0.007109		-1.41e-05	0.007109	-1.41e-05	0.007109	-1.41e-05	0.007109	-1.41e-05	0.007109	-1.41e-05	0.007109		-1.41e-05	0.007109	-1.41e-05	0.007109	-1.41e-05
	-1.4e-05	0.007109	-1.4e-05	0.007109	-1.4e-05	0.007109	-1.4e-05	0.00711	-1.4e-05	0.007109		-1.4e-05	0.007109	-1.4e-05	0.007109	-1.4e-05	0.007109	-1.4e-05	0.007109	-1.4e-05	0.007109		-1.4e-05	0.007109	-1.4e-05	0.007109	-1.4e-05	0.007109	-1.4e-05	0.007109	-1.4e-05	0.007109		-1.4e-05	0.007109	-1.4e-05	0.007109	-1.4e-05	0.007109	-1.4e-05	0.007109	-1.4e-05	0.007109		-1.4e-05	0.007109	-1.4e-05	0.007109	-1.4e-05
	-1.39e-05	0.007109	-1.39e-05	0.007109	-1.39e-05	0.007109	-1.39e-05	0.00711	-1.39e-05	0.007109		-1.39e-05	0.007109	-1.39e-05	0.007109	-1.39e-05	0.007109	-1.39e-05	0.007109	-1.39e-05	0.007109		-1.39e-05	0.007109	-1.39e-05	0.007109	-1.39e-05	0.007109	-1.39e-05	0.007109	-1.39e-05	0.007109		-1.39e-05	0.007109	-1.39e-05	0.007109	-1.39e-05	0.007109	-1.39e-05	0.007109	-1.39e-05	0.007109		-1.39e-05	0.007109	-1.39e-05	0.007109	-1.39e-05
	-1.38e-05	0.007109	-1.38e-05	0.007109	-1.38e-05	0.007109	-1.38e-05	0.00711	-1.38e-05	0.007109		-1.38e-05	0.007109	-1.38e-05	0.007109	-1.38e-05	0.007109	-1.38e-05	0.007109	-1.38e-05	0.007109		-1.38e-05	0.007109	-1.38e-05	0.007109	-1.38e-05	0.007109	-1.38e-05	0.007109	-1.38e-05	0.007109		-1.38e-05	0.007109	-1.38e-05	0.007109	-1.38e-05	0.007109	-1.38e-05	0.007109	-1.38e-05	0.007109		-1.38e-05	0.007109	-1.38e-05	0.007109	-1.38e-05
	-1.37e-05	0.007109	-1.37e-05	0.007109	-1.37e-05	0.007109	-1.37e-05	0.00711	-1.37e-05	0.007109		-1.37e-05	0.007109	-1.37e-05	0.007109	-1.37e-05	0.007109	-1.37e-05	0.007109	-1.37e-05	0.007109		-1.37e-05	0.007109	-1.37e-05	0.007109	-1.37e-05	0.007109	-1.37e-05	0.007109	-1.37e-05	0.007109		-1.37e-05	0.007109	-1.37e-05	0.007109	-1.37e-05	0.007109	-1.37e-05	0.007109	-1.37e-05	0.007109		-1.37e-05	0.007109	-1.37e-05	0.007109	-1.37e-05
	-1.36e-05	0.007109	-1.36e-05	0.007109	-1.36e-05	0.007109	-1.36e-05	0.00711	-1.36e-05	0.007109		-1.36e-05	0.007109	-1.36e-05	0.007109	-1.36e-05	0.007109	-1.36e-05	0.007109	-1.36e-05	0.007109		-1.36e-05	0.007109	-1.36e-05	0.007109	-1.36e-05	0.007109	-1.36e-05	0.007109	-1.36e-05	0.007109		-1.36e-05	0.007109	-1.36e-05	0.007109	-1.36e-05	0.007109	-1.36e-05	0.007109	-1.36e-05	0.007109		-1.36e-05	0.007109	-1.36e-05	0.007109	-1.36e-05
	-1.35e-05	0.007109	-1.35e-05	0.007109	-1.35e-05	0.007109	-1.35e-05	0.00711	-1.35e-05	0.007109		-1.35e-05	0.007109	-1.35e-05	0.007109	-1.35e-05	0.007109	-1.35e-05	0.007109	-1.35e-05	0.007109		-1.35e-05	0.007109	-1.35e-05	0.007109	-1.35e-05	0.007109	-1.35e-05	0.007109	-1.35e-05	0.007109		-1.35e-05	0.007109	-1.35e-05	0.007109	-1.35e-05	0.007109	-1.35e-05	0.007109	-1.35e-05	0.007109		-1.35e-05	0.007109	-1.35e-05	0.007109	-1.35e-05
	-1.34e-05	0.007109	-1.34e-05	0.007109	-1.34e-05	0.007109	-1.34e-05	0.00711	-1.34e-05	0.007109		-1.34e-05	0.007109	-1.34e-05	0.007109	-1.34e-05	0.007109	-1.34e-05	0.007109	-1.34e-05	0.007109		-1.34e-05	0.007109	-1.34e-05	0.007109	-1.34e-05	0.007109	-1.34e-05	0.007109	-1.34e-05	0.007109		-1.34e-05	0.007109	-1.34e-05	0.007109	-1.34e-05	0.007109	-1.34e-05	0.007109	-1.34e-05	0.007109		-1.34e-05	0.007109	-1.34e-05	0.007109	-1.34e-05
	-1.33e-05	0.007109	-1.33e-05	0.007109	-1.33e-05	0.007109	-1.33e-05	0.00711	-1.33e-05	0.007109		-1.33e-05	0.007109	-1.33e-05	0.007109	-1.33e-05	0.007109	-1.33e-05	0.007109	-1.33e-05	0.007109		-1.33e-05	0.007109	-1.33e-05	0.007109	-1.33e-05	0.007109	-1.33e-05	0.007109	-1.33e-05	0.007109		-1.33e-05	0.007109	-1.33e-05	0.007109	-1.33e-05	0.007109	-1.33e-05	0.007109	-1.33e-05	0.007109		-1.33e-05	0.007109	-1.33e-05	0.007109	-1.33e-05
	-1.32e-05	0.007109	-1.32e-05	0.007109	-1.32e-05	0.007109	-1.32e-05	0.00711	-1.32e-05	0.007109		-1.32e-05	0.007109	-1.32e-05	0.007109	-1.32e-05	0.007109	-1.32e-05	0.007109	-1.32e-05	0.007109		-1.32e-05	0.007109	-1.32e-05	0.007109	-1.32e-05	0.007109	-1.32e-05	0.007109	-1.32e-05	0.007109		-1.32e-05	0.007109	-1.32e-05	0.007109	-1.32e-05	0.007109	-1.32e-05	0.007109	-1.32e-05	0.007109		-1.32e-05	0.007109	-1.32e-05	0.007109	-1.32e-05
	-1.31e-05	0.007109	-1.31e-05	0.007109	-1.31e-05	0.007109	-1.31e-05	0.00711	-1.31e-05	0.007109		-1.31e-05	0.007109	-1.31e-05	0.007109	-1.31e-05	0.007109	-1.31e-05	0.007109	-1.31e-05	0.007109		-1.31e-05	0.007109	-1.31e-05	0.007109	-1.31e-05	0.007109	-1.31e-05	0.007109	-1.31e-05	0.007109		-1.31e-05	0.007109	-1.31e-05	0.007109	-1.31e-05	0.007109	-1.31e-05	0.007109	-1.31e-05	0.007109		-1.31e-05	0.007109	-1.31e-05	0.007109	-1.31e-05
	-1.3e-05	0.007109	-1.3e-05	0.007109	-1.3e-05	0.007109	-1.3e-05	0.00711	-1.3e-05	0.007109		-1.3e-05	0.007109	-1.3e-05	0.007109	-1.3e-05	0.007109	-1.3e-05	0.007109	-1.3e-05	0.007109		-1.3e-05	0.007109	-1.3e-05	0.007109	-1.3e-05	0.007109	-1.3e-05	0.007109	-1.3e-05	0.007109		-1.3e-05	0.007109	-1.3e-05	0.007109	-1.3e-05	0.007109	-1.3e-05	0.007109	-1.3e-05	0.007109		-1.3e-05	0.007109	-1.3e-05	0.007109	-1.3e-05
	-1.29e-05	0.007109	-1.29e-05	0.007109	-1.29e-05	0.007109	-1.29e-05	0.00711	-1.29e-05	0.007109		-1.29e-05	0.007109	-1.29e-05	0.007109	-1.29e-05	0.007109	-1.29e-05	0.007109	-1.29e-05	0.007109		-1.29e-05	0.007109	-1.29e-05	0.007109	-1.29e-05	0.007109	-1.29e-05	0.007109	-1.29e-05	0.007109		-1.29e-05	0.007109	-1.29e-05	0.007109	-1.29e-05	0.007109	-1.29e-05	0.007109	-1.29e-05	0.007109		-1.29e-05	0.007109	-1.29e-05	0.007109	-1.29e-05
	-1.28e-05	0.007109	-1.28e-05	0.007109	-1.28e-05	0.007109	-1.28e-05	0.00711	-1.28e-05	0.007109		-1.28e-05	0.007109	-1.28e-05	0.007109	-1.28e-05	0.007109	-1.28e-05	0.007109	-1.28e-05	0.007109		-1.28e-05	0.007109	-1.28e-05	0.007109	-1.28e-05	0.007109	-1.28e-05	0.007109	-1.28e-05	0.007109		-1.28e-05	0.007109	-1.28e-05	0.007109	-1.28e-05	0.007109	-1.28e-05	0.007109	-1.28e-05	0.007109		-1.28e-05	0.007109	-1.28e-05	0.007109	-1.28e-05
	-1.27e-05	0.007109	-1.27e-05	0.007109	-1.27e-05	0.007109	-1.27e-05	0.00711	-1.27e-05	0.007109		-1.27e-05	0.007109	-1.27e-05	0.007109	-1.27e-05	0.007109	-1.27e-05	0.007109	-1.27e-05	0.007109		-1.27e-05	0.007109	-1.27e-05	0.007109	-1.27e-05	0.007109	-1.27e-05	0.007109	-1.27e-05	0.007109		-1.27e-05	0.007109	-1.27e-05	0.007109	-1.27e-05	0.007109	-1.27e-05	0.007109	-1.27e-05	0.007109		-1.27e-05	0.007109	-1.27e-05	0.007109	-1.27e-05
	-1.26e-05	0.007109	-1.26e-05	0.007109	-1.26e-05	0.007109	-1.26e-05	0.00711	-1.26e-05	0.007109		-1.26e-05	0.007109	-1.26e-05	0.007109	-1.26e-05	0.007109	-1.26e-05	0.007109	-1.26e-05	0.007109		-1.26e-05	0.007109	-1.26e-05	0.007109	-1.26e-05	0.007109	-1.26e-05	0.007109	-1.26e-05	0.007109		-1.26e-05	0.007109	-1.26e-05	0.007109	-1.26e-05	0.007109	-1.26e-05	0.007109	-1.26e-05	0.007109		-1.26e-05	0.007109	-1.26e-05	0.007109	-1.26e-05
	-1.25e-05	0.007109	-1.25e-05	0.007109	-1.25e-05	0.007109	-1.25e-05	0.00711	-1.25e-05	0.007109		-1.25e-05	0.007109	-1.25e-05	0.007109	-1.25e-05	0.007109	-1.25e-05	0.007109	-1.25e-05	0.007109		-1.25e-05	0.007109	-1.25e-05	0.007109	-1.25e-05	0.007109	-1.25e-05	0.007109	-1.25e-05	0.007109		-1.25e-05	0.007109	-1.25e-05	0.007109	-1.25e-05	0.007109	-1.25e-05	0.007109	-1.25e-05	0.007109		-1.25e-05	0.007109	-1.25e-05	0.007109	-1.25e-05
	-1.24e-05	0.007109	-1.24e-05	0.007109	-1.24e-05	0.007109	-1.24e-05	0.00711	-1.24e-05	0.007109		-1.24e-05	0.007109	-1.24e-05	0.007109	-1.24e-05	0.007109	-1.24e-05	0.007109	-1.24e-05	0.007109		-1.24e-05	0.007109	-1.24e-05	0.007109	-1.24e-05	0.007109	-1.24e-05	0.007109	-1.24e-05	0.007109		-1.24e-05	0.007109	-1.24e-05	0.007109	-1.24e-05	0.007109	-1.24e-05	0.007109	-1.24e-05	0.007109		-1.24e-05	0.007109	-1.24e-05	0.007109	-1.24e-05
	-1.23e-05	0.007109	-1.23e-05	0.007109	-1.23e-05	0.007109	-1.23e-05	0.00711	-1.23e-05	0.007109		-1.23e-05	0.007109	-1.23e-05	0.007109	-1.23e-05	0.007109	-1.23e-05	0.007109	-1.23e-05	0.007109		-1.23e-05	0.007109	-1.23e-05	0.007109	-1.23e-05	0.007109	-1.23e-05	0.007109	-1.23e-05	0.007109		-1.23e-05	0.007109	-1.23e-05	0.007109	-1.23e-05	0.007109	-1.23e-05	0.007109	-1.23e-05	0.007109		-1.23e-05	0.007109	-1.23e-05	0.007109	-1.23e-05
	-1.22e-05	0.007109	-1.22e-05	0.007109	-1.22e-05	0.007109	-1.22e-05	0.00711	-1.22e-05	0.007109		-1.22e-05	0.007109	-1.22e-05	0.007109	-1.22e-05	0.007109	-1.22e-05	0.007109	-1.22e-05	0.007109		-1.22e-05	0.007109	-1.22e-05	0.007109	-1.22e-05	0.007109	-1.22e-05	0.007109	-1.22e-05	0.007109		-1.22e-05	0.007109	-1.22e-05	0.007109	-1.22e-05	0.007109	-1.22e-05	0.007109	-1.22e-05	0.007109		-1.22e-05	0.007109	-1.22e-05	0.007109	-1.22e-05
	-1.21e-05	0.007109	-1.21e-05	0.007109	-1.21e-05	0.007109	-1.21e-05	0.00711	-1.21e-05	0.007109		-1.21e-05	0.007109	-1.21e-05	0.007109	-1.21e-05	0.007109	-1.21e-05	0.007109	-1.21e-05	0.007109		-1.21e-05	0.007109	-1.21e-05	0.007109	-1.21e-05	0.007109	-1.21e-05	0.007109	-1.21e-05	0.007109		-1.21e-05	0.007109	-1.21e-05	0.007109	-1.21e-05	0.007109	-1.21e-05	0.007109	-1.21e-05	0.007109		-1.21e-05	0.007109	-1.21e-05	0.007109	-1.21e-05
	-1.2e-05	0.007109	-1.2e-05	0.007109	-1.2e-05	0.007109	-1.2e-05	0.00711	-1.2e-05	0.007109		-1.2e-05	0.007109	-1.2e-05	0.007109	-1.2e-05	0.007109	-1.2e-05	0.007109	-1.2e-05	0.007109		-1.2e-05	0.007109	-1.2e-05	0.007109	-1.2e-05	0.007109	-1.2e-05	0.007109	-1.2e-05	0.007109		-1.2e-05	0.007109	-1.2e-05	0.007109	-1.2e-05	0.007109	-1.2e-05	0.007109	-1.2e-05	0.007109		-1.2e-05	0.007109	-1.2e-05	0.007109	-1.2e-05
	-1.19e-05	0.007109	-1.19e-05	0.007109	-1.19e-05	0.007109	-1.19e-05	0.00711	-1.19e-05	0.007109		-1.19e-05	0.007109	-1.19e-05	0.007109	-1.19e-05	0.007109	-1.19e-05	0.007109	-1.19e-05	0.007109		-1.19e-05	0.007109	-1.19e-05	0.007109	-1.19e-05	0.007109	-1.19e-05	0.007109	-1.19e-05	0.007109		-1.19e-05	0.007109	-1.19e-05	0.007109	-1.19e-05	0.007109	-1.19e-05	0.007109	-1.19e-05	0.007109		-1.19e-05	0.007109	-1.19e-05	0.007109	-1.19e-05
	-1.18e-05	0.007109	-1.18e-05	0.007109	-1.18e-05	0.007109	-1.18e-05	0.00711	-1.18e-05	0.007109		-1.18e-05	0.007109	-1.18e-05	0.007109	-1.18e-05	0.007109	-1.18e-05	0.007109	-1.18e-05	0.007109		-1.18e-05	0.007109	-1.18e-05	0.007109	-1.18e-05	0.007109	-1.18e-05	0.007109	-1.18e-05	0.007109		-1.18e-05	0.007109	-1.18e-05	0.007109	-1.18e-05	0.007109	-1.18e-05	0.007109	-1.18e-05	0.007109		-1.18e-05	0.007109	-1.18e-05	0.007109	-1.18e-05
	-1.17e-05	0.007109	-1.17e-05	0.007109	-1.17e-05	0.007109	-1.17e-05	0.00711	-1.17e-05	0.007109		-1.17e-05	0.007109	-1.17e-05	0.007109	-1.17e-05	0.007109	-1.17e-05	0.007109	-1.17e-05	0.007109		-1.17e-05	0.007109	-1.17e-05	0.007109	-1.17e-05	0.007109	-1.17e-05	0.007109	-1.17e-05	0.007109		-1.17e-05	0.007109	-1.17e-05	0.007109	-1.17e-05	0.007109	-1.17e-05	0.007109	-1.17e-05	0.007109		-1.17e-05	0.007109	-1.17e-05	0.007109	-1.17e-05
	-1.16e-05	0.007109	-1.16e-05	0.007109	-1.16e-05	0.007109	-1.16e-05	0.00711	-1.16e-05	0.007109		-1.16e-05	0.007109	-1.16e-05	0.007109	-1.16e-05	0.007109	-1.16e-05	0.007109	-1.16e-05	0.007109		-1.16e-05	0.007109	-1.16e-05	0.007109	-1.16e-05	0.007109	-1.16e-05	0.007109	-1.16e-05	0.007109		-1.16e-05	0.007109	-1.16e-05	0.007109	-1.16e-05	0.007109	-1.16e-05	0.007109	-1.16e-05	0.007109		-1.16e-05	0.007109	-1.16e-05	0.007109	-1.16e-05
	-1.15e-05	0.007109	-1.15e-05	0.007109	-1.15e-05	0.007109	-1.15e-05	0.00711	-1.15e-05	0.007109		-1.15e-05	0.007109	-1.15e-05	0.007109	-1.15e-05	0.007109	-1.15e-05	0.007109	-1.15e-05	0.007109		-1.15e-05	0.007109	-1.15e-05	0.007109	-1.15e-05	0.007109	-1.15e-05	0.007109	-1.15e-05	0.007109		-1.15e-05	0.007109	-1.15e-05	0.007109	-1.15e-05	0.007109	-1.15e-05	0.007109	-1.15e-05	0.007109		-1.15e-05	0.007109	-1.15e-05	0.007109	-1.15e-05
	-1.14e-05	0.007109	-1.14e-05	0.007109	-1.14e-05	0.007109	-1.14e-05	0.00711	-1.14e-05	0.007109		-1.14e-05	0.007109	-1.14e-05	0.007109	-1.14e-05	0.007109	-1.14e-05	0.007109	-1.14e-05	0.007109		-1.14e-05	0.007109	-1.14e-05	0.007109	-1.14e-05	0.007109	-1.14e-05	0.007109	-1.14e-05	0.007109		-1.14e-05	0.007109	-1.14e-05	0.007109	-1.14e-05	0.007109	-1.14e-05	0.007109	-1.14e-05	0.007109		-1.14e-05	0.007109	-1.14e-05	0.007109	-1.14e-05
	-1.13e-05	0.007109	-1.13e-05	0.007109	-1.13e-05	0.007109	-1.13e-05	0.00711	-1.13e-05	0.007109		-1.13e-05	0.007109	-1.13e-05	0.007109	-1.13e-05	0.007109	-1.13e-05	0.007109	-1.13e-05	0.007109		-1.13e-05	0.007109	-1.13e-05	0.007109	-1.13e-05	0.007109	-1.13e-05	0.007109	-1.13e-05	0.007109		-1.13e-05	0.007109	-1.13e-05	0.007109	-1.13e-05	0.007109	-1.13e-05	0.007109	-1.13e-05	0.007109		-1.13e-05	0.007109	-1.13e-05	0.007109	-1.13e-05
	-1.12e-05	0.007109	-1.12e-05	0.007109	-1.12e-05	0.007109	-1.12e-05	0.00711	-1.12e-05	0.007109		-1.12e-05	0.007109	-1.12e-05	0.007109	-1.12e-05	0.007109	-1.12e-05	0.007109	-1.12e-05	0.007109		-1.12e-05	0.007109	-1.12e-05	0.007109	-1.12e-05	0.007109	-1.12e-05	0.007109	-1.12e-05	0.007109		-1.12e-05	0.007109	-1.12e-05	0.007109	-1.12e-05	0.007109	-1.12e-05	0.007109	-1.12e-05	0.007109		-1.12e-05	0.007109	-1.12e-05	0.007109	-1.12e-05
	-1.11e-05	0.007109	-1.11e-05	0.007109	-1.11e-05	0.007109	-1.11e-05	0.00711	-1.11e-05	0.007109		-1.11e-05	0.007109	-1.11e-05	0.007109	-1.11e-05	0.007109	-1.11e-05	0.007109	-1.11e-05	0.007109		-1.11e-05	0.007109	-1.11e-05	0.007109	-1.11e-05	0.007109	-1.11e-05	0.007109	-1.11e-05	0.007109		-1.11e-05	0.007109	-1.11e-05	0.007109	-1.11e-05	0.007109	-1.11e-05	0.007109	-1.11e-05	0.007109		-1.11e-05	0.007109	-1.11e-05	0.007109	-1.11e-05
	-1.1e-05	0.007109	-1.1e-05	0.007109	-1.1e-05	0.007109	-1.1e-05	0.00711	-1.1e-05	0.007109		-1.1e-05	0.007109	-1.1e-05	0.007109	-1.1e-05	0.007109	-1.1e-05	0.007109	-1.1e-05	0.007109		-1.1e-05	0.007109	-1.1e-05	0.007109	-1.1e-05	0.007109	-1.1e-05	0.007109	-1.1e-05	0.007109		-1.1e-05	0.007109	-1.1e-05	0.007109	-1.1e-05	0.007109	-1.1e-05	0.007109	-1.1e-05	0.007109		-1.1e-05	0.007109	-1.1e-05	0.007109	-1.1e-05
	-1.09e-05	0.007109	-1.09e-05	0.007109	-1.09e-05	0.007109	-1.09e-05	0.00711	-1.09e-05	0.007109		-1.09e-05	0.007109	-1.09e-05	0.007109	-1.09e-05	0.007109	-1.09e-05	0.007109	-1.09e-05	0.007109		-1.09e-05	0.007109	-1.09e-05	0.007109	-1.09e-05	0.007109	-1.09e-05	0.007109	-1.09e-05	0.007109		-1.09e-05	0.007109	-1.09e-05	0.007109	-1.09e-05	0.007109	-1.09e-05	0.007109	-1.09e-05	0.007109		-1.09e-05	0.007109	-1.09e-05	0.007109	-1.09e-05
	-1.08e-05	0.007109	-1.08e-05	0.007109	-1.08e-05	0.007109	-1.08e-05	0.00711	-1.08e-05	0.007109		-1.08e-05	0.007109	-1.08e-05	0.007109	-1.08e-05	0.007109	-1.08e-05	0.007109	-1.08e-05	0.007109		-1.08e-05	0.007109	-1.08e-05	0.007109	-1.08e-05	0.007109	-1.08e-05	0.007109	-1.08e-05	0.007109		-1.08e-05	0.007109	-1.08e-05	0.007109	-1.08e-05	0.007109	-1.08e-05	0.007109	-1.08e-05	0.007109		-1.08e-05	0.007109	-1.08e-05	0.007109	-1.08e-05
	-1.07e-05	0.007109	-1.07e-05	0.007109	-1.07e-05	0.007109	-1.07e-05	0.00711	-1.07e-05	0.007109		-1.07e-05	0.007109	-1.07e-05	0.007109	-1.07e-05	0.007109	-1.07e-05	0.007109	-1.07e-05	0.007109		-1.07e-05	0.007109	-1.07e-05	0.007109	-1.07e-05	0.007109	-1.07e-05	0.007109	-1.07e-05	0.007109		-1.07e-05	0.007109	-1.07e-05	0.007109	-1.07e-05	0.007109	-1.07e-05	0.007109	-1.07e-05	0.007109		-1.07e-05	0.007109	-1.07e-05	0.007109	-1.07e-05
	-1.06e-05	0.007109	-1.06e-05	0.007109	-1.06e-05	0.007109	-1.06e-05	0.00711	-1.06e-05	0.007109		-1.06e-05	0.007109	-1.06e-05	0.007109	-1.06e-05	0.007109	-1.06e-05	0.007109	-1.06e-05	0.007109		-1.06e-05	0.007109	-1.06e-05	0.007109	-1.06e-05	0.007109	-1.06e-05	0.007109	-1.06e-05	0.007109		-1.06e-05	0.007109	-1.06e-05	0.007109	-1.06e-05	0.007109	-1.06e-05	0.007109	-1.06e-05	0.007109		-1.06e-05	0.007109	-1.06e-05	0.007109	-1.06e-05
	-1.05e-05	0.007109	-1.05e-05	0.007109	-1.05e-05	0.007109	-1.05e-05	0.00711	-1.05e-05	0.007109		-1.05e-05	0.007109	-1.05e-05	0.007109	-1.05e-05	0.007109	-1.05e-05	0.007109	-1.05e-05	0.007109		-1.05e-05	0.007109	-1.05e-05	0.007109	-1.05e-05	0.007109	-1.05e-05	0.007109	-1.05e-05	0.007109		-1.05e-05	0.007109	-1.05e-05	0.007109	-1.05e-05	0.007109	-1.05e-05	0.007109	-1.05e-05	0.007109		-1.05e-05	0.007109	-1.05e-05	0.007109	-1.05e-05
	-1.04e-05	0.007109	-1.04e-05	0.007109	-1.04e-05	0.007109	-1.04e-05	0.00711	-1.04e-05	0.007109		-1.04e-05	0.007109	-1.04e-05	0.007109	-1.04e-05	0.007109	-1.04e-05	0.007109	-1.04e-05	0.007109		-1.04e-05	0.007109	-1.04e-05	0.007109	-1.04e-05	0.007109	-1.04e-05	0.007109	-1.04e-05	0.007109		-1.04e-05	0.007109	-1.04e-05	0.007109	-1.04e-05	0.007109	-1.04e-05	0.007109	-1.04e-05	0.007109		-1.04e-05	0.007109	-1.04e-05	0.007109	-1.04e-05
	-1.03e-05	0.007109	-1.03e-05	0.007109	-1.03e-05	0.007109	-1.03e-05	0.00711	-1.03e-05	0.007109		-1.03e-05	0.007109	-1.03e-05	0.007109	-1.03e-05	0.007109	-1.03e-05	0.007109	-1.03e-05	0.007109		-1.03e-05	0.007109	-1.03e-05	0.007109	-1.03e-05	0.007109	-1.03e-05	0.007109	-1.03e-05	0.007109		-1.03e-05	0.007109	-1.03e-05	0.007109	-1.03e-05	0.007109	-1.03e-05	0.007109	-1.03e-05	0.007109		-1.03e-05	0.007109	-1.03e-05	0.007109	-1.03e-05
	-1.02e-05	0.007109	-1.02e-05	0.007109	-1.02e-05	0.007109	-1.02e-05	0.00711	-1.02e-05	0.007109		-1.02e-05	0.007109	-1.02e-05	0.007109	-1.02e-05	0.007109	-1.02e-05	0.007109	-1.02e-05	0.007109		-1.02e-05	0.007109	-1.02e-05	0.007109	-1.02e-05	0.007109	-1.02e-05	0.007109	-1.02e-05	0.007109		-1.02e-05	0.007109	-1.02e-05	0.007109	-1.02e-05	0.007109	-1.02e-05	0.007109	-1.02e-05	0.007109		-1.02e-05	0.007109	-1.02e-05	0.007109	-1.02e-05
	-1.01e-05	0.007109	-1.01e-05	0.007109	-1.01e-05	0.007109	-1.01e-05	0.00711	-1.01e-05	0.007109		-1.01e-05	0.007109	-1.01e-05	0.007109	-1.01e-05	0.007109	-1.01e-05	0.007109	-1.01e-05	0.007109		-1.01e-05	0.007109	-1.01e-05	0.007109	-1.01e-05	0.007109	-1.01e-05	0.007109	-1.01e-05	0.007109		-1.01e-05	0.007109	-1.01e-05	0.007109	-1.01e-05	0.007109	-1.01e-05	0.007109	-1.01e-05	0.007109		-1.01e-05	0.007109	-1.01e-05	0.007109	-1.01e-05
	-1e-05	0.007109	-1e-05	0.007109	-1e-05	0.007109	-1e-05	0.00711	-1e-05	0.007109		-1e-05	0.007109	-1e-05	0.007109	-1e-05	0.007109	-1e-05	0.007109	-1e-05	0.007109		-1e-05	0.007109	-1e-05	0.007109	-1e-05	0.007109	-1e-05	0.007109	-1e-05	0.007109		-1e-05	0.007109	-1e-05	0.007109	-1e-05	0.007109	-1e-05	0.007109	-1e-05	0.007109		-1e-05	0.007109	-1e-05	0.007109	-1e-05
	-9.9e-06	0.007109	-9.9e-06	0.007109	-9.9e-06	0.007109	-9.9e-06	0.00711	-9.9e-06	0.007109		-9.9e-06	0.007109	-9.9e-06	0.007109	-9.9e-06	0.007109	-9.9e-06	0.007109	-9.9e-06	0.007109		-9.9e-06	0.007109	-9.9e-06	0.007109	-9.9e-06	0.007109	-9.9e-06	0.007109	-9.9e-06	0.007109		-9.9e-06	0.007109	-9.9e-06	0.007109	-9.9e-06	0.007109	-9.9e-06	0.007109	-9.9e-06	0.007109		-9.9e-06	0.007109	-9.9e-06	0.007109	-9.9e-06
	-9.8e-06	0.007109	-9.8e-06	0.007109	-9.8e-06	0.007109	-9.8e-06	0.00711	-9.8e-06	0.007109		-9.8e-06	0.007109	-9.8e-06	0.007109	-9.8e-06	0.007109	-9.8e-06	0.007109	-9.8e-06	0.007109		-9.8e-06	0.007109	-9.8e-06	0.007109	-9.8e-06	0.007109	-9.8e-06	0.007109	-9.8e-06	0.007109		-9.8e-06	0.007109	-9.8e-06	0.007109	-9.8e-06	0.007109	-9.8e-06	0.007109	-9.8e-06	0.007109		-9.8e-06	0.007109	-9.8e-06	0.007109	-9.8e-06
	-9.7e-06	0.007109	-9.7e-06	0.007109	-9.7e-06	0.007109	-9.7e-06	0.00711	-9.7e-06	0.007109		-9.7e-06	0.007109	-9.7e-06	0.007109	-9.7e-06	0.007109	-9.7e-06	0.007109	-9.7e-06	0.007109		-9.7e-06	0.007109	-9.7e-06	0.007109	-9.7e-06	0.007109	-9.7e-06	0.007109	-9.7e-06	0.007109		-9.7e-06	0.007109	-9.7e-06	0.007109	-9.7e-06	0.007109	-9.7e-06	0.007109	-9.7e-06	0.007109		-9.7e-06	0.007109	-9.7e-06	0.007109	-9.7e-06
	-9.6e-06	0.007109	-9.6e-06	0.007109	-9.6e-06	0.007109	-9.6e-06	0.00711	-9.6e-06	0.007109		-9.6e-06	0.007109	-9.6e-06	0.007109	-9.6e-06	0.007109	-9.6e-06	0.007109	-9.6e-06	0.007109		-9.6e-06	0.007109	-9.6e-06	0.007109	-9.6e-06	0.007109	-9.6e-06	0.007109	-9.6e-06	0.007109		-9.6e-06	0.007109	-9.6e-06	0.007109	-9.6e-06	0.007109	-9.6e-06	0.007109	-9.6e-06	0.007109		-9.6e-06	0.007109	-9.6e-06	0.007109	-9.6e-06
	-9.5e-06	0.007109	-9.5e-06	0.007109	-9.5e-06	0.007109	-9.5e-06	0.00711	-9.5e-06	0.007109		-9.5e-06	0.007109	-9.5e-06	0.007109	-9.5e-06	0.007109	-9.5e-06	0.007109	-9.5e-06	0.007109		-9.5e-06	0.007109	-9.5e-06	0.007109	-9.5e-06	0.007109	-9.5e-06	0.007109	-9.5e-06	0.007109		-9.5e-06	0.007109	-9.5e-06	0.007109	-9.5e-06	0.007109	-9.5e-06	0.007109	-9.5e-06	0.007109		-9.5e-06	0.007109	-9.5e-06	0.007109	-9.5e-06
	-9.4e-06	0.007109	-9.4e-06	0.007109	-9.4e-06	0.007109	-9.4e-06	0.00711	-9.4e-06	0.007109		-9.4e-06	0.007109	-9.4e-06	0.007109	-9.4e-06	0.007109	-9.4e-06	0.007109	-9.4e-06	0.007109		-9.4e-06	0.007109	-9.4e-06	0.007109	-9.4e-06	0.007109	-9.4e-06	0.007109	-9.4e-06	0.007109		-9.4e-06	0.007109	-9.4e-06	0.007109	-9.4e-06	0.007109	-9.4e-06	0.007109	-9.4e-06	0.007109		-9.4e-06	0.007109	-9.4e-06	0.007109	-9.4e-06
	-9.3e-06	0.007109	-9.3e-06	0.007109	-9.3e-06	0.007109	-9.3e-06	0.00711	-9.3e-06	0.007109		-9.3e-06	0.007109	-9.3e-06	0.007109	-9.3e-06	0.007109	-9.3e-06	0.007109	-9.3e-06	0.007109		-9.3e-06	0.007109	-9.3e-06	0.007109	-9.3e-06	0.007109	-9.3e-06	0.007109	-9.3e-06	0.007109		-9.3e-06	0.007109	-9.3e-06	0.007109	-9.3e-06	0.007109	-9.3e-06	0.007109	-9.3e-06	0.007109		-9.3e-06	0.007109	-9.3e-06	0.007109	-9.3e-06
	-9.2e-06	0.007109	-9.2e-06	0.007109	-9.2e-06	0.007109	-9.2e-06	0.00711	-9.2e-06	0.007109		-9.2e-06	0.007109	-9.2e-06	0.007109	-9.2e-06	0.007109	-9.2e-06	0.007109	-9.2e-06	0.007109		-9.2e-06	0.007109	-9.2e-06	0.007109	-9.2e-06	0.007109	-9.2e-06	0.007109	-9.2e-06	0.007109		-9.2e-06	0.007109	-9.2e-06	0.007109	-9.2e-06	0.007109	-9.2e-06	0.007109	-9.2e-06	0.007109		-9.2e-06	0.007109	-9.2e-06	0.007109	-9.2e-06
	-9.1e-06	0.007109	-9.1e-06	0.007109	-9.1e-06	0.007109	-9.1e-06	0.00711	-9.1e-06	0.007109		-9.1e-06	0.007109	-9.1e-06	0.007109	-9.1e-06	0.007109	-9.1e-06	0.007109	-9.1e-06	0.007109		-9.1e-06	0.007109	-9.1e-06	0.007109	-9.1e-06	0.007109	-9.1e-06	0.007109	-9.1e-06	0.007109		-9.1e-06	0.007109	-9.1e-06	0.007109	-9.1e-06	0.007109	-9.1e-06	0.007109	-9.1e-06	0.007109		-9.1e-06	0.007109	-9.1e-06	0.007109	-9.1e-06
	-9e-06	0.007109	-9e-06	0.007109	-9e-06	0.007109	-9e-06	0.00711	-9e-06	0.007109		-9e-06	0.007109	-9e-06	0.007109	-9e-06	0.007109	-9e-06	0.007109	-9e-06	0.007109		-9e-06	0.007109	-9e-06	0.007109	-9e-06	0.007109	-9e-06	0.007109	-9e-06	0.007109		-9e-06	0.007109	-9e-06	0.007109	-9e-06	0.007109	-9e-06	0.007109	-9e-06	0.007109		-9e-06	0.007109	-9e-06	0.007109	-9e-06
	-8.9e-06	0.007109	-8.9e-06	0.007109	-8.9e-06	0.007109	-8.9e-06	0.00711	-8.9e-06	0.007109		-8.9e-06	0.007109	-8.9e-06	0.007109	-8.9e-06	0.007109	-8.9e-06	0.007109	-8.9e-06	0.007109		-8.9e-06	0.007109	-8.9e-06	0.007109	-8.9e-06	0.007109	-8.9e-06	0.007109	-8.9e-06	0.007109		-8.9e-06	0.007109	-8.9e-06	0.007109	-8.9e-06	0.007109	-8.9e-06	0.007109	-8.9e-06	0.007109		-8.9e-06	0.007109	-8.9e-06	0.007109	-8.9e-06
	-8.8e-06	0.007109	-8.8e-06	0.007109	-8.8e-06	0.007109	-8.8e-06	0.00711	-8.8e-06	0.007109		-8.8e-06	0.007109	-8.8e-06	0.007109	-8.8e-06	0.007109	-8.8e-06	0.007109	-8.8e-06	0.007109		-8.8e-06	0.007109	-8.8e-06	0.007109	-8.8e-06	0.007109	-8.8e-06	0.007109	-8.8e-06	0.007109		-8.8e-06	0.007109	-8.8e-06	0.007109	-8.8e-06	0.007109	-8.8e-06	0.007109	-8.8e-06	0.007109		-8.8e-06	0.007109	-8.8e-06	0.007109	-8.8e-06
	-8.7e-06	0.007109	-8.7e-06	0.007109	-8.7e-06	0.007109	-8.7e-06	0.00711	-8.7e-06	0.007109		-8.7e-06	0.007109	-8.7e-06	0.007109	-8.7e-06	0.007109	-8.7e-06	0.007109	-8.7e-06	0.007109		-8.7e-06	0.007109	-8.7e-06	0.007109	-8.7e-06	0.007109	-8.7e-06	0.007109	-8.7e-06	0.007109		-8.7e-06	0.007109	-8.7e-06	0.007109	-8.7e-06	0.007109	-8.7e-06	0.007109	-8.7e-06	0.007109		-8.7e-06	0.007109	-8.7e-06	0.007109	-8.7e-06
	-8.6e-06	0.007109	-8.6e-06	0.007109	-8.6e-06	0.007109	-8.6e-06	0.00711	-8.6e-06	0.007109		-8.6e-06	0.007109	-8.6e-06	0.007109	-8.6e-06	0.007109	-8.6e-06	0.007109	-8.6e-06	0.007109		-8.6e-06	0.007109	-8.6e-06	0.007109	-8.6e-06	0.007109	-8.6e-06	0.007109	-8.6e-06	0.007109		-8.6e-06	0.007109	-8.6e-06	0.007109	-8.6e-06	0.007109	-8.6e-06	0.007109	-8.6e-06	0.007109		-8.6e-06	0.007109	-8.6e-06	0.007109	-8.6e-06
	-8.5e-06	0.007109	-8.5e-06	0.007109	-8.5e-06	0.007109	-8.5e-06	0.00711	-8.5e-06	0.007109		-8.5e-06	0.007109	-8.5e-06	0.007109	-8.5e-06	0.007109	-8.5e-06	0.007109	-8.5e-06	0.007109		-8.5e-06	0.007109	-8.5e-06	0.007109	-8.5e-06	0.007109	-8.5e-06	0.007109	-8.5e-06	0.007109		-8.5e-06	0.007109	-8.5e-06	0.007109	-8.5e-06	0.007109	-8.5e-06	0.007109	-8.5e-06	0.007109		-8.5e-06	0.007109	-8.5e-06	0.007109	-8.5e-06
	-8.4e-06	0.007109	-8.4e-06	0.007109	-8.4e-06	0.007109	-8.4e-06	0.00711	-8.4e-06	0.007109		-8.4e-06	0.007109	-8.4e-06	0.007109	-8.4e-06	0.007109	-8.4e-06	0.007109	-8.4e-06	0.007109		-8.4e-06	0.007109	-8.4e-06	0.007109	-8.4e-06	0.007109	-8.4e-06	0.007109	-8.4e-06	0.007109		-8.4e-06	0.007109	-8.4e-06	0.007109	-8.4e-06	0.007109	-8.4e-06	0.007109	-8.4e-06	0.007109		-8.4e-06	0.007109	-8.4e-06	0.007109	-8.4e-06
	-8.3e-06	0.007109	-8.3e-06	0.007109	-8.3e-06	0.007109	-8.3e-06	0.00711	-8.3e-06	0.007109		-8.3e-06	0.007109	-8.3e-06	0.007109	-8.3e-06	0.007109	-8.3e-06	0.007109	-8.3e-06	0.007109		-8.3e-06	0.007109	-8.3e-06	0.007109	-8.3e-06	0.007109	-8.3e-06	0.007109	-8.3e-06	0.007109		-8.3e-06	0.007109	-8.3e-06	0.007109	-8.3e-06	0.007109	-8.3e-06	0.007109	-8.3e-06	0.007109		-8.3e-06	0.007109	-8.3e-06	0.007109	-8.3e-06
	-8.2e-06	0.007109	-8.2e-06	0.007109	-8.2e-06	0.007109	-8.2e-06	0.00711	-8.2e-06	0.007109		-8.2e-06	0.007109	-8.2e-06	0.007109	-8.2e-06	0.007109	-8.2e-06	0.007109	-8.2e-06	0.007109		-8.2e-06	0.007109	-8.2e-06	0.007109	-8.2e-06	0.007109	-8.2e-06	0.007109	-8.2e-06	0.007109		-8.2e-06	0.007109	-8.2e-06	0.007109	-8.2e-06	0.007109	-8.2e-06	0.007109	-8.2e-06	0.007109		-8.2e-06	0.007109	-8.2e-06	0.007109	-8.2e-06
	-8.1e-06	0.007109	-8.1e-06	0.007109	-8.1e-06	0.007109	-8.1e-06	0.00711	-8.1e-06	0.007109		-8.1e-06	0.007109	-8.1e-06	0.007109	-8.1e-06	0.007109	-8.1e-06	0.007109	-8.1e-06	0.007109		-8.1e-06	0.007109	-8.1e-06	0.007109	-8.1e-06	0.007109	-8.1e-06	0.007109	-8.1e-06	0.007109		-8.1e-06	0.007109	-8.1e-06	0.007109	-8.1e-06	0.007109	-8.1e-06	0.007109	-8.1e-06	0.007109		-8.1e-06	0.007109	-8.1e-06	0.007109	-8.1e-06
	-8e-06	0.007109	-8e-06	0.007109	-8e-06	0.007109	-8e-06	0.00711	-8e-06	0.007109		-8e-06	0.007109	-8e-06	0.007109	-8e-06	0.007109	-8e-06	0.007109	-8e-06	0.007109		-8e-06	0.007109	-8e-06	0.007109	-8e-06	0.007109	-8e-06	0.007109	-8e-06	0.007109		-8e-06	0.007109	-8e-06	0.007109	-8e-06	0.007109	-8e-06	0.007109	-8e-06	0.007109		-8e-06	0.007109	-8e-06	0.007109	-8e-06
	-7.9e-06	0.007109	-7.9e-06	0.007109	-7.9e-06	0.007109	-7.9e-06	0.00711	-7.9e-06	0.007109		-7.9e-06	0.007109	-7.9e-06	0.007109	-7.9e-06	0.007109	-7.9e-06	0.007109	-7.9e-06	0.007109		-7.9e-06	0.007109	-7.9e-06	0.007109	-7.9e-06	0.007109	-7.9e-06	0.007109	-7.9e-06	0.007109		-7.9e-06	0.007109	-7.9e-06	0.007109	-7.9e-06	0.007109	-7.9e-06	0.007109	-7.9e-06	0.007109		-7.9e-06	0.007109	-7.9e-06	0.007109	-7.9e-06
	-7.8e-06	0.007109	-7.8e-06	0.007109	-7.8e-06	0.007109	-7.8e-06	0.00711	-7.8e-06	0.007109		-7.8e-06	0.007109	-7.8e-06	0.007109	-7.8e-06	0.007109	-7.8e-06	0.007109	-7.8e-06	0.007109		-7.8e-06	0.007109	-7.8e-06	0.007109	-7.8e-06	0.007109	-7.8e-06	0.007109	-7.8e-06	0.007109		-7.8e-06	0.007109	-7.8e-06	0.007109	-7.8e-06	0.007109	-7.8e-06	0.007109	-7.8e-06	0.007109		-7.8e-06	0.007109	-7.8e-06	0.007109	-7.8e-06
	-7.7e-06	0.007109	-7.7e-06	0.007109	-7.7e-06	0.007109	-7.7e-06	0.00711	-7.7e-06	0.007109		-7.7e-06	0.007109	-7.7e-06	0.007109	-7.7e-06	0.007109	-7.7e-06	0.007109	-7.7e-06	0.007109		-7.7e-06	0.007109	-7.7e-06	0.007109	-7.7e-06	0.007109	-7.7e-06	0.007109	-7.7e-06	0.007109		-7.7e-06	0.007109	-7.7e-06	0.007109	-7.7e-06	0.007109	-7.7e-06	0.007109	-7.7e-06	0.007109		-7.7e-06	0.007109	-7.7e-06	0.007109	-7.7e-06
	-7.6e-06	0.007109	-7.6e-06	0.007109	-7.6e-06	0.007109	-7.6e-06	0.00711	-7.6e-06	0.007109		-7.6e-06	0.007109	-7.6e-06	0.007109	-7.6e-06	0.007109	-7.6e-06	0.007109	-7.6e-06	0.007109		-7.6e-06	0.007109	-7.6e-06	0.007109	-7.6e-06	0.007109	-7.6e-06	0.007109	-7.6e-06	0.007109		-7.6e-06	0.007109	-7.6e-06	0.007109	-7.6e-06	0.007109	-7.6e-06	0.007109	-7.6e-06	0.007109		-7.6e-06	0.007109	-7.6e-06	0.007109	-7.6e-06
	-7.5e-06	0.007109	-7.5e-06	0.007109	-7.5e-06	0.007109	-7.5e-06	0.00711	-7.5e-06	0.007109		-7.5e-06	0.007109	-7.5e-06	0.007109	-7.5e-06	0.007109	-7.5e-06	0.007109	-7.5e-06	0.007109		-7.5e-06	0.007109	-7.5e-06	0.007109	-7.5e-06	0.007109	-7.5e-06	0.007109	-7.5e-06	0.007109		-7.5e-06	0.007109	-7.5e-06	0.007109	-7.5e-06	0.007109	-7.5e-06	0.007109	-7.5e-06	0.007109		-7.5e-06	0.007109	-7.5e-06	0.007109	-7.5e-06
	-7.4e-06	0.007109	-7.4e-06	0.007109	-7.4e-06	0.007109	-7.4e-06	0.00711	-7.4e-06	0.007109		-7.4e-06	0.007109	-7.4e-06	0.007109	-7.4e-06	0.007109	-7.4e-06	0.007109	-7.4e-06	0.007109		-7.4e-06	0.007109	-7.4e-06	0.007109	-7.4e-06	0.007109	-7.4e-06	0.007109	-7.4e-06	0.007109		-7.4e-06	0.007109	-7.4e-06	0.007109	-7.4e-06	0.007109	-7.4e-06	0.007109	-7.4e-06	0.007109		-7.4e-06	0.007109	-7.4e-06	0.007109	-7.4e-06
	-7.3e-06	0.007109	-7.3e-06	0.007109	-7.3e-06	0.007109	-7.3e-06	0.00711	-7.3e-06	0.007109		-7.3e-06	0.007109	-7.3e-06	0.007109	-7.3e-06	0.007109	-7.3e-06	0.007109	-7.3e-06	0.007109		-7.3e-06	0.007109	-7.3e-06	0.007109	-7.3e-06	0.007109	-7.3e-06	0.007109	-7.3e-06	0.007109		-7.3e-06	0.007109	-7.3e-06	0.007109	-7.3e-06	0.007109	-7.3e-06	0.007109	-7.3e-06	0.007109		-7.3e-06	0.007109	-7.3e-06	0.007109	-7.3e-06
	-7.2e-06	0.007109	-7.2e-06	0.007109	-7.2e-06	0.007109	-7.2e-06	0.00711	-7.2e-06	0.007109		-7.2e-06	0.007109	-7.2e-06	0.007109	-7.2e-06	0.007109	-7.2e-06	0.007109	-7.2e-06	0.007109		-7.2e-06	0.007109	-7.2e-06	0.007109	-7.2e-06	0.007109	-7.2e-06	0.007109	-7.2e-06	0.007109		-7.2e-06	0.007109	-7.2e-06	0.007109	-7.2e-06	0.007109	-7.2e-06	0.007109	-7.2e-06	0.007109		-7.2e-06	0.007109	-7.2e-06	0.007109	-7.2e-06
	-7.1e-06	0.007109	-7.1e-06	0.007109	-7.1e-06	0.007109	-7.1e-06	0.00711	-7.1e-06	0.007109		-7.1e-06	0.007109	-7.1e-06	0.007109	-7.1e-06	0.007109	-7.1e-06	0.007109	-7.1e-06	0.007109		-7.1e-06	0.007109	-7.1e-06	0.007109	-7.1e-06	0.007109	-7.1e-06	0.007109	-7.1e-06	0.007109		-7.1e-06	0.007109	-7.1e-06	0.007109	-7.1e-06	0.007109	-7.1e-06	0.007109	-7.1e-06	0.007109		-7.1e-06	0.007109	-7.1e-06	0.007109	-7.1e-06
	-7e-06	0.007109	-7e-06	0.007109	-7e-06	0.007109	-7e-06	0.00711	-7e-06	0.007109		-7e-06	0.007109	-7e-06	0.007109	-7e-06	0.007109	-7e-06	0.007109	-7e-06	0.007109		-7e-06	0.007109	-7e-06	0.007109	-7e-06	0.007109	-7e-06	0.007109	-7e-06	0.007109		-7e-06	0.007109	-7e-06	0.007109	-7e-06	0.007109	-7e-06	0.007109	-7e-06	0.007109		-7e-06	0.007109	-7e-06	0.007109	-7e-06
	-6.9e-06	0.007109	-6.9e-06	0.007109	-6.9e-06	0.007109	-6.9e-06	0.00711	-6.9e-06	0.007109		-6.9e-06	0.007109	-6.9e-06	0.007109	-6.9e-06	0.007109	-6.9e-06	0.007109	-6.9e-06	0.007109		-6.9e-06	0.007109	-6.9e-06	0.007109	-6.9e-06	0.007109	-6.9e-06	0.007109	-6.9e-06	0.007109		-6.9e-06	0.007109	-6.9e-06	0.007109	-6.9e-06	0.007109	-6.9e-06	0.007109	-6.9e-06	0.007109		-6.9e-06	0.007109	-6.9e-06	0.007109	-6.9e-06
	-6.8e-06	0.007109	-6.8e-06	0.007109	-6.8e-06	0.007109	-6.8e-06	0.00711	-6.8e-06	0.007109		-6.8e-06	0.007109	-6.8e-06	0.007109	-6.8e-06	0.007109	-6.8e-06	0.007109	-6.8e-06	0.007109		-6.8e-06	0.007109	-6.8e-06	0.007109	-6.8e-06	0.007109	-6.8e-06	0.007109	-6.8e-06	0.007109		-6.8e-06	0.007109	-6.8e-06	0.007109	-6.8e-06	0.007109	-6.8e-06	0.007109	-6.8e-06	0.007109		-6.8e-06	0.007109	-6.8e-06	0.007109	-6.8e-06
	-6.7e-06	0.007109	-6.7e-06	0.007109	-6.7e-06	0.007109	-6.7e-06	0.00711	-6.7e-06	0.007109		-6.7e-06	0.007109	-6.7e-06	0.007109	-6.7e-06	0.007109	-6.7e-06	0.007109	-6.7e-06	0.007109		-6.7e-06	0.007109	-6.7e-06	0.007109	-6.7e-06	0.007109	-6.7e-06	0.007109	-6.7e-06	0.007109		-6.7e-06	0.007109	-6.7e-06	0.007109	-6.7e-06	0.007109	-6.7e-06	0.007109	-6.7e-06	0.007109		-6.7e-06	0.007109	-6.7e-06	0.007109	-6.7e-06
	-6.6e-06	0.007109	-6.6e-06	0.007109	-6.6e-06	0.007109	-6.6e-06	0.00711	-6.6e-06	0.007109		-6.6e-06	0.007109	-6.6e-06	0.007109	-6.6e-06	0.007109	-6.6e-06	0.007109	-6.6e-06	0.007109		-6.6e-06	0.007109	-6.6e-06	0.007109	-6.6e-06	0.007109	-6.6e-06	0.007109	-6.6e-06	0.007109		-6.6e-06	0.007109	-6.6e-06	0.007109	-6.6e-06	0.007109	-6.6e-06	0.007109	-6.6e-06	0.007109		-6.6e-06	0.007109	-6.6e-06	0.007109	-6.6e-06
	-6.5e-06	0.007109	-6.5e-06	0.007109	-6.5e-06	0.007109	-6.5e-06	0.00711	-6.5e-06	0.007109		-6.5e-06	0.007109	-6.5e-06	0.007109	-6.5e-06	0.007109	-6.5e-06	0.007109	-6.5e-06	0.007109		-6.5e-06	0.007109	-6.5e-06	0.007109	-6.5e-06	0.007109	-6.5e-06	0.007109	-6.5e-06	0.007109		-6.5e-06	0.007109	-6.5e-06	0.007109	-6.5e-06	0.007109	-6.5e-06	0.007109	-6.5e-06	0.007109		-6.5e-06	0.007109	-6.5e-06	0.007109	-6.5e-06
	-6.4e-06	0.007109	-6.4e-06	0.007109	-6.4e-06	0.007109	-6.4e-06	0.00711	-6.4e-06	0.007109		-6.4e-06	0.007109	-6.4e-06	0.007109	-6.4e-06	0.007109	-6.4e-06	0.007109	-6.4e-06	0.007109		-6.4e-06	0.007109	-6.4e-06	0.007109	-6.4e-06	0.007109	-6.4e-06	0.007109	-6.4e-06	0.007109		-6.4e-06	0.007109	-6.4e-06	0.007109	-6.4e-06	0.007109	-6.4e-06	0.007109	-6.4e-06	0.007109		-6.4e-06	0.007109	-6.4e-06	0.007109	-6.4e-06
	-6.3e-06	0.007109	-6.3e-06	0.007109	-6.3e-06	0.007109	-6.3e-06	0.00711	-6.3e-06	0.007109		-6.3e-06	0.007109	-6.3e-06	0.007109	-6.3e-06	0.007109	-6.3e-06	0.007109	-6.3e-06	0.007109		-6.3e-06	0.007109	-6.3e-06	0.007109	-6.3e-06	0.007109	-6.3e-06	0.007109	-6.3e-06	0.007109		-6.3e-06	0.007109	-6.3e-06	0.007109	-6.3e-06	0.007109	-6.3e-06	0.007109	-6.3e-06	0.007109		-6.3e-06	0.007109	-6.3e-06	0.007109	-6.3e-06
	-6.2e-06	0.007109	-6.2e-06	0.007109	-6.2e-06	0.007109	-6.2e-06	0.00711	-6.2e-06	0.007109		-6.2e-06	0.007109	-6.2e-06	0.007109	-6.2e-06	0.007109	-6.2e-06	0.007109	-6.2e-06	0.007109		-6.2e-06	0.007109	-6.2e-06	0.007109	-6.2e-06	0.007109	-6.2e-06	0.007109	-6.2e-06	0.007109		-6.2e-06	0.007109	-6.2e-06	0.007109	-6.2e-06	0.007109	-6.2e-06	0.007109	-6.2e-06	0.007109		-6.2e-06	0.007109	-6.2e-06	0.007109	-6.2e-06
	-6.1e-06	0.007109	-6.1e-06	0.007109	-6.1e-06	0.007109	-6.1e-06	0.00711	-6.1e-06	0.007109		-6.1e-06	0.007109	-6.1e-06	0.007109	-6.1e-06	0.007109	-6.1e-06	0.007109	-6.1e-06	0.007109		-6.1e-06	0.007109	-6.1e-06	0.007109	-6.1e-06	0.007109	-6.1e-06	0.007109	-6.1e-06	0.007109		-6.1e-06	0.007109	-6.1e-06	0.007109	-6.1e-06	0.007109	-6.1e-06	0.007109	-6.1e-06	0.007109		-6.1e-06	0.007109	-6.1e-06	0.007109	-6.1e-06
	-6e-06	0.007109	-6e-06	0.007109	-6e-06	0.007109	-6e-06	0.00711	-6e-06	0.007109		-6e-06	0.007109	-6e-06	0.007109	-6e-06	0.007109	-6e-06	0.007109	-6e-06	0.007109		-6e-06	0.007109	-6e-06	0.007109	-6e-06	0.007109	-6e-06	0.007109	-6e-06	0.007109		-6e-06	0.007109	-6e-06	0.007109	-6e-06	0.007109	-6e-06	0.007109	-6e-06	0.007109		-6e-06	0.007109	-6e-06	0.007109	-6e-06
	-5.9e-06	0.007109	-5.9e-06	0.007109	-5.9e-06	0.007109	-5.9e-06	0.00711	-5.9e-06	0.007109		-5.9e-06	0.007109	-5.9e-06	0.007109	-5.9e-06	0.007109	-5.9e-06	0.007109	-5.9e-06	0.007109		-5.9e-06	0.007109	-5.9e-06	0.007109	-5.9e-06	0.007109	-5.9e-06	0.007109	-5.9e-06	0.007109		-5.9e-06	0.007109	-5.9e-06	0.007109	-5.9e-06	0.007109	-5.9e-06	0.007109	-5.9e-06	0.007109		-5.9e-06	0.007109	-5.9e-06	0.007109	-5.9e-06
	-5.8e-06	0.007109	-5.8e-06	0.007109	-5.8e-06	0.007109	-5.8e-06	0.00711	-5.8e-06	0.007109		-5.8e-06	0.007109	-5.8e-06	0.007109	-5.8e-06	0.007109	-5.8e-06	0.007109	-5.8e-06	0.007109		-5.8e-06	0.007109	-5.8e-06	0.007109	-5.8e-06	0.007109	-5.8e-06	0.007109	-5.8e-06	0.007109		-5.8e-06	0.007109	-5.8e-06	0.007109	-5.8e-06	0.007109	-5.8e-06	0.007109	-5.8e-06	0.007109		-5.8e-06	0.007109	-5.8e-06	0.007109	-5.8e-06
	-5.7e-06	0.007109	-5.7e-06	0.007109	-5.7e-06	0.007109	-5.7e-06	0.00711	-5.7e-06	0.007109		-5.7e-06	0.007109	-5.7e-06	0.007109	-5.7e-06	0.007109	-5.7e-06	0.007109	-5.7e-06	0.007109		-5.7e-06	0.007109	-5.7e-06	0.007109	-5.7e-06	0.007109	-5.7e-06	0.007109	-5.7e-06	0.007109		-5.7e-06	0.007109	-5.7e-06	0.007109	-5.7e-06	0.007109	-5.7e-06	0.007109	-5.7e-06	0.007109		-5.7e-06	0.007109	-5.7e-06	0.007109	-5.7e-06
	-5.6e-06	0.007109	-5.6e-06	0.007109	-5.6e-06	0.007109	-5.6e-06	0.00711	-5.6e-06	0.007109		-5.6e-06	0.007109	-5.6e-06	0.007109	-5.6e-06	0.007109	-5.6e-06	0.007109	-5.6e-06	0.007109		-5.6e-06	0.007109	-5.6e-06	0.007109	-5.6e-06	0.007109	-5.6e-06	0.007109	-5.6e-06	0.007109		-5.6e-06	0.007109	-5.6e-06	0.007109	-5.6e-06	0.007109	-5.6e-06	0.007109	-5.6e-06	0.007109		-5.6e-06	0.007109	-5.6e-06	0.007109	-5.6e-06
	-5.5e-06	0.007109	-5.5e-06	0.007109	-5.5e-06	0.007109	-5.5e-06	0.00711	-5.5e-06	0.007109		-5.5e-06	0.007109	-5.5e-06	0.007109	-5.5e-06	0.007109	-5.5e-06	0.007109	-5.5e-06	0.007109		-5.5e-06	0.007109	-5.5e-06	0.007109	-5.5e-06	0.007109	-5.5e-06	0.007109	-5.5e-06	0.007109		-5.5e-06	0.007109	-5.5e-06	0.007109	-5.5e-06	0.007109	-5.5e-06	0.007109	-5.5e-06	0.007109		-5.5e-06	0.007109	-5.5e-06	0.007109	-5.5e-06
	-5.4e-06	0.007109	-5.4e-06	0.007109	-5.4e-06	0.007109	-5.4e-06	0.00711	-5.4e-06	0.007109		-5.4e-06	0.007109	-5.4e-06	0.007109	-5.4e-06	0.007109	-5.4e-06	0.007109	-5.4e-06	0.007109		-5.4e-06	0.007109	-5.4e-06	0.007109	-5.4e-06	0.007109	-5.4e-06	0.007109	-5.4e-06	0.007109		-5.4e-06	0.007109	-5.4e-06	0.007109	-5.4e-06	0.007109	-5.4e-06	0.007109	-5.4e-06	0.007109		-5.4e-06	0.007109	-5.4e-06	0.007109	-5.4e-06
	-5.3e-06	0.007109	-5.3e-06	0.007109	-5.3e-06	0.007109	-5.3e-06	0.00711	-5.3e-06	0.007109		-5.3e-06	0.007109	-5.3e-06	0.007109	-5.3e-06	0.007109	-5.3e-06	0.007109	-5.3e-06	0.007109		-5.3e-06	0.007109	-5.3e-06	0.007109	-5.3e-06	0.007109	-5.3e-06	0.007109	-5.3e-06	0.007109		-5.3e-06	0.007109	-5.3e-06	0.007109	-5.3e-06	0.007109	-5.3e-06	0.007109	-5.3e-06	0.007109		-5.3e-06	0.007109	-5.3e-06	0.007109	-5.3e-06
	-5.2e-06	0.007109	-5.2e-06	0.007109	-5.2e-06	0.007109	-5.2e-06	0.00711	-5.2e-06	0.007109		-5.2e-06	0.007109	-5.2e-06	0.007109	-5.2e-06	0.007109	-5.2e-06	0.007109	-5.2e-06	0.007109		-5.2e-06	0.007109	-5.2e-06	0.007109	-5.2e-06	0.007109	-5.2e-06	0.007109	-5.2e-06	0.007109		-5.2e-06	0.007109	-5.2e-06	0.007109	-5.2e-06	0.007109	-5.2e-06	0.007109	-5.2e-06	0.007109		-5.2e-06	0.007109	-5.2e-06	0.007109	-5.2e-06
	-5.1e-06	0.007109	-5.1e-06	0.007109	-5.1e-06	0.007109	-5.1e-06	0.00711	-5.1e-06	0.007109		-5.1e-06	0.007109	-5.1e-06	0.007109	-5.1e-06	0.007109	-5.1e-06	0.007109	-5.1e-06	0.007109		-5.1e-06	0.007109	-5.1e-06	0.007109	-5.1e-06	0.007109	-5.1e-06	0.007109	-5.1e-06	0.007109		-5.1e-06	0.007109	-5.1e-06	0.007109	-5.1e-06	0.007109	-5.1e-06	0.007109	-5.1e-06	0.007109		-5.1e-06	0.007109	-5.1e-06	0.007109	-5.1e-06
	-5e-06	0.007109	-5e-06	0.007109	-5e-06	0.007109	-5e-06	0.00711	-5e-06	0.007109		-5e-06	0.007109	-5e-06	0.007109	-5e-06	0.007109	-5e-06	0.007109	-5e-06	0.007109		-5e-06	0.007109	-5e-06	0.007109	-5e-06	0.007109	-5e-06	0.007109	-5e-06	0.007109		-5e-06	0.007109	-5e-06	0.007109	-5e-06	0.007109	-5e-06	0.007109	-5e-06	0.007109		-5e-06	0.007109	-5e-06	0.007109	-5e-06
	-4.9e-06	0.007109	-4.9e-06	0.007109	-4.9e-06	0.007109	-4.9e-06	0.00711	-4.9e-06	0.007109		-4.9e-06	0.007109	-4.9e-06	0.007109	-4.9e-06	0.007109	-4.9e-06	0.007109	-4.9e-06	0.007109		-4.9e-06	0.007109	-4.9e-06	0.007109	-4.9e-06	0.007109	-4.9e-06	0.007109	-4.9e-06	0.007109		-4.9e-06	0.007109	-4.9e-06	0.007109	-4.9e-06	0.007109	-4.9e-06	0.007109	-4.9e-06	0.007109		-4.9e-06	0.007109	-4.9e-06	0.007109	-4.9e-06
	-4.8e-06	0.007109	-4.8e-06	0.007109	-4.8e-06	0.007109	-4.8e-06	0.00711	-4.8e-06	0.007109		-4.8e-06	0.007109	-4.8e-06	0.007109	-4.8e-06	0.007109	-4.8e-06	0.007109	-4.8e-06	0.007109		-4.8e-06	0.007109	-4.8e-06	0.007109	-4.8e-06	0.007109	-4.8e-06	0.007109	-4.8e-06	0.007109		-4.8e-06	0.007109	-4.8e-06	0.007109	-4.8e-06	0.007109	-4.8e-06	0.007109	-4.8e-06	0.007109		-4.8e-06	0.007109	-4.8e-06	0.007109	-4.8e-06
	-4.7e-06	0.007109	-4.7e-06	0.007109	-4.7e-06	0.007109	-4.7e-06	0.00711	-4.7e-06	0.007109		-4.7e-06	0.007109	-4.7e-06	0.007109	-4.7e-06	0.007109	-4.7e-06	0.007109	-4.7e-06	0.007109		-4.7e-06	0.007109	-4.7e-06	0.007109	-4.7e-06	0.007109	-4.7e-06	0.007109	-4.7e-06	0.007109		-4.7e-06	0.007109	-4.7e-06	0.007109	-4.7e-06	0.007109	-4.7e-06	0.007109	-4.7e-06	0.007109		-4.7e-06	0.007109	-4.7e-06	0.007109	-4.7e-06
	-4.6e-06	0.007109	-4.6e-06	0.007109	-4.6e-06	0.007109	-4.6e-06	0.00711	-4.6e-06	0.007109		-4.6e-06	0.007109	-4.6e-06	0.007109	-4.6e-06	0.007109	-4.6e-06	0.007109	-4.6e-06	0.007109		-4.6e-06	0.007109	-4.6e-06	0.007109	-4.6e-06	0.007109	-4.6e-06	0.007109	-4.6e-06	0.007109		-4.6e-06	0.007109	-4.6e-06	0.007109	-4.6e-06	0.007109	-4.6e-06	0.007109	-4.6e-06	0.007109		-4.6e-06	0.007109	-4.6e-06	0.007109	-4.6e-06
	-4.5e-06	0.007109	-4.5e-06	0.007109	-4.5e-06	0.007109	-4.5e-06	0.00711	-4.5e-06	0.007109		-4.5e-06	0.007109	-4.5e-06	0.007109	-4.5e-06	0.007109	-4.5e-06	0.007109	-4.5e-06	0.007109		-4.5e-06	0.007109	-4.5e-06	0.007109	-4.5e-06	0.007109	-4.5e-06	0.007109	-4.5e-06	0.007109		-4.5e-06	0.007109	-4.5e-06	0.007109	-4.5e-06	0.007109	-4.5e-06	0.007109	-4.5e-06	0.007109		-4.5e-06	0.007109	-4.5e-06	0.007109	-4.5e-06
	-4.4e-06	0.007109	-4.4e-06	0.007109	-4.4e-06	0.007109	-4.4e-06	0.00711	-4.4e-06	0.007109		-4.4e-06	0.007109	-4.4e-06	0.007109	-4.4e-06	0.007109	-4.4e-06	0.007109	-4.4e-06	0.007109		-4.4e-06	0.007109	-4.4e-06	0.007109	-4.4e-06	0.007109	-4.4e-06	0.007109	-4.4e-06	0.007109		-4.4e-06	0.007109	-4.4e-06	0.007109	-4.4e-06	0.007109	-4.4e-06	0.007109	-4.4e-06	0.007109		-4.4e-06	0.007109	-4.4e-06	0.007109	-4.4e-06
	-4.3e-06	0.007109	-4.3e-06	0.007109	-4.3e-06	0.007109	-4.3e-06	0.00711	-4.3e-06	0.007109		-4.3e-06	0.007109	-4.3e-06	0.007109	-4.3e-06	0.007109	-4.3e-06	0.007109	-4.3e-06	0.007109		-4.3e-06	0.007109	-4.3e-06	0.007109	-4.3e-06	0.007109	-4.3e-06	0.007109	-4.3e-06	0.007109		-4.3e-06	0.007109	-4.3e-06	0.007109	-4.3e-06	0.007109	-4.3e-06	0.007109	-4.3e-06	0.007109		-4.3e-06	0.007109	-4.3e-06	0.007109	-4.3e-06
	-4.2e-06	0.007109	-4.2e-06	0.007109	-4.2e-06	0.007109	-4.2e-06	0.00711	-4.2e-06	0.007109		-4.2e-06	0.007109	-4.2e-06	0.007109	-4.2e-06	0.007109	-4.2e-06	0.007109	-4.2e-06	0.007109		-4.2e-06	0.007109	-4.2e-06	0.007109	-4.2e-06	0.007109	-4.2e-06	0.007109	-4.2e-06	0.007109		-4.2e-06	0.007109	-4.2e-06	0.007109	-4.2e-06	0.007109	-4.2e-06	0.007109	-4.2e-06	0.007109		-4.2e-06	0.007109	-4.2e-06	0.007109	-4.2e-06
	-4.1e-06	0.007109	-4.1e-06	0.007109	-4.1e-06	0.007109	-4.1e-06	0.00711	-4.1e-06	0.007109		-4.1e-06	0.007109	-4.1e-06	0.007109	-4.1e-06	0.007109	-4.1e-06	0.007109	-4.1e-06	0.007109		-4.1e-06	0.007109	-4.1e-06	0.007109	-4.1e-06	0.007109	-4.1e-06	0.007109	-4.1e-06	0.007109		-4.1e-06	0.007109	-4.1e-06	0.007109	-4.1e-06	0.007109	-4.1e-06	0.007109	-4.1e-06	0.007109		-4.1e-06	0.007109	-4.1e-06	0.007109	-4.1e-06
	-4e-06	0.007109	-4e-06	0.007109	-4e-06	0.007109	-4e-06	0.00711	-4e-06	0.007109		-4e-06	0.007109	-4e-06	0.007109	-4e-06	0.007109	-4e-06	0.007109	-4e-06	0.007109		-4e-06	0.007109	-4e-06	0.007109	-4e-06	0.007109	-4e-06	0.007109	-4e-06	0.007109		-4e-06	0.007109	-4e-06	0.007109	-4e-06	0.007109	-4e-06	0.007109	-4e-06	0.007109		-4e-06	0.007109	-4e-06	0.007109	-4e-06
	-3.9e-06	0.007109	-3.9e-06	0.007109	-3.9e-06	0.007109	-3.9e-06	0.00711	-3.9e-06	0.007109		-3.9e-06	0.007109	-3.9e-06	0.007109	-3.9e-06	0.007109	-3.9e-06	0.007109	-3.9e-06	0.007109		-3.9e-06	0.007109	-3.9e-06	0.007109	-3.9e-06	0.007109	-3.9e-06	0.007109	-3.9e-06	0.007109		-3.9e-06	0.007109	-3.9e-06	0.007109	-3.9e-06	0.007109	-3.9e-06	0.007109	-3.9e-06	0.007109		-3.9e-06	0.007109	-3.9e-06	0.007109	-3.9e-06
	-3.8e-06	0.007109	-3.8e-06	0.007109	-3.8e-06	0.007109	-3.8e-06	0.00711	-3.8e-06	0.007109		-3.8e-06	0.007109	-3.8e-06	0.007109	-3.8e-06	0.007109	-3.8e-06	0.007109	-3.8e-06	0.007109		-3.8e-06	0.007109	-3.8e-06	0.007109	-3.8e-06	0.007109	-3.8e-06	0.007109	-3.8e-06	0.007109		-3.8e-06	0.007109	-3.8e-06	0.007109	-3.8e-06	0.007109	-3.8e-06	0.007109	-3.8e-06	0.007109		-3.8e-06	0.007109	-3.8e-06	0.007109	-3.8e-06
	-3.7e-06	0.007109	-3.7e-06	0.007109	-3.7e-06	0.007109	-3.7e-06	0.00711	-3.7e-06	0.007109		-3.7e-06	0.007109	-3.7e-06	0.007109	-3.7e-06	0.007109	-3.7e-06	0.007109	-3.7e-06	0.007109		-3.7e-06	0.007109	-3.7e-06	0.007109	-3.7e-06	0.007109	-3.7e-06	0.007109	-3.7e-06	0.007109		-3.7e-06	0.007109	-3.7e-06	0.007109	-3.7e-06	0.007109	-3.7e-06	0.007109	-3.7e-06	0.007109		-3.7e-06	0.007109	-3.7e-06	0.007109	-3.7e-06
	-3.6e-06	0.007109	-3.6e-06	0.007109	-3.6e-06	0.007109	-3.6e-06	0.00711	-3.6e-06	0.007109		-3.6e-06	0.007109	-3.6e-06	0.007109	-3.6e-06	0.007109	-3.6e-06	0.007109	-3.6e-06	0.007109		-3.6e-06	0.007109	-3.6e-06	0.007109	-3.6e-06	0.007109	-3.6e-06	0.007109	-3.6e-06	0.007109		-3.6e-06	0.007109	-3.6e-06	0.007109	-3.6e-06	0.007109	-3.6e-06	0.007109	-3.6e-06	0.007109		-3.6e-06	0.007109	-3.6e-06	0.007109	-3.6e-06
	-3.5e-06	0.007109	-3.5e-06	0.007109	-3.5e-06	0.007109	-3.5e-06	0.00711	-3.5e-06	0.007109		-3.5e-06	0.007109	-3.5e-06	0.007109	-3.5e-06	0.007109	-3.5e-06	0.007109	-3.5e-06	0.007109		-3.5e-06	0.007109	-3.5e-06	0.007109	-3.5e-06	0.007109	-3.5e-06	0.007109	-3.5e-06	0.007109		-3.5e-06	0.007109	-3.5e-06	0.007109	-3.5e-06	0.007109	-3.5e-06	0.007109	-3.5e-06	0.007109		-3.5e-06	0.007109	-3.5e-06	0.007109	-3.5e-06
	-3.4e-06	0.007109	-3.4e-06	0.007109	-3.4e-06	0.007109	-3.4e-06	0.00711	-3.4e-06	0.007109		-3.4e-06	0.007109	-3.4e-06	0.007109	-3.4e-06	0.007109	-3.4e-06	0.007109	-3.4e-06	0.007109		-3.4e-06	0.007109	-3.4e-06	0.007109	-3.4e-06	0.007109	-3.4e-06	0.007109	-3.4e-06	0.007109		-3.4e-06	0.007109	-3.4e-06	0.007109	-3.4e-06	0.007109	-3.4e-06	0.007109	-3.4e-06	0.007109		-3.4e-06	0.007109	-3.4e-06	0.007109	-3.4e-06
	-3.3e-06	0.007109	-3.3e-06	0.007109	-3.3e-06	0.007109	-3.3e-06	0.00711	-3.3e-06	0.007109		-3.3e-06	0.007109	-3.3e-06	0.007109	-3.3e-06	0.007109	-3.3e-06	0.007109	-3.3e-06	0.007109		-3.3e-06	0.007109	-3.3e-06	0.007109	-3.3e-06	0.007109	-3.3e-06	0.007109	-3.3e-06	0.007109		-3.3e-06	0.007109	-3.3e-06	0.007109	-3.3e-06	0.007109	-3.3e-06	0.007109	-3.3e-06	0.007109		-3.3e-06	0.007109	-3.3e-06	0.007109	-3.3e-06
	-3.2e-06	0.007109	-3.2e-06	0.007109	-3.2e-06	0.007109	-3.2e-06	0.00711	-3.2e-06	0.007109		-3.2e-06	0.007109	-3.2e-06	0.007109	-3.2e-06	0.007109	-3.2e-06	0.007109	-3.2e-06	0.007109		-3.2e-06	0.007109	-3.2e-06	0.007109	-3.2e-06	0.007109	-3.2e-06	0.007109	-3.2e-06	0.007109		-3.2e-06	0.007109	-3.2e-06	0.007109	-3.2e-06	0.007109	-3.2e-06	0.007109	-3.2e-06	0.007109		-3.2e-06	0.007109	-3.2e-06	0.007109	-3.2e-06
	-3.1e-06	0.007109	-3.1e-06	0.007109	-3.1e-06	0.007109	-3.1e-06	0.00711	-3.1e-06	0.007109		-3.1e-06	0.007109	-3.1e-06	0.007109	-3.1e-06	0.007109	-3.1e-06	0.007109	-3.1e-06	0.007109		-3.1e-06	0.007109	-3.1e-06	0.007109	-3.1e-06	0.007109	-3.1e-06	0.007109	-3.1e-06	0.007109		-3.1e-06	0.007109	-3.1e-06	0.007109	-3.1e-06	0.007109	-3.1e-06	0.007109	-3.1e-06	0.007109		-3.1e-06	0.007109	-3.1e-06	0.007109	-3.1e-06
	-3e-06	0.007109	-3e-06	0.007109	-3e-06	0.007109	-3e-06	0.00711	-3e-06	0.007109		-3e-06	0.007109	-3e-06	0.007109	-3e-06	0.007109	-3e-06	0.007109	-3e-06	0.007109		-3e-06	0.007109	-3e-06	0.007109	-3e-06	0.007109	-3e-06	0.007109	-3e-06	0.007109		-3e-06	0.007109	-3e-06	0.007109	-3e-06	0.007109	-3e-06	0.007109	-3e-06	0.007109		-3e-06	0.007109	-3e-06	0.007109	-3e-06
	-2.9e-06	0.007109	-2.9e-06	0.007109	-2.9e-06	0.007109	-2.9e-06	0.00711	-2.9e-06	0.007109		-2.9e-06	0.007109	-2.9e-06	0.007109	-2.9e-06	0.007109	-2.9e-06	0.007109	-2.9e-06	0.007109		-2.9e-06	0.007109	-2.9e-06	0.007109	-2.9e-06	0.007109	-2.9e-06	0.007109	-2.9e-06	0.007109		-2.9e-06	0.007109	-2.9e-06	0.007109	-2.9e-06	0.007109	-2.9e-06	0.007109	-2.9e-06	0.007109		-2.9e-06	0.007109	-2.9e-06	0.007109	-2.9e-06
	-2.8e-06	0.007109	-2.8e-06	0.007109	-2.8e-06	0.007109	-2.8e-06	0.00711	-2.8e-06	0.007109		-2.8e-06	0.007109	-2.8e-06	0.007109	-2.8e-06	0.007109	-2.8e-06	0.007109	-2.8e-06	0.007109		-2.8e-06	0.007109	-2.8e-06	0.007109	-2.8e-06	0.007109	-2.8e-06	0.007109	-2.8e-06	0.007109		-2.8e-06	0.007109	-2.8e-06	0.007109	-2.8e-06	0.007109	-2.8e-06	0.007109	-2.8e-06	0.007109		-2.8e-06	0.007109	-2.8e-06	0.007109	-2.8e-06
	-2.7e-06	0.007109	-2.7e-06	0.007109	-2.7e-06	0.007109	-2.7e-06	0.00711	-2.7e-06	0.007109		-2.7e-06	0.007109	-2.7e-06	0.007109	-2.7e-06	0.007109	-2.7e-06	0.007109	-2.7e-06	0.007109		-2.7e-06	0.007109	-2.7e-06	0.007109	-2.7e-06	0.007109	-2.7e-06	0.007109	-2.7e-06	0.007109		-2.7e-06	0.007109	-2.7e-06	0.007109	-2.7e-06	0.007109	-2.7e-06	0.007109	-2.7e-06	0.007109		-2.7e-06	0.007109	-2.7e-06	0.007109	-2.7e-06
	-2.6e-06	0.007109	-2.6e-06	0.007109	-2.6e-06	0.007109	-2.6e-06	0.00711	-2.6e-06	0.007109		-2.6e-06	0.007109	-2.6e-06	0.007109	-2.6e-06	0.007109	-2.6e-06	0.007109	-2.6e-06	0.007109		-2.6e-06	0.007109	-2.6e-06	0.007109	-2.6e-06	0.007109	-2.6e-06	0.007109	-2.6e-06	0.007109		-2.6e-06	0.007109	-2.6e-06	0.007109	-2.6e-06	0.007109	-2.6e-06	0.007109	-2.6e-06	0.007109		-2.6e-06	0.007109	-2.6e-06	0.007109	-2.6e-06
	-2.5e-06	0.007109	-2.5e-06	0.007109	-2.5e-06	0.007109	-2.5e-06	0.00711	-2.5e-06	0.007109		-2.5e-06	0.007109	-2.5e-06	0.007109	-2.5e-06	0.007109	-2.5e-06	0.007109	-2.5e-06	0.007109		-2.5e-06	0.007109	-2.5e-06	0.007109	-2.5e-06	0.007109	-2.5e-06	0.007109	-2.5e-06	0.007109		-2.5e-06	0.007109	-2.5e-06	0.007109	-2.5e-06	0.007109	-2.5e-06	0.007109	-2.5e-06	0.007109		-2.5e-06	0.007109	-2.5e-06	0.007109	-2.5e-06
	-2.4e-06	0.007109	-2.4e-06	0.007109	-2.4e-06	0.007109	-2.4e-06	0.00711	-2.4e-06	0.007109		-2.4e-06	0.007109	-2.4e-06	0.007109	-2.4e-06	0.007109	-2.4e-06	0.007109	-2.4e-06	0.007109		-2.4e-06	0.007109	-2.4e-06	0.007109	-2.4e-06	0.007109	-2.4e-06	0.007109	-2.4e-06	0.007109		-2.4e-06	0.007109	-2.4e-06	0.007109	-2.4e-06	0.007109	-2.4e-06	0.007109	-2.4e-06	0.007109		-2.4e-06	0.007109	-2.4e-06	0.007109	-2.4e-06
	-2.3e-06	0.007109	-2.3e-06	0.007109	-2.3e-06	0.007109	-2.3e-06	0.00711	-2.3e-06	0.007109		-2.3e-06	0.007109	-2.3e-06	0.007109	-2.3e-06	0.007109	-2.3e-06	0.007109	-2.3e-06	0.007109		-2.3e-06	0.007109	-2.3e-06	0.007109	-2.3e-06	0.007109	-2.3e-06	0.007109	-2.3e-06	0.007109		-2.3e-06	0.007109	-2.3e-06	0.007109	-2.3e-06	0.007109	-2.3e-06	0.007109	-2.3e-06	0.007109		-2.3e-06	0.007109	-2.3e-06	0.007109	-2.3e-06
	-2.2e-06	0.007109	-2.2e-06	0.007109	-2.2e-06	0.007109	-2.2e-06	0.00711	-2.2e-06	0.007109		-2.2e-06	0.007109	-2.2e-06	0.007109	-2.2e-06	0.007109	-2.2e-06	0.007109	-2.2e-06	0.007109		-2.2e-06	0.007109	-2.2e-06	0.007109	-2.2e-06	0.007109	-2.2e-06	0.007109	-2.2e-06	0.007109		-2.2e-06	0.007109	-2.2e-06	0.007109	-2.2e-06	0.007109	-2.2e-06	0.007109	-2.2e-06	0.007109		-2.2e-06	0.007109	-2.2e-06	0.007109	-2.2e-06
	-2.1e-06	0.007109	-2.1e-06	0.007109	-2.1e-06	0.007109	-2.1e-06	0.00711	-2.1e-06	0.007109		-2.1e-06	0.007109	-2.1e-06	0.007109	-2.1e-06	0.007109	-2.1e-06	0.007109	-2.1e-06	0.007109		-2.1e-06	0.007109	-2.1e-06	0.007109	-2.1e-06	0.007109	-2.1e-06	0.007109	-2.1e-06	0.007109		-2.1e-06	0.007109	-2.1e-06	0.007109	-2.1e-06	0.007109	-2.1e-06	0.007109	-2.1e-06	0.007109		-2.1e-06	0.007109	-2.1e-06	0.007109	-2.1e-06
	-2e-06	0.007109	-2e-06	0.007109	-2e-06	0.007109	-2e-06	0.00711	-2e-06	0.007109		-2e-06	0.007109	-2e-06	0.007109	-2e-06	0.007109	-2e-06	0.007109	-2e-06	0.007109		-2e-06	0.007109	-2e-06	0.007109	-2e-06	0.007109	-2e-06	0.007109	-2e-06	0.007109		-2e-06	0.007109	-2e-06	0.007109	-2e-06	0.007109	-2e-06	0.007109	-2e-06	0.007109		-2e-06	0.007109	-2e-06	0.007109	-2e-06
	-1.9e-06	0.007109	-1.9e-06	0.007109	-1.9e-06	0.007109	-1.9e-06	0.00711	-1.9e-06	0.007109		-1.9e-06	0.007109	-1.9e-06	0.007109	-1.9e-06	0.007109	-1.9e-06	0.007109	-1.9e-06	0.007109		-1.9e-06	0.007109	-1.9e-06	0.007109	-1.9e-06	0.007109	-1.9e-06	0.007109	-1.9e-06	0.007109		-1.9e-06	0.007109	-1.9e-06	0.007109	-1.9e-06	0.007109	-1.9e-06	0.007109	-1.9e-06	0.007109		-1.9e-06	0.007109	-1.9e-06	0.007109	-1.9e-06
	-1.8e-06	0.007109	-1.8e-06	0.007109	-1.8e-06	0.007109	-1.8e-06	0.00711	-1.8e-06	0.007109		-1.8e-06	0.007109	-1.8e-06	0.007109	-1.8e-06	0.007109	-1.8e-06	0.007109	-1.8e-06	0.007109		-1.8e-06	0.007109	-1.8e-06	0.007109	-1.8e-06	0.007109	-1.8e-06	0.007109	-1.8e-06	0.007109		-1.8e-06	0.007109	-1.8e-06	0.007109	-1.8e-06	0.007109	-1.8e-06	0.007109	-1.8e-06	0.007109		-1.8e-06	0.007109	-1.8e-06	0.007109	-1.8e-06
	-1.7e-06	0.007109	-1.7e-06	0.007109	-1.7e-06	0.007109	-1.7e-06	0.00711	-1.7e-06	0.007109		-1.7e-06	0.007109	-1.7e-06	0.007109	-1.7e-06	0.007109	-1.7e-06	0.007109	-1.7e-06	0.007109		-1.7e-06	0.007109	-1.7e-06	0.007109	-1.7e-06	0.007109	-1.7e-06	0.007109	-1.7e-06	0.007109		-1.7e-06	0.007109	-1.7e-06	0.007109	-1.7e-06	0.007109	-1.7e-06	0.007109	-1.7e-06	0.007109		-1.7e-06	0.007109	-1.7e-06	0.007109	-1.7e-06
	-1.6e-06	0.007109	-1.6e-06	0.007109	-1.6e-06	0.007109	-1.6e-06	0.00711	-1.6e-06	0.007109		-1.6e-06	0.007109	-1.6e-06	0.007109	-1.6e-06	0.007109	-1.6e-06	0.007109	-1.6e-06	0.007109		-1.6e-06	0.007109	-1.6e-06	0.007109	-1.6e-06	0.007109	-1.6e-06	0.007109	-1.6e-06	0.007109		-1.6e-06	0.007109	-1.6e-06	0.007109	-1.6e-06	0.007109	-1.6e-06	0.007109	-1.6e-06	0.007109		-1.6e-06	0.007109	-1.6e-06	0.007109	-1.6e-06
	-1.5e-06	0.007109	-1.5e-06	0.007109	-1.5e-06	0.007109	-1.5e-06	0.00711	-1.5e-06	0.007109		-1.5e-06	0.007109	-1.5e-06	0.007109	-1.5e-06	0.007109	-1.5e-06	0.007109	-1.5e-06	0.007109		-1.5e-06	0.007109	-1.5e-06	0.007109	-1.5e-06	0.007109	-1.5e-06	0.007109	-1.5e-06	0.007109		-1.5e-06	0.007109	-1.5e-06	0.007109	-1.5e-06	0.007109	-1.5e-06	0.007109	-1.5e-06	0.007109		-1.5e-06	0.007109	-1.5e-06	0.007109	-1.5e-06
	-1.4e-06	0.007109	-1.4e-06	0.007109	-1.4e-06	0.007109	-1.4e-06	0.00711	-1.4e-06	0.007109		-1.4e-06	0.007109	-1.4e-06	0.007109	-1.4e-06	0.007109	-1.4e-06	0.007109	-1.4e-06	0.007109		-1.4e-06	0.007109	-1.4e-06	0.007109	-1.4e-06	0.007109	-1.4e-06	0.007109	-1.4e-06	0.007109		-1.4e-06	0.007109	-1.4e-06	0.007109	-1.4e-06	0.007109	-1.4e-06	0.007109	-1.4e-06	0.007109		-1.4e-06	0.007109	-1.4e-06	0.007109	-1.4e-06
	-1.3e-06	0.007109	-1.3e-06	0.007109	-1.3e-06	0.007109	-1.3e-06	0.00711	-1.3e-06	0.007109		-1.3e-06	0.007109	-1.3e-06	0.007109	-1.3e-06	0.007109	-1.3e-06	0.007109	-1.3e-06	0.007109		-1.3e-06	0.007109	-1.3e-06	0.007109	-1.3e-06	0.007109	-1.3e-06	0.007109	-1.3e-06	0.007109		-1.3e-06	0.007109	-1.3e-06	0.007109	-1.3e-06	0.007109	-1.3e-06	0.007109	-1.3e-06	0.007109		-1.3e-06	0.007109	-1.3e-06	0.007109	-1.3e-06
	-1.2e-06	0.007109	-1.2e-06	0.007109	-1.2e-06	0.007109	-1.2e-06	0.00711	-1.2e-06	0.007109		-1.2e-06	0.007109	-1.2e-06	0.007109	-1.2e-06	0.007109	-1.2e-06	0.007109	-1.2e-06	0.007109		-1.2e-06	0.007109	-1.2e-06	0.007109	-1.2e-06	0.007109	-1.2e-06	0.007109	-1.2e-06	0.007109		-1.2e-06	0.007109	-1.2e-06	0.007109	-1.2e-06	0.007109	-1.2e-06	0.007109	-1.2e-06	0.007109		-1.2e-06	0.007109	-1.2e-06	0.007109	-1.2e-06
	-1.1e-06	0.007109	-1.1e-06	0.007109	-1.1e-06	0.007109	-1.1e-06	0.00711	-1.1e-06	0.007109		-1.1e-06	0.007109	-1.1e-06	0.007109	-1.1e-06	0.007109	-1.1e-06	0.007109	-1.1e-06	0.007109		-1.1e-06	0.007109	-1.1e-06	0.007109	-1.1e-06	0.007109	-1.1e-06	0.007109	-1.1e-06	0.007109		-1.1e-06	0.007109	-1.1e-06	0.007109	-1.1e-06	0.007109	-1.1e-06	0.007109	-1.1e-06	0.007109		-1.1e-06	0.007109	-1.1e-06	0.007109	-1.1e-06
	-1e-06	0.007109	-1e-06	0.007109	-1e-06	0.007109	-1e-06	0.00711	-1e-06	0.007109		-1e-06	0.007109	-1e-06	0.007109	-1e-06	0.007109	-1e-06	0.007109	-1e-06	0.007109		-1e-06	0.007109	-1e-06	0.007109	-1e-06	0.007109	-1e-06	0.007109	-1e-06	0.007109		-1e-06	0.007109	-1e-06	0.007109	-1e-06	0.007109	-1e-06	0.007109	-1e-06	0.007109		-1e-06	0.007109	-1e-06	0.007109	-1e-06
	-9e-07	0.007109	-9e-07	0.007109	-9e-07	0.007109	-9e-07	0.00711	-9e-07	0.007109		-9e-07	0.007109	-9e-07	0.007109	-9e-07	0.007109	-9e-07	0.007109	-9e-07	0.007109		-9e-07	0.007109	-9e-07	0.007109	-9e-07	0.007109	-9e-07	0.007109	-9e-07	0.007109		-9e-07	0.007109	-9e-07	0.007109	-9e-07	0.007109	-9e-07	0.007109	-9e-07	0.007109		-9e-07	0.007109	-9e-07	0.007109	-9e-07
	-8e-07	0.007109	-8e-07	0.007109	-8e-07	0.007109	-8e-07	0.00711	-8e-07	0.007109		-8e-07	0.007109	-8e-07	0.007109	-8e-07	0.007109	-8e-07	0.007109	-8e-07	0.007109		-8e-07	0.007109	-8e-07	0.007109	-8e-07	0.007109	-8e-07	0.007109	-8e-07	0.007109		-8e-07	0.007109	-8e-07	0.007109	-8e-07	0.007109	-8e-07	0.007109	-8e-07	0.007109		-8e-07	0.007109	-8e-07	0.007109	-8e-07
	-7e-07	0.007109	-7e-07	0.007109	-7e-07	0.007109	-7e-07	0.00711	-7e-07	0.007109		-7e-07	0.007109	-7e-07	0.007109	-7e-07	0.007109	-7e-07	0.007109	-7e-07	0.007109		-7e-07	0.007109	-7e-07	0.007109	-7e-07	0.007109	-7e-07	0.007109	-7e-07	0.007109		-7e-07	0.007109	-7e-07	0.007109	-7e-07	0.007109	-7e-07	0.007109	-7e-07	0.007109		-7e-07	0.007109	-7e-07	0.007109	-7e-07
	-6e-07	0.007109	-6e-07	0.007109	-6e-07	0.007109	-6e-07	0.00711	-6e-07	0.007109		-6e-07	0.007109	-6e-07	0.007109	-6e-07	0.007109	-6e-07	0.007109	-6e-07	0.007109		-6e-07	0.007109	-6e-07	0.007109	-6e-07	0.007109	-6e-07	0.007109	-6e-07	0.007109		-6e-07	0.007109	-6e-07	0.007109	-6e-07	0.007109	-6e-07	0.007109	-6e-07	0.007109		-6e-07	0.007109	-6e-07	0.007109	-6e-07
	-5e-07	0.007109	-5e-07	0.007109	-5e-07	0.007109	-5e-07	0.00711	-5e-07	0.007109		-5e-07	0.007109	-5e-07	0.007109	-5e-07	0.007109	-5e-07	0.007109	-5e-07	0.007109		-5e-07	0.007109	-5e-07	0.007109	-5e-07	0.007109	-5e-07	0.007109	-5e-07	0.007109		-5e-07	0.007109	-5e-07	0.007109	-5e-07	0.007109	-5e-07	0.007109	-5e-07	0.007109		-5e-07	0.007109	-5e-07	0.007109	-5e-07
	-4e-07	0.007109	-4e-07	0.007109	-4e-07	0.007109	-4e-07	0.00711	-4e-07	0.007109		-4e-07	0.007109	-4e-07	0.007109	-4e-07	0.007109	-4e-07	0.007109	-4e-07	0.007109		-4e-07	0.007109	-4e-07	0.007109	-4e-07	0.007109	-4e-07	0.007109	-4e-07	0.007109		-4e-07	0.007109	-4e-07	0.007109	-4e-07	0.007109	-4e-07	0.007109	-4e-07	0.007109		-4e-07	0.007109	-4e-07	0.007109	-4e-07
	-3e-07	0.007109	-3e-07	0.007109	-3e-07	0.007109	-3e-07	0.00711	-3e-07	0.007109		-3e-07	0.007109	-3e-07	0.007109	-3e-07	0.007109	-3e-07	0.007109	-3e-07	0.007109		-3e-07	0.007109	-3e-07	0.007109	-3e-07	0.007109	-3e-07	0.007109	-3e-07	0.007109		-3e-07	0.007109	-3e-07	0.007109	-3e-07	0.007109	-3e-07	0.007109	-3e-07	0.007109		-3e-07	0.007109	-3e-07	0.007109	-3e-07
	-2e-07	0.007109	-2e-07	0.007109	-2e-07	0.007109	-2e-07	0.00711	-2e-07	0.007109		-2e-07	0.007109	-2e-07	0.007109	-2e-07	0.007109	-2e-07	0.007109	-2e-07	0.007109		-2e-07	0.007109	-2e-07	0.007109	-2e-07	0.007109	-2e-07	0.007109	-2e-07	0.007109		-2e-07	0.007109	-2e-07	0.007109	-2e-07	0.007109	-2e-07	0.007109	-2e-07	0.007109		-2e-07	0.007109	-2e-07	0.007109	-2e-07
	-1e-07	0.007109	-1e-07	0.007109	-1e-07	0.007109	-1e-07	0.00711	-1e-07	0.007109		-1e-07	0.007109	-1e-07	0.007109	-1e-07	0.007109	-1e-07	0.007109	-1e-07	0.007109		-1e-07	0.007109	-1e-07	0.007109	-1e-07	0.007109	-1e-07	0.007109	-1e-07	0.007109		-1e-07	0.007109	-1e-07	0.007109	-1e-07	0.007109	-1e-07	0.007109	-1e-07	0.007109		-1e-07	0.007109	-1e-07	0.007109	-1e-07
	-2.5411e-21	0.007109	-2.5411e-21	0.007109	-2.5411e-21	0.007109	-2.54e-21	0.00711	-2.5411e-21	0.007109		-2.5411e-21	0.007109	-2.5411e-21	0.007109	-2.5411e-21	0.007109	-2.5411e-21	0.007109	-2.5411e-21	0.007109		-2.5411e-21	0.007109	-2.5411e-21	0.007109	-2.5411e-21	0.007109	-2.5411e-21	0.007109	-2.5411e-21	0.007109		-2.5411e-21	0.007109	-2.5411e-21	0.007109	-2.5411e-21	0.007109	-2.5411e-21	0.007109	-2.5411e-21	0.007109		-2.5411e-21	0.007109	-2.5411e-21	0.007109	-2.5411e-21
	1e-07	-0.08078	1e-07	-0.08078	1e-07	-0.07883	1e-07	-0.0808	1e-07	-0.08078		1e-07	-0.08078	1e-07	-0.08078	1e-07	-0.07883	1e-07	-0.08078	1e-07	-0.08078		1e-07	-0.08078	1e-07	-0.08078	1e-07	-0.08078	1e-07	-0.07883	1e-07	-0.08078		1e-07	-0.08078	1e-07	-0.08078	1e-07	-0.08078	1e-07	-0.08078	1e-07	-0.08078		1e-07	-0.08078	1e-07	-0.08078	1e-07
	2e-07	-0.6999	2e-07	-0.6999	2e-07	-0.6902	2e-07	-0.688	2e-07	-0.6823		2e-07	-0.698	2e-07	-0.698	2e-07	-0.6941	2e-07	-0.6862	2e-07	-0.6902		2e-07	-0.696	2e-07	-0.696	2e-07	-0.6941	2e-07	-0.6862	2e-07	-0.6843		2e-07	-0.7038	2e-07	-0.7038	2e-07	-0.6902	2e-07	-0.6862	2e-07	-0.6804		2e-07	-0.696	2e-07	-0.696	2e-07
	3e-07	-3.54	3e-07	-3.54	3e-07	-3.532	3e-07	-3.52	3e-07	-3.52		3e-07	-3.538	3e-07	-3.538	3e-07	-3.532	3e-07	-3.518	3e-07	-3.52		3e-07	-3.538	3e-07	-3.538	3e-07	-3.532	3e-07	-3.518	3e-07	-3.518		3e-07	-3.538	3e-07	-3.538	3e-07	-3.532	3e-07	-3.516	3e-07	-3.516		3e-07	-3.534	3e-07	-3.538	3e-07
	4e-07	-3.594	4e-07	-3.594	4e-07	-3.587	4e-07	-3.58	4e-07	-3.573		4e-07	-3.592	4e-07	-3.592	4e-07	-3.587	4e-07	-3.571	4e-07	-3.573		4e-07	-3.592	4e-07	-3.592	4e-07	-3.587	4e-07	-3.573	4e-07	-3.573		4e-07	-3.591	4e-07	-3.591	4e-07	-3.587	4e-07	-3.571	4e-07	-3.571		4e-07	-3.589	4e-07	-3.591	4e-07
	5e-07	-3.596	5e-07	-3.596	5e-07	-3.592	5e-07	-3.59	5e-07	-3.587		5e-07	-3.594	5e-07	-3.594	5e-07	-3.592	5e-07	-3.585	5e-07	-3.587		5e-07	-3.596	5e-07	-3.596	5e-07	-3.592	5e-07	-3.587	5e-07	-3.587		5e-07	-3.594	5e-07	-3.594	5e-07	-3.592	5e-07	-3.585	5e-07	-3.585		5e-07	-3.592	5e-07	-3.594	5e-07
	6e-07	-3.598	6e-07	-3.598	6e-07	-3.594	6e-07	-3.59	6e-07	-3.591		6e-07	-3.596	6e-07	-3.596	6e-07	-3.592	6e-07	-3.591	6e-07	-3.591		6e-07	-3.596	6e-07	-3.596	6e-07	-3.592	6e-07	-3.591	6e-07	-3.591		6e-07	-3.594	6e-07	-3.594	6e-07	-3.592	6e-07	-3.591	6e-07	-3.589		6e-07	-3.594	6e-07	-3.594	6e-07
	7e-07	-3.602	7e-07	-3.602	7e-07	-3.594	7e-07	-3.59	7e-07	-3.592		7e-07	-3.598	7e-07	-3.598	7e-07	-3.594	7e-07	-3.592	7e-07	-3.592		7e-07	-3.6	7e-07	-3.6	7e-07	-3.594	7e-07	-3.592	7e-07	-3.592		7e-07	-3.598	7e-07	-3.598	7e-07	-3.594	7e-07	-3.592	7e-07	-3.591		7e-07	-3.596	7e-07	-3.598	7e-07
	8e-07	-3.608	8e-07	-3.608	8e-07	-3.598	8e-07	-3.59	8e-07	-3.592		8e-07	-3.604	8e-07	-3.604	8e-07	-3.596	8e-07	-3.592	8e-07	-3.592		8e-07	-3.606	8e-07	-3.606	8e-07	-3.598	8e-07	-3.592	8e-07	-3.592		8e-07	-3.604	8e-07	-3.604	8e-07	-3.596	8e-07	-3.592	8e-07	-3.592		8e-07	-3.6	8e-07	-3.602	8e-07
	9e-07	-3.614	9e-07	-3.614	9e-07	-3.602	9e-07	-3.59	9e-07	-3.592		9e-07	-3.61	9e-07	-3.61	9e-07	-3.6	9e-07	-3.592	9e-07	-3.592		9e-07	-3.612	9e-07	-3.612	9e-07	-3.6	9e-07	-3.592	9e-07	-3.592		9e-07	-3.61	9e-07	-3.61	9e-07	-3.6	9e-07	-3.592	9e-07	-3.592		9e-07	-3.604	9e-07	-3.608	9e-07
	1e-06	-3.618	1e-06	-3.618	1e-06	-3.608	1e-06	-3.59	1e-06	-3.594		1e-06	-3.616	1e-06	-3.616	1e-06	-3.606	1e-06	-3.594	1e-06	-3.594		1e-06	-3.618	1e-06	-3.618	1e-06	-3.608	1e-06	-3.594	1e-06	-3.594		1e-06	-3.614	1e-06	-3.614	1e-06	-3.606	1e-06	-3.592	1e-06	-3.592		1e-06	-3.61	1e-06	-3.614	1e-06
	1.1e-06	-3.622	1.1e-06	-3.622	1.1e-06	-3.612	1.1e-06	-3.6	1.1e-06	-3.596		1.1e-06	-3.62	1.1e-06	-3.62	1.1e-06	-3.612	1.1e-06	-3.594	1.1e-06	-3.596		1.1e-06	-3.622	1.1e-06	-3.622	1.1e-06	-3.612	1.1e-06	-3.594	1.1e-06	-3.594		1.1e-06	-3.618	1.1e-06	-3.618	1.1e-06	-3.612	1.1e-06	-3.594	1.1e-06	-3.594		1.1e-06	-3.616	1.1e-06	-3.618	1.1e-06
	1.2e-06	-3.624	1.2e-06	-3.624	1.2e-06	-3.616	1.2e-06	-3.6	1.2e-06	-3.598		1.2e-06	-3.624	1.2e-06	-3.624	1.2e-06	-3.616	1.2e-06	-3.596	1.2e-06	-3.598		1.2e-06	-3.624	1.2e-06	-3.624	1.2e-06	-3.616	1.2e-06	-3.598	1.2e-06	-3.598		1.2e-06	-3.622	1.2e-06	-3.622	1.2e-06	-3.616	1.2e-06	-3.596	1.2e-06	-3.596		1.2e-06	-3.618	1.2e-06	-3.622	1.2e-06
	1.3e-06	-2.141	1.3e-06	-2.141	1.3e-06	-2.214	1.3e-06	-2.26	1.3e-06	-2.276		1.3e-06	-2.145	1.3e-06	-2.145	1.3e-06	-2.212	1.3e-06	-2.272	1.3e-06	-2.266		1.3e-06	-2.149	1.3e-06	-2.149	1.3e-06	-2.208	1.3e-06	-2.27	1.3e-06	-2.278		1.3e-06	-2.141	1.3e-06	-2.141	1.3e-06	-2.219	1.3e-06	-2.284	1.3e-06	-2.298		1.3e-06	-2.21	1.3e-06	-2.163	1.3e-06
	1.4e-06	3.45	1.4e-06	3.45	1.4e-06	3.456	1.4e-06	3.46	1.4e-06	3.456		1.4e-06	3.45	1.4e-06	3.45	1.4e-06	3.456	1.4e-06	3.456	1.4e-06	3.456		1.4e-06	3.45	1.4e-06	3.45	1.4e-06	3.456	1.4e-06	3.456	1.4e-06	3.456		1.4e-06	3.45	1.4e-06	3.45	1.4e-06	3.456	1.4e-06	3.456	1.4e-06	3.454		1.4e-06	3.456	1.4e-06	3.45	1.4e-06
	1.5e-06	3.443	1.5e-06	3.443	1.5e-06	3.456	1.5e-06	3.46	1.5e-06	3.458		1.5e-06	3.443	1.5e-06	3.443	1.5e-06	3.456	1.5e-06	3.46	1.5e-06	3.458		1.5e-06	3.443	1.5e-06	3.443	1.5e-06	3.456	1.5e-06	3.458	1.5e-06	3.46		1.5e-06	3.443	1.5e-06	3.443	1.5e-06	3.458	1.5e-06	3.46	1.5e-06	3.46		1.5e-06	3.456	1.5e-06	3.445	1.5e-06
	1.6e-06	3.454	1.6e-06	3.454	1.6e-06	3.46	1.6e-06	3.46	1.6e-06	3.462		1.6e-06	3.454	1.6e-06	3.454	1.6e-06	3.462	1.6e-06	3.462	1.6e-06	3.462		1.6e-06	3.454	1.6e-06	3.454	1.6e-06	3.46	1.6e-06	3.462	1.6e-06	3.462		1.6e-06	3.454	1.6e-06	3.454	1.6e-06	3.462	1.6e-06	3.462	1.6e-06	3.462		1.6e-06	3.46	1.6e-06	3.454	1.6e-06
	1.7e-06	3.462	1.7e-06	3.462	1.7e-06	3.468	1.7e-06	3.47	1.7e-06	3.472		1.7e-06	3.462	1.7e-06	3.462	1.7e-06	3.468	1.7e-06	3.474	1.7e-06	3.47		1.7e-06	3.462	1.7e-06	3.462	1.7e-06	3.468	1.7e-06	3.472	1.7e-06	3.472		1.7e-06	3.462	1.7e-06	3.462	1.7e-06	3.468	1.7e-06	3.472	1.7e-06	3.472		1.7e-06	3.466	1.7e-06	3.462	1.7e-06
	1.8e-06	3.462	1.8e-06	3.462	1.8e-06	3.472	1.8e-06	3.48	1.8e-06	3.478		1.8e-06	3.462	1.8e-06	3.462	1.8e-06	3.474	1.8e-06	3.48	1.8e-06	3.476		1.8e-06	3.462	1.8e-06	3.462	1.8e-06	3.474	1.8e-06	3.478	1.8e-06	3.478		1.8e-06	3.462	1.8e-06	3.462	1.8e-06	3.474	1.8e-06	3.478	1.8e-06	3.48		1.8e-06	3.472	1.8e-06	3.464	1.8e-06
	1.9e-06	-2.608	1.9e-06	-2.608	1.9e-06	-2.55	1.9e-06	-2.52	1.9e-06	-2.512		1.9e-06	-2.6	1.9e-06	-2.6	1.9e-06	-2.55	1.9e-06	-2.528	1.9e-06	-2.518		1.9e-06	-2.596	1.9e-06	-2.596	1.9e-06	-2.565	1.9e-06	-2.518	1.9e-06	-2.516		1.9e-06	-2.604	1.9e-06	-2.604	1.9e-06	-2.538	1.9e-06	-2.512	1.9e-06	-2.499		1.9e-06	-2.544	1.9e-06	-2.585	1.9e-06
	2e-06	-3.591	2e-06	-3.591	2e-06	-3.585	2e-06	-3.57	2e-06	-3.573		2e-06	-3.589	2e-06	-3.589	2e-06	-3.583	2e-06	-3.569	2e-06	-3.571		2e-06	-3.591	2e-06	-3.591	2e-06	-3.583	2e-06	-3.571	2e-06	-3.571		2e-06	-3.589	2e-06	-3.589	2e-06	-3.583	2e-06	-3.569	2e-06	-3.569		2e-06	-3.587	2e-06	-3.589	2e-06
	2.1e-06	-3.6	2.1e-06	-3.6	2.1e-06	-3.592	2.1e-06	-3.58	2.1e-06	-3.581		2.1e-06	-3.598	2.1e-06	-3.598	2.1e-06	-3.592	2.1e-06	-3.579	2.1e-06	-3.579		2.1e-06	-3.6	2.1e-06	-3.6	2.1e-06	-3.592	2.1e-06	-3.579	2.1e-06	-3.579		2.1e-06	-3.598	2.1e-06	-3.598	2.1e-06	-3.592	2.1e-06	-3.577	2.1e-06	-3.577		2.1e-06	-3.594	2.1e-06	-3.596	2.1e-06
	2.2e-06	-3.594	2.2e-06	-3.594	2.2e-06	-3.592	2.2e-06	-3.59	2.2e-06	-3.589		2.2e-06	-3.594	2.2e-06	-3.594	2.2e-06	-3.592	2.2e-06	-3.587	2.2e-06	-3.589		2.2e-06	-3.594	2.2e-06	-3.594	2.2e-06	-3.592	2.2e-06	-3.587	2.2e-06	-3.587		2.2e-06	-3.594	2.2e-06	-3.594	2.2e-06	-3.592	2.2e-06	-3.585	2.2e-06	-3.585		2.2e-06	-3.592	2.2e-06	-3.594	2.2e-06
	2.3e-06	-3.596	2.3e-06	-3.596	2.3e-06	-3.592	2.3e-06	-3.59	2.3e-06	-3.591		2.3e-06	-3.594	2.3e-06	-3.594	2.3e-06	-3.592	2.3e-06	-3.589	2.3e-06	-3.589		2.3e-06	-3.594	2.3e-06	-3.594	2.3e-06	-3.592	2.3e-06	-3.589	2.3e-06	-3.589		2.3e-06	-3.594	2.3e-06	-3.594	2.3e-06	-3.592	2.3e-06	-3.587	2.3e-06	-3.589		2.3e-06	-3.592	2.3e-06	-3.594	2.3e-06
	2.4e-06	-3.598	2.4e-06	-3.598	2.4e-06	-3.594	2.4e-06	-3.59	2.4e-06	-3.592		2.4e-06	-3.596	2.4e-06	-3.596	2.4e-06	-3.594	2.4e-06	-3.591	2.4e-06	-3.592		2.4e-06	-3.598	2.4e-06	-3.598	2.4e-06	-3.594	2.4e-06	-3.591	2.4e-06	-3.591		2.4e-06	-3.596	2.4e-06	-3.596	2.4e-06	-3.594	2.4e-06	-3.591	2.4e-06	-3.591		2.4e-06	-3.594	2.4e-06	-3.596	2.4e-06
	2.5e-06	-1.944	2.5e-06	-1.944	2.5e-06	-2.038	2.5e-06	-2.1	2.5e-06	-2.102		2.5e-06	-1.958	2.5e-06	-1.958	2.5e-06	-2.04	2.5e-06	-2.089	2.5e-06	-2.096		2.5e-06	-1.958	2.5e-06	-1.958	2.5e-06	-2.02	2.5e-06	-2.096	2.5e-06	-2.102		2.5e-06	-1.956	2.5e-06	-1.956	2.5e-06	-2.061	2.5e-06	-2.108	2.5e-06	-2.122		2.5e-06	-2.048	2.5e-06	-1.975	2.5e-06
	2.6e-06	3.464	2.6e-06	3.464	2.6e-06	3.476	2.6e-06	3.48	2.6e-06	3.48		2.6e-06	3.464	2.6e-06	3.464	2.6e-06	3.476	2.6e-06	3.48	2.6e-06	3.478		2.6e-06	3.464	2.6e-06	3.464	2.6e-06	3.476	2.6e-06	3.478	2.6e-06	3.478		2.6e-06	3.464	2.6e-06	3.464	2.6e-06	3.476	2.6e-06	3.48	2.6e-06	3.48		2.6e-06	3.476	2.6e-06	3.464	2.6e-06
	2.7e-06	3.46	2.7e-06	3.46	2.7e-06	3.464	2.7e-06	3.47	2.7e-06	3.466		2.7e-06	3.46	2.7e-06	3.46	2.7e-06	3.464	2.7e-06	3.468	2.7e-06	3.466		2.7e-06	3.46	2.7e-06	3.46	2.7e-06	3.464	2.7e-06	3.466	2.7e-06	3.466		2.7e-06	3.46	2.7e-06	3.46	2.7e-06	3.464	2.7e-06	3.466	2.7e-06	3.466		2.7e-06	3.464	2.7e-06	3.46	2.7e-06
	2.8e-06	3.462	2.8e-06	3.462	2.8e-06	3.47	2.8e-06	3.47	2.8e-06	3.472		2.8e-06	3.462	2.8e-06	3.462	2.8e-06	3.472	2.8e-06	3.474	2.8e-06	3.472		2.8e-06	3.462	2.8e-06	3.462	2.8e-06	3.47	2.8e-06	3.472	2.8e-06	3.474		2.8e-06	3.462	2.8e-06	3.462	2.8e-06	3.472	2.8e-06	3.474	2.8e-06	3.474		2.8e-06	3.47	2.8e-06	3.462	2.8e-06
	2.9e-06	3.468	2.9e-06	3.468	2.9e-06	3.484	2.9e-06	3.49	2.9e-06	3.488		2.9e-06	3.468	2.9e-06	3.468	2.9e-06	3.486	2.9e-06	3.49	2.9e-06	3.488		2.9e-06	3.468	2.9e-06	3.468	2.9e-06	3.484	2.9e-06	3.488	2.9e-06	3.49		2.9e-06	3.468	2.9e-06	3.468	2.9e-06	3.486	2.9e-06	3.49	2.9e-06	3.49		2.9e-06	3.484	2.9e-06	3.468	2.9e-06
	3e-06	3.472	3e-06	3.472	3e-06	3.488	3e-06	3.49	3e-06	3.49		3e-06	3.47	3e-06	3.47	3e-06	3.488	3e-06	3.491	3e-06	3.49		3e-06	3.472	3e-06	3.472	3e-06	3.488	3e-06	3.49	3e-06	3.491		3e-06	3.472	3e-06	3.472	3e-06	3.488	3e-06	3.491	3e-06	3.491		3e-06	3.486	3e-06	3.472	3e-06
	3.1e-06	1.687	3.1e-06	1.687	3.1e-06	1.722	3.1e-06	1.79	3.1e-06	1.8		3.1e-06	1.695	3.1e-06	1.695	3.1e-06	1.722	3.1e-06	1.794	3.1e-06	1.794		3.1e-06	1.697	3.1e-06	1.697	3.1e-06	1.722	3.1e-06	1.792	3.1e-06	1.804		3.1e-06	1.687	3.1e-06	1.687	3.1e-06	1.738	3.1e-06	1.806	3.1e-06	1.825		3.1e-06	1.736	3.1e-06	1.708	3.1e-06
	3.2e-06	-3.538	3.2e-06	-3.538	3.2e-06	-3.528	3.2e-06	-3.51	3.2e-06	-3.51		3.2e-06	-3.536	3.2e-06	-3.536	3.2e-06	-3.528	3.2e-06	-3.509	3.2e-06	-3.51		3.2e-06	-3.536	3.2e-06	-3.536	3.2e-06	-3.528	3.2e-06	-3.51	3.2e-06	-3.509		3.2e-06	-3.536	3.2e-06	-3.536	3.2e-06	-3.526	3.2e-06	-3.507	3.2e-06	-3.507		3.2e-06	-3.53	3.2e-06	-3.532	3.2e-06
	3.3e-06	-3.583	3.3e-06	-3.583	3.3e-06	-3.575	3.3e-06	-3.57	3.3e-06	-3.563		3.3e-06	-3.581	3.3e-06	-3.581	3.3e-06	-3.575	3.3e-06	-3.561	3.3e-06	-3.563		3.3e-06	-3.583	3.3e-06	-3.583	3.3e-06	-3.575	3.3e-06	-3.563	3.3e-06	-3.563		3.3e-06	-3.579	3.3e-06	-3.579	3.3e-06	-3.575	3.3e-06	-3.561	3.3e-06	-3.561		3.3e-06	-3.577	3.3e-06	-3.579	3.3e-06
	3.4e-06	-3.592	3.4e-06	-3.592	3.4e-06	-3.589	3.4e-06	-3.58	3.4e-06	-3.575		3.4e-06	-3.591	3.4e-06	-3.591	3.4e-06	-3.587	3.4e-06	-3.573	3.4e-06	-3.575		3.4e-06	-3.592	3.4e-06	-3.592	3.4e-06	-3.589	3.4e-06	-3.575	3.4e-06	-3.575		3.4e-06	-3.591	3.4e-06	-3.591	3.4e-06	-3.587	3.4e-06	-3.571	3.4e-06	-3.571		3.4e-06	-3.589	3.4e-06	-3.591	3.4e-06
	3.5e-06	-3.592	3.5e-06	-3.592	3.5e-06	-3.592	3.5e-06	-3.59	3.5e-06	-3.583		3.5e-06	-3.592	3.5e-06	-3.592	3.5e-06	-3.592	3.5e-06	-3.581	3.5e-06	-3.583		3.5e-06	-3.592	3.5e-06	-3.592	3.5e-06	-3.592	3.5e-06	-3.581	3.5e-06	-3.581		3.5e-06	-3.592	3.5e-06	-3.592	3.5e-06	-3.592	3.5e-06	-3.579	3.5e-06	-3.579		3.5e-06	-3.592	3.5e-06	-3.592	3.5e-06
	3.6e-06	-3.594	3.6e-06	-3.594	3.6e-06	-3.592	3.6e-06	-3.59	3.6e-06	-3.587		3.6e-06	-3.592	3.6e-06	-3.592	3.6e-06	-3.592	3.6e-06	-3.585	3.6e-06	-3.587		3.6e-06	-3.592	3.6e-06	-3.592	3.6e-06	-3.592	3.6e-06	-3.587	3.6e-06	-3.585		3.6e-06	-3.592	3.6e-06	-3.592	3.6e-06	-3.592	3.6e-06	-3.583	3.6e-06	-3.583		3.6e-06	-3.592	3.6e-06	-3.592	3.6e-06
	3.7e-06	-3.598	3.7e-06	-3.598	3.7e-06	-3.594	3.7e-06	-3.59	3.7e-06	-3.591		3.7e-06	-3.596	3.7e-06	-3.596	3.7e-06	-3.594	3.7e-06	-3.591	3.7e-06	-3.591		3.7e-06	-3.596	3.7e-06	-3.596	3.7e-06	-3.594	3.7e-06	-3.591	3.7e-06	-3.591		3.7e-06	-3.596	3.7e-06	-3.596	3.7e-06	-3.594	3.7e-06	-3.589	3.7e-06	-3.589		3.7e-06	-3.594	3.7e-06	-3.594	3.7e-06
	3.8e-06	-0.7448	3.8e-06	-0.7448	3.8e-06	-0.7956	3.8e-06	-0.954	3.8e-06	-0.9929		3.8e-06	-0.7468	3.8e-06	-0.7468	3.8e-06	-0.7917	3.8e-06	-1.014	3.8e-06	-0.9929		3.8e-06	-0.7546	3.8e-06	-0.7546	3.8e-06	-0.8347	3.8e-06	-0.9929	3.8e-06	-1.005		3.8e-06	-0.7448	3.8e-06	-0.7448	3.8e-06	-0.7761	3.8e-06	-1.038	3.8e-06	-1.063		3.8e-06	-0.8132	3.8e-06	-0.7702	3.8e-06
	3.9e-06	3.466	3.9e-06	3.466	3.9e-06	3.48	3.9e-06	3.48	3.9e-06	3.484		3.9e-06	3.466	3.9e-06	3.466	3.9e-06	3.482	3.9e-06	3.486	3.9e-06	3.484		3.9e-06	3.466	3.9e-06	3.466	3.9e-06	3.48	3.9e-06	3.484	3.9e-06	3.484		3.9e-06	3.466	3.9e-06	3.466	3.9e-06	3.482	3.9e-06	3.484	3.9e-06	3.484		3.9e-06	3.48	3.9e-06	3.466	3.9e-06
	4e-06	3.46	4e-06	3.46	4e-06	3.464	4e-06	3.47	4e-06	3.466		4e-06	3.46	4e-06	3.46	4e-06	3.464	4e-06	3.468	4e-06	3.466		4e-06	3.46	4e-06	3.46	4e-06	3.464	4e-06	3.466	4e-06	3.466		4e-06	3.46	4e-06	3.46	4e-06	3.464	4e-06	3.468	4e-06	3.468		4e-06	3.464	4e-06	3.46	4e-06
	4.1e-06	3.464	4.1e-06	3.464	4.1e-06	3.476	4.1e-06	3.48	4.1e-06	3.48		4.1e-06	3.464	4.1e-06	3.464	4.1e-06	3.478	4.1e-06	3.482	4.1e-06	3.48		4.1e-06	3.464	4.1e-06	3.464	4.1e-06	3.476	4.1e-06	3.48	4.1e-06	3.48		4.1e-06	3.464	4.1e-06	3.464	4.1e-06	3.478	4.1e-06	3.48	4.1e-06	3.48		4.1e-06	3.476	4.1e-06	3.464	4.1e-06
	4.2e-06	3.47	4.2e-06	3.47	4.2e-06	3.488	4.2e-06	3.49	4.2e-06	3.49		4.2e-06	3.47	4.2e-06	3.47	4.2e-06	3.488	4.2e-06	3.491	4.2e-06	3.49		4.2e-06	3.47	4.2e-06	3.47	4.2e-06	3.488	4.2e-06	3.491	4.2e-06	3.491		4.2e-06	3.47	4.2e-06	3.47	4.2e-06	3.488	4.2e-06	3.491	4.2e-06	3.491		4.2e-06	3.488	4.2e-06	3.47	4.2e-06
	4.3e-06	1.554	4.3e-06	1.554	4.3e-06	1.685	4.3e-06	1.79	4.3e-06	1.841		4.3e-06	1.562	4.3e-06	1.562	4.3e-06	1.665	4.3e-06	1.863	4.3e-06	1.841		4.3e-06	1.57	4.3e-06	1.57	4.3e-06	1.706	4.3e-06	1.839	4.3e-06	1.841		4.3e-06	1.562	4.3e-06	1.562	4.3e-06	1.616	4.3e-06	1.882	4.3e-06	1.898		4.3e-06	1.714	4.3e-06	1.577	4.3e-06
	4.4e-06	-3.548	4.4e-06	-3.548	4.4e-06	-3.534	4.4e-06	-3.52	4.4e-06	-3.514		4.4e-06	-3.544	4.4e-06	-3.544	4.4e-06	-3.534	4.4e-06	-3.512	4.4e-06	-3.514		4.4e-06	-3.546	4.4e-06	-3.546	4.4e-06	-3.532	4.4e-06	-3.514	4.4e-06	-3.514		4.4e-06	-3.544	4.4e-06	-3.544	4.4e-06	-3.536	4.4e-06	-3.51	4.4e-06	-3.51		4.4e-06	-3.534	4.4e-06	-3.544	4.4e-06
	4.5e-06	-3.589	4.5e-06	-3.589	4.5e-06	-3.583	4.5e-06	-3.57	4.5e-06	-3.573		4.5e-06	-3.587	4.5e-06	-3.587	4.5e-06	-3.583	4.5e-06	-3.571	4.5e-06	-3.571		4.5e-06	-3.589	4.5e-06	-3.589	4.5e-06	-3.583	4.5e-06	-3.571	4.5e-06	-3.571		4.5e-06	-3.587	4.5e-06	-3.587	4.5e-06	-3.583	4.5e-06	-3.569	4.5e-06	-3.569		4.5e-06	-3.585	4.5e-06	-3.587	4.5e-06
	4.6e-06	-3.592	4.6e-06	-3.592	4.6e-06	-3.592	4.6e-06	-3.58	4.6e-06	-3.583		4.6e-06	-3.592	4.6e-06	-3.592	4.6e-06	-3.592	4.6e-06	-3.581	4.6e-06	-3.583		4.6e-06	-3.592	4.6e-06	-3.592	4.6e-06	-3.591	4.6e-06	-3.581	4.6e-06	-3.581		4.6e-06	-3.592	4.6e-06	-3.592	4.6e-06	-3.591	4.6e-06	-3.579	4.6e-06	-3.579		4.6e-06	-3.592	4.6e-06	-3.592	4.6e-06
	4.7e-06	-3.594	4.7e-06	-3.594	4.7e-06	-3.592	4.7e-06	-3.59	4.7e-06	-3.587		4.7e-06	-3.592	4.7e-06	-3.592	4.7e-06	-3.592	4.7e-06	-3.585	4.7e-06	-3.587		4.7e-06	-3.592	4.7e-06	-3.592	4.7e-06	-3.592	4.7e-06	-3.587	4.7e-06	-3.587		4.7e-06	-3.592	4.7e-06	-3.592	4.7e-06	-3.592	4.7e-06	-3.583	4.7e-06	-3.583		4.7e-06	-3.592	4.7e-06	-3.592	4.7e-06
	4.8e-06	-3.594	4.8e-06	-3.594	4.8e-06	-3.592	4.8e-06	-3.59	4.8e-06	-3.589		4.8e-06	-3.594	4.8e-06	-3.594	4.8e-06	-3.592	4.8e-06	-3.589	4.8e-06	-3.591		4.8e-06	-3.594	4.8e-06	-3.594	4.8e-06	-3.592	4.8e-06	-3.589	4.8e-06	-3.589		4.8e-06	-3.594	4.8e-06	-3.594	4.8e-06	-3.592	4.8e-06	-3.587	4.8e-06	-3.587		4.8e-06	-3.592	4.8e-06	-3.594	4.8e-06
	4.9e-06	-3.717	4.9e-06	-3.717	4.9e-06	-3.708	4.9e-06	-3.7	4.9e-06	-3.7		4.9e-06	-3.716	4.9e-06	-3.716	4.9e-06	-3.708	4.9e-06	-3.7	4.9e-06	-3.7		4.9e-06	-3.716	4.9e-06	-3.716	4.9e-06	-3.71	4.9e-06	-3.7	4.9e-06	-3.7		4.9e-06	-3.716	4.9e-06	-3.716	4.9e-06	-3.708	4.9e-06	-3.698	4.9e-06	-3.698		4.9e-06	-3.71	4.9e-06	-3.714	4.9e-06
	5e-06	1.761	5e-06	1.761	5e-06	1.517	5e-06	1.38	5e-06	1.384		5e-06	1.736	5e-06	1.736	5e-06	1.503	5e-06	1.386	5e-06	1.382		5e-06	1.741	5e-06	1.741	5e-06	1.531	5e-06	1.384	5e-06	1.376		5e-06	1.732	5e-06	1.732	5e-06	1.505	5e-06	1.353	5e-06	1.349		5e-06	1.458	5e-06	1.71	5e-06
	5.1e-06	3.464	5.1e-06	3.464	5.1e-06	3.476	5.1e-06	3.48	5.1e-06	3.48		5.1e-06	3.464	5.1e-06	3.464	5.1e-06	3.478	5.1e-06	3.482	5.1e-06	3.48		5.1e-06	3.464	5.1e-06	3.464	5.1e-06	3.478	5.1e-06	3.48	5.1e-06	3.482		5.1e-06	3.464	5.1e-06	3.464	5.1e-06	3.478	5.1e-06	3.482	5.1e-06	3.482		5.1e-06	3.476	5.1e-06	3.464	5.1e-06
	5.2e-06	3.46	5.2e-06	3.46	5.2e-06	3.464	5.2e-06	3.47	5.2e-06	3.466		5.2e-06	3.46	5.2e-06	3.46	5.2e-06	3.464	5.2e-06	3.468	5.2e-06	3.466		5.2e-06	3.46	5.2e-06	3.46	5.2e-06	3.464	5.2e-06	3.466	5.2e-06	3.466		5.2e-06	3.46	5.2e-06	3.46	5.2e-06	3.466	5.2e-06	3.468	5.2e-06	3.466		5.2e-06	3.464	5.2e-06	3.46	5.2e-06
	5.3e-06	3.468	5.3e-06	3.468	5.3e-06	3.482	5.3e-06	3.49	5.3e-06	3.486		5.3e-06	3.468	5.3e-06	3.468	5.3e-06	3.484	5.3e-06	3.488	5.3e-06	3.486		5.3e-06	3.468	5.3e-06	3.468	5.3e-06	3.484	5.3e-06	3.488	5.3e-06	3.488		5.3e-06	3.468	5.3e-06	3.468	5.3e-06	3.484	5.3e-06	3.488	5.3e-06	3.488		5.3e-06	3.482	5.3e-06	3.468	5.3e-06
	5.4e-06	3.47	5.4e-06	3.47	5.4e-06	3.486	5.4e-06	3.49	5.4e-06	3.49		5.4e-06	3.47	5.4e-06	3.47	5.4e-06	3.488	5.4e-06	3.491	5.4e-06	3.49		5.4e-06	3.47	5.4e-06	3.47	5.4e-06	3.488	5.4e-06	3.49	5.4e-06	3.491		5.4e-06	3.47	5.4e-06	3.47	5.4e-06	3.488	5.4e-06	3.491	5.4e-06	3.491		5.4e-06	3.488	5.4e-06	3.472	5.4e-06
	5.5e-06	3.48	5.5e-06	3.48	5.5e-06	3.491	5.5e-06	3.49	5.5e-06	3.495		5.5e-06	3.48	5.5e-06	3.48	5.5e-06	3.493	5.5e-06	3.495	5.5e-06	3.495		5.5e-06	3.48	5.5e-06	3.48	5.5e-06	3.493	5.5e-06	3.495	5.5e-06	3.495		5.5e-06	3.48	5.5e-06	3.48	5.5e-06	3.493	5.5e-06	3.495	5.5e-06	3.495		5.5e-06	3.491	5.5e-06	3.48	5.5e-06
	5.6e-06	-1.284	5.6e-06	-1.284	5.6e-06	-1.128	5.6e-06	-0.958	5.6e-06	-0.9753		5.6e-06	-1.268	5.6e-06	-1.268	5.6e-06	-1.089	5.6e-06	-0.9968	5.6e-06	-0.9734		5.6e-06	-1.286	5.6e-06	-1.286	5.6e-06	-1.092	5.6e-06	-0.9792	5.6e-06	-0.9714		5.6e-06	-1.276	5.6e-06	-1.276	5.6e-06	-1.083	5.6e-06	-0.9636	5.6e-06	-0.9421		5.6e-06	-1.046	5.6e-06	-1.247	5.6e-06
	5.7e-06	-3.577	5.7e-06	-3.577	5.7e-06	-3.569	5.7e-06	-3.56	5.7e-06	-3.555		5.7e-06	-3.575	5.7e-06	-3.575	5.7e-06	-3.567	5.7e-06	-3.553	5.7e-06	-3.555		5.7e-06	-3.577	5.7e-06	-3.577	5.7e-06	-3.567	5.7e-06	-3.555	5.7e-06	-3.555		5.7e-06	-3.575	5.7e-06	-3.575	5.7e-06	-3.567	5.7e-06	-3.553	5.7e-06	-3.551		5.7e-06	-3.569	5.7e-06	-3.573	5.7e-06
	5.8e-06	-3.589	5.8e-06	-3.589	5.8e-06	-3.585	5.8e-06	-3.57	5.8e-06	-3.571		5.8e-06	-3.589	5.8e-06	-3.589	5.8e-06	-3.585	5.8e-06	-3.567	5.8e-06	-3.571		5.8e-06	-3.589	5.8e-06	-3.589	5.8e-06	-3.585	5.8e-06	-3.569	5.8e-06	-3.569		5.8e-06	-3.589	5.8e-06	-3.589	5.8e-06	-3.585	5.8e-06	-3.567	5.8e-06	-3.567		5.8e-06	-3.587	5.8e-06	-3.587	5.8e-06
	5.9e-06	-3.592	5.9e-06	-3.592	5.9e-06	-3.592	5.9e-06	-3.58	5.9e-06	-3.579		5.9e-06	-3.592	5.9e-06	-3.592	5.9e-06	-3.591	5.9e-06	-3.575	5.9e-06	-3.579		5.9e-06	-3.592	5.9e-06	-3.592	5.9e-06	-3.591	5.9e-06	-3.577	5.9e-06	-3.577		5.9e-06	-3.592	5.9e-06	-3.592	5.9e-06	-3.591	5.9e-06	-3.575	5.9e-06	-3.575		5.9e-06	-3.592	5.9e-06	-3.592	5.9e-06
	6e-06	-3.592	6e-06	-3.592	6e-06	-3.592	6e-06	-3.59	6e-06	-3.585		6e-06	-3.592	6e-06	-3.592	6e-06	-3.592	6e-06	-3.581	6e-06	-3.585		6e-06	-3.592	6e-06	-3.592	6e-06	-3.592	6e-06	-3.583	6e-06	-3.583		6e-06	-3.592	6e-06	-3.592	6e-06	-3.592	6e-06	-3.579	6e-06	-3.579		6e-06	-3.592	6e-06	-3.592	6e-06
	6.1e-06	-3.594	6.1e-06	-3.594	6.1e-06	-3.592	6.1e-06	-3.59	6.1e-06	-3.589		6.1e-06	-3.594	6.1e-06	-3.594	6.1e-06	-3.592	6.1e-06	-3.587	6.1e-06	-3.589		6.1e-06	-3.594	6.1e-06	-3.594	6.1e-06	-3.592	6.1e-06	-3.587	6.1e-06	-3.587		6.1e-06	-3.592	6.1e-06	-3.592	6.1e-06	-3.592	6.1e-06	-3.585	6.1e-06	-3.585		6.1e-06	-3.592	6.1e-06	-3.594	6.1e-06
	6.2e-06	-1.811	6.2e-06	-1.811	6.2e-06	-1.93	6.2e-06	-2.24	6.2e-06	-2.255		6.2e-06	-1.798	6.2e-06	-1.798	6.2e-06	-1.928	6.2e-06	-2.247	6.2e-06	-2.255		6.2e-06	-1.786	6.2e-06	-1.786	6.2e-06	-2.012	6.2e-06	-2.241	6.2e-06	-2.247		6.2e-06	-1.782	6.2e-06	-1.782	6.2e-06	-1.862	6.2e-06	-2.292	6.2e-06	-2.335		6.2e-06	-1.967	6.2e-06	-1.829	6.2e-06
	6.3e-06	3.47	6.3e-06	3.47	6.3e-06	3.484	6.3e-06	3.48	6.3e-06	3.482		6.3e-06	3.47	6.3e-06	3.47	6.3e-06	3.484	6.3e-06	3.484	6.3e-06	3.482		6.3e-06	3.47	6.3e-06	3.47	6.3e-06	3.484	6.3e-06	3.482	6.3e-06	3.482		6.3e-06	3.47	6.3e-06	3.47	6.3e-06	3.486	6.3e-06	3.48	6.3e-06	3.48		6.3e-06	3.484	6.3e-06	3.47	6.3e-06
	6.4e-06	3.462	6.4e-06	3.462	6.4e-06	3.468	6.4e-06	3.47	6.4e-06	3.47		6.4e-06	3.462	6.4e-06	3.462	6.4e-06	3.468	6.4e-06	3.472	6.4e-06	3.47		6.4e-06	3.462	6.4e-06	3.462	6.4e-06	3.468	6.4e-06	3.472	6.4e-06	3.472		6.4e-06	3.462	6.4e-06	3.462	6.4e-06	3.468	6.4e-06	3.472	6.4e-06	3.472		6.4e-06	3.468	6.4e-06	3.462	6.4e-06
	6.5e-06	3.464	6.5e-06	3.464	6.5e-06	3.474	6.5e-06	3.48	6.5e-06	3.476		6.5e-06	3.464	6.5e-06	3.464	6.5e-06	3.476	6.5e-06	3.48	6.5e-06	3.478		6.5e-06	3.464	6.5e-06	3.464	6.5e-06	3.474	6.5e-06	3.478	6.5e-06	3.478		6.5e-06	3.464	6.5e-06	3.464	6.5e-06	3.476	6.5e-06	3.478	6.5e-06	3.478		6.5e-06	3.474	6.5e-06	3.464	6.5e-06
	6.6e-06	3.472	6.6e-06	3.472	6.6e-06	3.488	6.6e-06	3.49	6.6e-06	3.491		6.6e-06	3.472	6.6e-06	3.472	6.6e-06	3.49	6.6e-06	3.493	6.6e-06	3.491		6.6e-06	3.472	6.6e-06	3.472	6.6e-06	3.49	6.6e-06	3.491	6.6e-06	3.491		6.6e-06	3.472	6.6e-06	3.472	6.6e-06	3.49	6.6e-06	3.491	6.6e-06	3.491		6.6e-06	3.488	6.6e-06	3.474	6.6e-06
	6.7e-06	3.474	6.7e-06	3.474	6.7e-06	3.49	6.7e-06	3.49	6.7e-06	3.491		6.7e-06	3.476	6.7e-06	3.476	6.7e-06	3.491	6.7e-06	3.493	6.7e-06	3.491		6.7e-06	3.476	6.7e-06	3.476	6.7e-06	3.49	6.7e-06	3.491	6.7e-06	3.493		6.7e-06	3.476	6.7e-06	3.476	6.7e-06	3.491	6.7e-06	3.493	6.7e-06	3.493		6.7e-06	3.49	6.7e-06	3.476	6.7e-06
	6.8e-06	1.193	6.8e-06	1.193	6.8e-06	1.314	6.8e-06	1.49	6.8e-06	1.566		6.8e-06	1.185	6.8e-06	1.185	6.8e-06	1.238	6.8e-06	1.624	6.8e-06	1.57		6.8e-06	1.199	6.8e-06	1.199	6.8e-06	1.343	6.8e-06	1.564	6.8e-06	1.575		6.8e-06	1.173	6.8e-06	1.173	6.8e-06	1.138	6.8e-06	1.656	6.8e-06	1.669		6.8e-06	1.331	6.8e-06	1.208	6.8e-06
	6.9e-06	-3.469	6.9e-06	-3.469	6.9e-06	-3.448	6.9e-06	-3.42	6.9e-06	-3.403		6.9e-06	-3.467	6.9e-06	-3.467	6.9e-06	-3.456	6.9e-06	-3.391	6.9e-06	-3.403		6.9e-06	-3.467	6.9e-06	-3.467	6.9e-06	-3.444	6.9e-06	-3.403	6.9e-06	-3.401		6.9e-06	-3.467	6.9e-06	-3.467	6.9e-06	-3.466	6.9e-06	-3.385	6.9e-06	-3.384		6.9e-06	-3.448	6.9e-06	-3.464	6.9e-06
	7e-06	-3.589	7e-06	-3.589	7e-06	-3.583	7e-06	-3.57	7e-06	-3.567		7e-06	-3.589	7e-06	-3.589	7e-06	-3.583	7e-06	-3.565	7e-06	-3.567		7e-06	-3.589	7e-06	-3.589	7e-06	-3.583	7e-06	-3.567	7e-06	-3.567		7e-06	-3.587	7e-06	-3.587	7e-06	-3.583	7e-06	-3.563	7e-06	-3.563		7e-06	-3.585	7e-06	-3.587	7e-06
	7.1e-06	-3.592	7.1e-06	-3.592	7.1e-06	-3.591	7.1e-06	-3.58	7.1e-06	-3.575		7.1e-06	-3.592	7.1e-06	-3.592	7.1e-06	-3.591	7.1e-06	-3.571	7.1e-06	-3.575		7.1e-06	-3.592	7.1e-06	-3.592	7.1e-06	-3.591	7.1e-06	-3.573	7.1e-06	-3.573		7.1e-06	-3.592	7.1e-06	-3.592	7.1e-06	-3.591	7.1e-06	-3.569	7.1e-06	-3.569		7.1e-06	-3.591	7.1e-06	-3.592	7.1e-06
	7.2e-06	-3.592	7.2e-06	-3.592	7.2e-06	-3.592	7.2e-06	-3.58	7.2e-06	-3.581		7.2e-06	-3.592	7.2e-06	-3.592	7.2e-06	-3.592	7.2e-06	-3.579	7.2e-06	-3.581		7.2e-06	-3.592	7.2e-06	-3.592	7.2e-06	-3.592	7.2e-06	-3.581	7.2e-06	-3.579		7.2e-06	-3.592	7.2e-06	-3.592	7.2e-06	-3.592	7.2e-06	-3.577	7.2e-06	-3.577		7.2e-06	-3.592	7.2e-06	-3.592	7.2e-06
	7.3e-06	-3.725	7.3e-06	-3.725	7.3e-06	-3.721	7.3e-06	-3.71	7.3e-06	-3.71		7.3e-06	-3.723	7.3e-06	-3.723	7.3e-06	-3.721	7.3e-06	-3.708	7.3e-06	-3.71		7.3e-06	-3.723	7.3e-06	-3.723	7.3e-06	-3.721	7.3e-06	-3.71	7.3e-06	-3.71		7.3e-06	-3.723	7.3e-06	-3.723	7.3e-06	-3.719	7.3e-06	-3.706	7.3e-06	-3.708		7.3e-06	-3.721	7.3e-06	-3.723	7.3e-06
	7.4e-06	1.956	7.4e-06	1.956	7.4e-06	1.935	7.4e-06	1.93	7.4e-06	1.814		7.4e-06	1.927	7.4e-06	1.927	7.4e-06	1.909	7.4e-06	1.804	7.4e-06	1.794		7.4e-06	1.913	7.4e-06	1.913	7.4e-06	1.939	7.4e-06	1.796	7.4e-06	1.784		7.4e-06	1.913	7.4e-06	1.913	7.4e-06	1.888	7.4e-06	1.763	7.4e-06	1.79		7.4e-06	1.865	7.4e-06	1.915	7.4e-06
	7.5e-06	3.472	7.5e-06	3.472	7.5e-06	3.484	7.5e-06	3.49	7.5e-06	3.488		7.5e-06	3.472	7.5e-06	3.472	7.5e-06	3.486	7.5e-06	3.49	7.5e-06	3.488		7.5e-06	3.472	7.5e-06	3.472	7.5e-06	3.486	7.5e-06	3.488	7.5e-06	3.49		7.5e-06	3.472	7.5e-06	3.472	7.5e-06	3.486	7.5e-06	3.49	7.5e-06	3.49		7.5e-06	3.484	7.5e-06	3.472	7.5e-06
	7.6e-06	3.462	7.6e-06	3.462	7.6e-06	3.472	7.6e-06	3.48	7.6e-06	3.476		7.6e-06	3.462	7.6e-06	3.462	7.6e-06	3.472	7.6e-06	3.478	7.6e-06	3.476		7.6e-06	3.462	7.6e-06	3.462	7.6e-06	3.472	7.6e-06	3.476	7.6e-06	3.476		7.6e-06	3.462	7.6e-06	3.462	7.6e-06	3.472	7.6e-06	3.478	7.6e-06	3.478		7.6e-06	3.472	7.6e-06	3.462	7.6e-06
	7.7e-06	3.474	7.7e-06	3.474	7.7e-06	3.49	7.7e-06	3.49	7.7e-06	3.491		7.7e-06	3.474	7.7e-06	3.474	7.7e-06	3.491	7.7e-06	3.493	7.7e-06	3.491		7.7e-06	3.474	7.7e-06	3.474	7.7e-06	3.49	7.7e-06	3.491	7.7e-06	3.493		7.7e-06	3.476	7.7e-06	3.476	7.7e-06	3.491	7.7e-06	3.493	7.7e-06	3.493		7.7e-06	3.49	7.7e-06	3.474	7.7e-06
	7.8e-06	3.478	7.8e-06	3.478	7.8e-06	3.491	7.8e-06	3.49	7.8e-06	3.493		7.8e-06	3.478	7.8e-06	3.478	7.8e-06	3.493	7.8e-06	3.495	7.8e-06	3.493		7.8e-06	3.478	7.8e-06	3.478	7.8e-06	3.491	7.8e-06	3.493	7.8e-06	3.493		7.8e-06	3.478	7.8e-06	3.478	7.8e-06	3.493	7.8e-06	3.493	7.8e-06	3.495		7.8e-06	3.491	7.8e-06	3.478	7.8e-06
	7.9e-06	3.486	7.9e-06	3.486	7.9e-06	3.495	7.9e-06	3.5	7.9e-06	3.497		7.9e-06	3.486	7.9e-06	3.486	7.9e-06	3.495	7.9e-06	3.499	7.9e-06	3.497		7.9e-06	3.486	7.9e-06	3.486	7.9e-06	3.495	7.9e-06	3.497	7.9e-06	3.497		7.9e-06	3.486	7.9e-06	3.486	7.9e-06	3.495	7.9e-06	3.499	7.9e-06	3.499		7.9e-06	3.495	7.9e-06	3.486	7.9e-06
	8e-06	3.491	8e-06	3.491	8e-06	3.501	8e-06	3.51	8e-06	3.505		8e-06	3.491	8e-06	3.491	8e-06	3.501	8e-06	3.507	8e-06	3.503		8e-06	3.491	8e-06	3.491	8e-06	3.501	8e-06	3.505	8e-06	3.505		8e-06	3.493	8e-06	3.493	8e-06	3.501	8e-06	3.505	8e-06	3.505		8e-06	3.501	8e-06	3.493	8e-06
	8.1e-06	1.777	8.1e-06	1.777	8.1e-06	1.825	8.1e-06	1.92	8.1e-06	1.927		8.1e-06	1.798	8.1e-06	1.798	8.1e-06	1.915	8.1e-06	1.898	8.1e-06	1.949		8.1e-06	1.79	8.1e-06	1.79	8.1e-06	1.888	8.1e-06	1.949	8.1e-06	1.931		8.1e-06	1.816	8.1e-06	1.816	8.1e-06	1.999	8.1e-06	1.937	8.1e-06	1.943		8.1e-06	1.974	8.1e-06	1.786	8.1e-06
	8.2e-06	-2.975	8.2e-06	-2.975	8.2e-06	-2.944	8.2e-06	-2.92	8.2e-06	-2.911		8.2e-06	-2.96	8.2e-06	-2.96	8.2e-06	-2.885	8.2e-06	-2.919	8.2e-06	-2.897		8.2e-06	-2.962	8.2e-06	-2.962	8.2e-06	-2.911	8.2e-06	-2.891	8.2e-06	-2.901		8.2e-06	-2.95	8.2e-06	-2.95	8.2e-06	-2.817	8.2e-06	-2.895	8.2e-06	-2.899		8.2e-06	-2.852	8.2e-06	-2.971	8.2e-06
	8.3e-06	-3.569	8.3e-06	-3.569	8.3e-06	-3.557	8.3e-06	-3.55	8.3e-06	-3.544		8.3e-06	-3.567	8.3e-06	-3.567	8.3e-06	-3.555	8.3e-06	-3.542	8.3e-06	-3.544		8.3e-06	-3.567	8.3e-06	-3.567	8.3e-06	-3.557	8.3e-06	-3.542	8.3e-06	-3.542		8.3e-06	-3.565	8.3e-06	-3.565	8.3e-06	-3.553	8.3e-06	-3.54	8.3e-06	-3.54		8.3e-06	-3.559	8.3e-06	-3.565	8.3e-06
	8.4e-06	-3.589	8.4e-06	-3.589	8.4e-06	-3.581	8.4e-06	-3.56	8.4e-06	-3.561		8.4e-06	-3.589	8.4e-06	-3.589	8.4e-06	-3.581	8.4e-06	-3.557	8.4e-06	-3.561		8.4e-06	-3.589	8.4e-06	-3.589	8.4e-06	-3.581	8.4e-06	-3.559	8.4e-06	-3.559		8.4e-06	-3.587	8.4e-06	-3.587	8.4e-06	-3.581	8.4e-06	-3.557	8.4e-06	-3.557		8.4e-06	-3.583	8.4e-06	-3.587	8.4e-06
	8.5e-06	-3.651	8.5e-06	-3.651	8.5e-06	-3.641	8.5e-06	-3.61	8.5e-06	-3.606		8.5e-06	-3.651	8.5e-06	-3.651	8.5e-06	-3.647	8.5e-06	-3.604	8.5e-06	-3.606		8.5e-06	-3.655	8.5e-06	-3.655	8.5e-06	-3.635	8.5e-06	-3.608	8.5e-06	-3.608		8.5e-06	-3.651	8.5e-06	-3.651	8.5e-06	-3.661	8.5e-06	-3.602	8.5e-06	-3.6		8.5e-06	-3.643	8.5e-06	-3.647	8.5e-06
	8.6e-06	-2.309	8.6e-06	-2.309	8.6e-06	-2.436	8.6e-06	-2.93	8.6e-06	-2.93		8.6e-06	-2.27	8.6e-06	-2.27	8.6e-06	-2.319	8.6e-06	-2.928	8.6e-06	-2.932		8.6e-06	-2.227	8.6e-06	-2.227	8.6e-06	-2.579	8.6e-06	-2.88	8.6e-06	-2.878		8.6e-06	-2.243	8.6e-06	-2.243	8.6e-06	-2.067	8.6e-06	-2.932	8.6e-06	-2.991		8.6e-06	-2.462	8.6e-06	-2.309	8.6e-06
	8.7e-06	2.148	8.7e-06	2.148	8.7e-06	1.982	8.7e-06	1.43	8.7e-06	1.431		8.7e-06	2.181	8.7e-06	2.181	8.7e-06	2.062	8.7e-06	1.413	8.7e-06	1.425		8.7e-06	2.212	8.7e-06	2.212	8.7e-06	1.79	8.7e-06	1.48	8.7e-06	1.486		8.7e-06	2.202	8.7e-06	2.202	8.7e-06	2.247	8.7e-06	1.413	8.7e-06	1.339		8.7e-06	1.906	8.7e-06	2.167	8.7e-06
	8.8e-06	3.478	8.8e-06	3.478	8.8e-06	3.49	8.8e-06	3.47	8.8e-06	3.468		8.8e-06	3.478	8.8e-06	3.478	8.8e-06	3.491	8.8e-06	3.466	8.8e-06	3.468		8.8e-06	3.478	8.8e-06	3.478	8.8e-06	3.486	8.8e-06	3.472	8.8e-06	3.474		8.8e-06	3.478	8.8e-06	3.478	8.8e-06	3.493	8.8e-06	3.466	8.8e-06	3.46		8.8e-06	3.49	8.8e-06	3.48	8.8e-06
	8.9e-06	3.474	8.9e-06	3.474	8.9e-06	3.488	8.9e-06	3.49	8.9e-06	3.49		8.9e-06	3.474	8.9e-06	3.474	8.9e-06	3.491	8.9e-06	3.491	8.9e-06	3.49		8.9e-06	3.474	8.9e-06	3.474	8.9e-06	3.49	8.9e-06	3.491	8.9e-06	3.491		8.9e-06	3.474	8.9e-06	3.474	8.9e-06	3.491	8.9e-06	3.491	8.9e-06	3.491		8.9e-06	3.49	8.9e-06	3.474	8.9e-06
	9e-06	3.484	9e-06	3.484	9e-06	3.493	9e-06	3.5	9e-06	3.495		9e-06	3.484	9e-06	3.484	9e-06	3.495	9e-06	3.497	9e-06	3.495		9e-06	3.484	9e-06	3.484	9e-06	3.495	9e-06	3.495	9e-06	3.495		9e-06	3.484	9e-06	3.484	9e-06	3.495	9e-06	3.497	9e-06	3.497		9e-06	3.495	9e-06	3.486	9e-06
	9.1e-06	3.47	9.1e-06	3.47	9.1e-06	3.458	9.1e-06	3.47	9.1e-06	3.462		9.1e-06	3.472	9.1e-06	3.472	9.1e-06	3.452	9.1e-06	3.458	9.1e-06	3.462		9.1e-06	3.47	9.1e-06	3.47	9.1e-06	3.441	9.1e-06	3.46	9.1e-06	3.464		9.1e-06	3.472	9.1e-06	3.472	9.1e-06	3.45	9.1e-06	3.466	9.1e-06	3.462		9.1e-06	3.456	9.1e-06	3.476	9.1e-06
	9.2e-06	1.347	9.2e-06	1.347	9.2e-06	1.156	9.2e-06	1.32	9.2e-06	1.249		9.2e-06	1.368	9.2e-06	1.368	9.2e-06	1.097	9.2e-06	1.216	9.2e-06	1.251		9.2e-06	1.345	9.2e-06	1.345	9.2e-06	1.064	9.2e-06	1.22	9.2e-06	1.265		9.2e-06	1.359	9.2e-06	1.359	9.2e-06	1.056	9.2e-06	1.292	9.2e-06	1.271		9.2e-06	1.157	9.2e-06	1.419	9.2e-06
	9.3e-06	-2.559	9.3e-06	-2.559	9.3e-06	-2.637	9.3e-06	-2.48	9.3e-06	-2.536		9.3e-06	-2.551	9.3e-06	-2.551	9.3e-06	-2.671	9.3e-06	-2.546	9.3e-06	-2.536		9.3e-06	-2.565	9.3e-06	-2.565	9.3e-06	-2.661	9.3e-06	-2.553	9.3e-06	-2.524		9.3e-06	-2.561	9.3e-06	-2.561	9.3e-06	-2.704	9.3e-06	-2.497	9.3e-06	-2.507		9.3e-06	-2.624	9.3e-06	-2.528	9.3e-06
	9.4e-06	-3.559	9.4e-06	-3.559	9.4e-06	-3.553	9.4e-06	-3.54	9.4e-06	-3.538		9.4e-06	-3.557	9.4e-06	-3.557	9.4e-06	-3.553	9.4e-06	-3.536	9.4e-06	-3.538		9.4e-06	-3.559	9.4e-06	-3.559	9.4e-06	-3.555	9.4e-06	-3.538	9.4e-06	-3.536		9.4e-06	-3.557	9.4e-06	-3.557	9.4e-06	-3.555	9.4e-06	-3.534	9.4e-06	-3.534		9.4e-06	-3.555	9.4e-06	-3.555	9.4e-06
	9.5e-06	-3.591	9.5e-06	-3.591	9.5e-06	-3.587	9.5e-06	-3.57	9.5e-06	-3.567		9.5e-06	-3.591	9.5e-06	-3.591	9.5e-06	-3.587	9.5e-06	-3.563	9.5e-06	-3.567		9.5e-06	-3.591	9.5e-06	-3.591	9.5e-06	-3.587	9.5e-06	-3.567	9.5e-06	-3.565		9.5e-06	-3.589	9.5e-06	-3.589	9.5e-06	-3.585	9.5e-06	-3.563	9.5e-06	-3.563		9.5e-06	-3.589	9.5e-06	-3.589	9.5e-06
	9.6e-06	-3.592	9.6e-06	-3.592	9.6e-06	-3.591	9.6e-06	-3.58	9.6e-06	-3.579		9.6e-06	-3.592	9.6e-06	-3.592	9.6e-06	-3.591	9.6e-06	-3.575	9.6e-06	-3.579		9.6e-06	-3.592	9.6e-06	-3.592	9.6e-06	-3.591	9.6e-06	-3.579	9.6e-06	-3.577		9.6e-06	-3.592	9.6e-06	-3.592	9.6e-06	-3.591	9.6e-06	-3.573	9.6e-06	-3.573		9.6e-06	-3.592	9.6e-06	-3.592	9.6e-06
	9.7e-06	-3.606	9.7e-06	-3.606	9.7e-06	-3.606	9.7e-06	-3.6	9.7e-06	-3.6		9.7e-06	-3.602	9.7e-06	-3.602	9.7e-06	-3.606	9.7e-06	-3.598	9.7e-06	-3.598		9.7e-06	-3.604	9.7e-06	-3.604	9.7e-06	-3.608	9.7e-06	-3.598	9.7e-06	-3.598		9.7e-06	-3.602	9.7e-06	-3.602	9.7e-06	-3.604	9.7e-06	-3.596	9.7e-06	-3.598		9.7e-06	-3.606	9.7e-06	-3.602	9.7e-06
	9.8e-06	-3.52	9.8e-06	-3.52	9.8e-06	-3.409	9.8e-06	-3.3	9.8e-06	-3.354		9.8e-06	-3.553	9.8e-06	-3.553	9.8e-06	-3.417	9.8e-06	-3.352	9.8e-06	-3.372		9.8e-06	-3.553	9.8e-06	-3.553	9.8e-06	-3.342	9.8e-06	-3.366	9.8e-06	-3.368		9.8e-06	-3.577	9.8e-06	-3.577	9.8e-06	-3.469	9.8e-06	-3.362	9.8e-06	-3.344		9.8e-06	-3.462	9.8e-06	-3.569	9.8e-06
	9.9e-06	0.5325	9.9e-06	0.5325	9.9e-06	0.761	9.9e-06	0.898	9.9e-06	0.8528		9.9e-06	0.4641	9.9e-06	0.4641	9.9e-06	0.7434	9.9e-06	0.8391	9.9e-06	0.8274		9.9e-06	0.4622	9.9e-06	0.4622	9.9e-06	0.8665	9.9e-06	0.8313	9.9e-06	0.8157		9.9e-06	0.427	9.9e-06	0.427	9.9e-06	0.6341	9.9e-06	0.8137	9.9e-06	0.8528		9.9e-06	0.6438	9.9e-06	0.4466	9.9e-06
	1e-05	3.314	1e-05	3.314	1e-05	3.376	1e-05	3.4	1e-05	3.4		1e-05	3.296	1e-05	3.296	1e-05	3.372	1e-05	3.398	1e-05	3.396		1e-05	3.294	1e-05	3.294	1e-05	3.396	1e-05	3.396	1e-05	3.392		1e-05	3.288	1e-05	3.288	1e-05	3.345	1e-05	3.39	1e-05	3.398		1e-05	3.349	1e-05	3.296	1e-05
	1.01e-05	3.462	1.01e-05	3.462	1.01e-05	3.474	1.01e-05	3.48	1.01e-05	3.478		1.01e-05	3.462	1.01e-05	3.462	1.01e-05	3.476	1.01e-05	3.48	1.01e-05	3.478		1.01e-05	3.462	1.01e-05	3.462	1.01e-05	3.474	1.01e-05	3.478	1.01e-05	3.48		1.01e-05	3.462	1.01e-05	3.462	1.01e-05	3.476	1.01e-05	3.48	1.01e-05	3.48		1.01e-05	3.474	1.01e-05	3.462	1.01e-05
	1.02e-05	3.468	1.02e-05	3.468	1.02e-05	3.486	1.02e-05	3.49	1.02e-05	3.488		1.02e-05	3.468	1.02e-05	3.468	1.02e-05	3.486	1.02e-05	3.49	1.02e-05	3.488		1.02e-05	3.468	1.02e-05	3.468	1.02e-05	3.486	1.02e-05	3.49	1.02e-05	3.49		1.02e-05	3.468	1.02e-05	3.468	1.02e-05	3.486	1.02e-05	3.49	1.02e-05	3.49		1.02e-05	3.484	1.02e-05	3.47	1.02e-05
	1.03e-05	3.476	1.03e-05	3.476	1.03e-05	3.49	1.03e-05	3.49	1.03e-05	3.493		1.03e-05	3.476	1.03e-05	3.476	1.03e-05	3.491	1.03e-05	3.493	1.03e-05	3.493		1.03e-05	3.476	1.03e-05	3.476	1.03e-05	3.49	1.03e-05	3.493	1.03e-05	3.493		1.03e-05	3.476	1.03e-05	3.476	1.03e-05	3.491	1.03e-05	3.493	1.03e-05	3.493		1.03e-05	3.49	1.03e-05	3.476	1.03e-05
	1.04e-05	3.482	1.04e-05	3.482	1.04e-05	3.493	1.04e-05	3.5	1.04e-05	3.495		1.04e-05	3.482	1.04e-05	3.482	1.04e-05	3.495	1.04e-05	3.497	1.04e-05	3.495		1.04e-05	3.482	1.04e-05	3.482	1.04e-05	3.495	1.04e-05	3.495	1.04e-05	3.497		1.04e-05	3.482	1.04e-05	3.482	1.04e-05	3.493	1.04e-05	3.497	1.04e-05	3.497		1.04e-05	3.493	1.04e-05	3.482	1.04e-05
	1.05e-05	2.415	1.05e-05	2.415	1.05e-05	2.499	1.05e-05	2.53	1.05e-05	2.652		1.05e-05	2.431	1.05e-05	2.431	1.05e-05	2.468	1.05e-05	2.663	1.05e-05	2.667		1.05e-05	2.425	1.05e-05	2.425	1.05e-05	2.574	1.05e-05	2.656	1.05e-05	2.652		1.05e-05	2.447	1.05e-05	2.447	1.05e-05	2.337	1.05e-05	2.632	1.05e-05	2.644		1.05e-05	2.558	1.05e-05	2.45	1.05e-05
	1.06e-05	-0.9519	1.06e-05	-0.9519	1.06e-05	-0.8542	1.06e-05	-0.866	1.06e-05	-0.7175		1.06e-05	-0.9245	1.06e-05	-0.9245	1.06e-05	-0.8796	1.06e-05	-0.6862	1.06e-05	-0.696		1.06e-05	-0.9167	1.06e-05	-0.9167	1.06e-05	-0.7663	1.06e-05	-0.7038	1.06e-05	-0.7019		1.06e-05	-0.905	1.06e-05	-0.905	1.06e-05	-1.01	1.06e-05	-0.7331	1.06e-05	-0.7331		1.06e-05	-0.7585	1.06e-05	-0.9187	1.06e-05
	1.07e-05	-3.194	1.07e-05	-3.194	1.07e-05	-3.153	1.07e-05	-3.18	1.07e-05	-3.126		1.07e-05	-3.182	1.07e-05	-3.182	1.07e-05	-3.159	1.07e-05	-3.108	1.07e-05	-3.12		1.07e-05	-3.175	1.07e-05	-3.175	1.07e-05	-3.126	1.07e-05	-3.118	1.07e-05	-3.116		1.07e-05	-3.175	1.07e-05	-3.175	1.07e-05	-3.194	1.07e-05	-3.13	1.07e-05	-3.134		1.07e-05	-3.116	1.07e-05	-3.186	1.07e-05
	1.08e-05	-3.579	1.08e-05	-3.579	1.08e-05	-3.569	1.08e-05	-3.55	1.08e-05	-3.55		1.08e-05	-3.577	1.08e-05	-3.577	1.08e-05	-3.567	1.08e-05	-3.548	1.08e-05	-3.55		1.08e-05	-3.579	1.08e-05	-3.579	1.08e-05	-3.567	1.08e-05	-3.55	1.08e-05	-3.548		1.08e-05	-3.577	1.08e-05	-3.577	1.08e-05	-3.569	1.08e-05	-3.546	1.08e-05	-3.546		1.08e-05	-3.571	1.08e-05	-3.575	1.08e-05
	1.09e-05	-3.592	1.09e-05	-3.592	1.09e-05	-3.589	1.09e-05	-3.57	1.09e-05	-3.569		1.09e-05	-3.591	1.09e-05	-3.591	1.09e-05	-3.589	1.09e-05	-3.565	1.09e-05	-3.569		1.09e-05	-3.592	1.09e-05	-3.592	1.09e-05	-3.587	1.09e-05	-3.567	1.09e-05	-3.567		1.09e-05	-3.591	1.09e-05	-3.591	1.09e-05	-3.589	1.09e-05	-3.563	1.09e-05	-3.563		1.09e-05	-3.591	1.09e-05	-3.591	1.09e-05
	1.1e-05	-3.596	1.1e-05	-3.596	1.1e-05	-3.594	1.1e-05	-3.59	1.1e-05	-3.585		1.1e-05	-3.596	1.1e-05	-3.596	1.1e-05	-3.594	1.1e-05	-3.583	1.1e-05	-3.585		1.1e-05	-3.598	1.1e-05	-3.598	1.1e-05	-3.594	1.1e-05	-3.585	1.1e-05	-3.585		1.1e-05	-3.596	1.1e-05	-3.596	1.1e-05	-3.596	1.1e-05	-3.581	1.1e-05	-3.581		1.1e-05	-3.594	1.1e-05	-3.594	1.1e-05
	1.11e-05	-3.649	1.11e-05	-3.649	1.11e-05	-3.647	1.11e-05	-3.62	1.11e-05	-3.614		1.11e-05	-3.649	1.11e-05	-3.649	1.11e-05	-3.645	1.11e-05	-3.61	1.11e-05	-3.614		1.11e-05	-3.651	1.11e-05	-3.651	1.11e-05	-3.641	1.11e-05	-3.612	1.11e-05	-3.612		1.11e-05	-3.647	1.11e-05	-3.647	1.11e-05	-3.651	1.11e-05	-3.608	1.11e-05	-3.606		1.11e-05	-3.649	1.11e-05	-3.645	1.11e-05
	1.12e-05	-3.714	1.12e-05	-3.714	1.12e-05	-3.7	1.12e-05	-3.69	1.12e-05	-3.69		1.12e-05	-3.71	1.12e-05	-3.71	1.12e-05	-3.702	1.12e-05	-3.684	1.12e-05	-3.688		1.12e-05	-3.71	1.12e-05	-3.71	1.12e-05	-3.704	1.12e-05	-3.686	1.12e-05	-3.686		1.12e-05	-3.71	1.12e-05	-3.71	1.12e-05	-3.694	1.12e-05	-3.682	1.12e-05	-3.68		1.12e-05	-3.704	1.12e-05	-3.71	1.12e-05
	1.13e-05	-3.301	1.13e-05	-3.301	1.13e-05	-3.223	1.13e-05	-3.41	1.13e-05	-3.426		1.13e-05	-3.272	1.13e-05	-3.272	1.13e-05	-3.28	1.13e-05	-3.467	1.13e-05	-3.444		1.13e-05	-3.262	1.13e-05	-3.262	1.13e-05	-3.344	1.13e-05	-3.458	1.13e-05	-3.458		1.13e-05	-3.274	1.13e-05	-3.274	1.13e-05	-3.184	1.13e-05	-3.483	1.13e-05	-3.509		1.13e-05	-3.249	1.13e-05	-3.272	1.13e-05
	1.14e-05	-2.706	1.14e-05	-2.706	1.14e-05	-2.671	1.14e-05	-2.78	1.14e-05	-2.823		1.14e-05	-2.676	1.14e-05	-2.676	1.14e-05	-2.766	1.14e-05	-2.891	1.14e-05	-2.844		1.14e-05	-2.684	1.14e-05	-2.684	1.14e-05	-2.807	1.14e-05	-2.88	1.14e-05	-2.878		1.14e-05	-2.68	1.14e-05	-2.68	1.14e-05	-2.667	1.14e-05	-2.895	1.14e-05	-2.928		1.14e-05	-2.7	1.14e-05	-2.647	1.14e-05
	1.15e-05	-2.528	1.15e-05	-2.528	1.15e-05	-2.551	1.15e-05	-2.54	1.15e-05	-2.592		1.15e-05	-2.509	1.15e-05	-2.509	1.15e-05	-2.663	1.15e-05	-2.649	1.15e-05	-2.606		1.15e-05	-2.526	1.15e-05	-2.526	1.15e-05	-2.659	1.15e-05	-2.649	1.15e-05	-2.647		1.15e-05	-2.51	1.15e-05	-2.51	1.15e-05	-2.591	1.15e-05	-2.634	1.15e-05	-2.659		1.15e-05	-2.573	1.15e-05	-2.462	1.15e-05
	1.16e-05	-2.675	1.16e-05	-2.675	1.16e-05	-2.755	1.16e-05	-2.66	1.16e-05	-2.708		1.16e-05	-2.665	1.16e-05	-2.665	1.16e-05	-2.858	1.16e-05	-2.733	1.16e-05	-2.717		1.16e-05	-2.686	1.16e-05	-2.686	1.16e-05	-2.813	1.16e-05	-2.749	1.16e-05	-2.745		1.16e-05	-2.669	1.16e-05	-2.669	1.16e-05	-2.815	1.16e-05	-2.712	1.16e-05	-2.723		1.16e-05	-2.762	1.16e-05	-2.616	1.16e-05
	1.17e-05	-3.016	1.17e-05	-3.016	1.17e-05	-3.112	1.17e-05	-2.99	1.17e-05	-3.026		1.17e-05	-3.014	1.17e-05	-3.014	1.17e-05	-3.188	1.17e-05	-3.024	1.17e-05	-3.032		1.17e-05	-3.032	1.17e-05	-3.032	1.17e-05	-3.13	1.17e-05	-3.05	1.17e-05	-3.046		1.17e-05	-3.018	1.17e-05	-3.018	1.17e-05	-3.173	1.17e-05	-3.001	1.17e-05	-3.005		1.17e-05	-3.114	1.17e-05	-2.979	1.17e-05
	1.18e-05	-3.327	1.18e-05	-3.327	1.18e-05	-3.423	1.18e-05	-3.31	1.18e-05	-3.327		1.18e-05	-3.333	1.18e-05	-3.333	1.18e-05	-3.471	1.18e-05	-3.307	1.18e-05	-3.331		1.18e-05	-3.341	1.18e-05	-3.341	1.18e-05	-3.413	1.18e-05	-3.335	1.18e-05	-3.333		1.18e-05	-3.335	1.18e-05	-3.335	1.18e-05	-3.471	1.18e-05	-3.292	1.18e-05	-3.288		1.18e-05	-3.425	1.18e-05	-3.313	1.18e-05
	1.19e-05	-3.526	1.19e-05	-3.526	1.19e-05	-3.598	1.19e-05	-3.52	1.19e-05	-3.524		1.19e-05	-3.536	1.19e-05	-3.536	1.19e-05	-3.618	1.19e-05	-3.493	1.19e-05	-3.526		1.19e-05	-3.54	1.19e-05	-3.54	1.19e-05	-3.585	1.19e-05	-3.522	1.19e-05	-3.522		1.19e-05	-3.538	1.19e-05	-3.538	1.19e-05	-3.622	1.19e-05	-3.479	1.19e-05	-3.471		1.19e-05	-3.602	1.19e-05	-3.526	1.19e-05
	1.2e-05	-3.54	1.2e-05	-3.54	1.2e-05	-3.639	1.2e-05	-3.55	1.2e-05	-3.544		1.2e-05	-3.559	1.2e-05	-3.559	1.2e-05	-3.657	1.2e-05	-3.489	1.2e-05	-3.546		1.2e-05	-3.555	1.2e-05	-3.555	1.2e-05	-3.606	1.2e-05	-3.534	1.2e-05	-3.534		1.2e-05	-3.561	1.2e-05	-3.561	1.2e-05	-3.665	1.2e-05	-3.479	1.2e-05	-3.464		1.2e-05	-3.649	1.2e-05	-3.561	1.2e-05
	1.21e-05	-3.057	1.21e-05	-3.057	1.21e-05	-3.3	1.21e-05	-3.13	1.21e-05	-3.067		1.21e-05	-3.104	1.21e-05	-3.104	1.21e-05	-3.327	1.21e-05	-2.94	1.21e-05	-3.071		1.21e-05	-3.085	1.21e-05	-3.085	1.21e-05	-3.188	1.21e-05	-3.04	1.21e-05	-3.046		1.21e-05	-3.108	1.21e-05	-3.108	1.21e-05	-3.395	1.21e-05	-2.946	1.21e-05	-2.905		1.21e-05	-3.344	1.21e-05	-3.128	1.21e-05
	1.22e-05	-1.471	1.22e-05	-1.471	1.22e-05	-1.745	1.22e-05	-1.58	1.22e-05	-1.454		1.22e-05	-1.536	1.22e-05	-1.536	1.22e-05	-1.747	1.22e-05	-1.29	1.22e-05	-1.456		1.22e-05	-1.509	1.22e-05	-1.509	1.22e-05	-1.591	1.22e-05	-1.419	1.22e-05	-1.43		1.22e-05	-1.538	1.22e-05	-1.538	1.22e-05	-1.878	1.22e-05	-1.319	1.22e-05	-1.255		1.22e-05	-1.829	1.22e-05	-1.583	1.22e-05
	1.23e-05	0.7434	1.23e-05	0.7434	1.23e-05	0.513	1.23e-05	0.64	1.23e-05	0.8137		1.23e-05	0.679	1.23e-05	0.679	1.23e-05	0.5364	1.23e-05	0.9778	1.23e-05	0.8137		1.23e-05	0.7044	1.23e-05	0.7044	1.23e-05	0.6673	1.23e-05	0.845	1.23e-05	0.8255		1.23e-05	0.6809	1.23e-05	0.6809	1.23e-05	0.3841	1.23e-05	0.929	1.23e-05	1.007		1.23e-05	0.4192	1.23e-05	0.6262	1.23e-05
	1.24e-05	2.816	1.24e-05	2.816	1.24e-05	2.687	1.24e-05	2.76	1.24e-05	2.909		1.24e-05	2.769	1.24e-05	2.769	1.24e-05	2.718	1.24e-05	3.001	1.24e-05	2.909		1.24e-05	2.781	1.24e-05	2.781	1.24e-05	2.796	1.24e-05	2.921	1.24e-05	2.907		1.24e-05	2.773	1.24e-05	2.773	1.24e-05	2.589	1.24e-05	2.962	1.24e-05	3.017		1.24e-05	2.616	1.24e-05	2.732	1.24e-05
	1.25e-05	3.46	1.25e-05	3.46	1.25e-05	3.462	1.25e-05	3.47	1.25e-05	3.468		1.25e-05	3.46	1.25e-05	3.46	1.25e-05	3.462	1.25e-05	3.47	1.25e-05	3.466		1.25e-05	3.46	1.25e-05	3.46	1.25e-05	3.464	1.25e-05	3.468	1.25e-05	3.468		1.25e-05	3.46	1.25e-05	3.46	1.25e-05	3.458	1.25e-05	3.468	1.25e-05	3.47		1.25e-05	3.458	1.25e-05	3.458	1.25e-05
	1.26e-05	3.462	1.26e-05	3.462	1.26e-05	3.466	1.26e-05	3.47	1.26e-05	3.472		1.26e-05	3.462	1.26e-05	3.462	1.26e-05	3.468	1.26e-05	3.476	1.26e-05	3.472		1.26e-05	3.462	1.26e-05	3.462	1.26e-05	3.468	1.26e-05	3.472	1.26e-05	3.472		1.26e-05	3.462	1.26e-05	3.462	1.26e-05	3.468	1.26e-05	3.474	1.26e-05	3.474		1.26e-05	3.466	1.26e-05	3.462	1.26e-05
	1.27e-05	3.464	1.27e-05	3.464	1.27e-05	3.476	1.27e-05	3.48	1.27e-05	3.484		1.27e-05	3.464	1.27e-05	3.464	1.27e-05	3.478	1.27e-05	3.486	1.27e-05	3.482		1.27e-05	3.464	1.27e-05	3.464	1.27e-05	3.478	1.27e-05	3.484	1.27e-05	3.484		1.27e-05	3.464	1.27e-05	3.464	1.27e-05	3.478	1.27e-05	3.486	1.27e-05	3.486		1.27e-05	3.476	1.27e-05	3.464	1.27e-05
	1.28e-05	3.472	1.28e-05	3.472	1.28e-05	3.486	1.28e-05	3.49	1.28e-05	3.491		1.28e-05	3.472	1.28e-05	3.472	1.28e-05	3.488	1.28e-05	3.493	1.28e-05	3.491		1.28e-05	3.472	1.28e-05	3.472	1.28e-05	3.488	1.28e-05	3.491	1.28e-05	3.491		1.28e-05	3.472	1.28e-05	3.472	1.28e-05	3.488	1.28e-05	3.491	1.28e-05	3.491		1.28e-05	3.486	1.28e-05	3.472	1.28e-05
	1.29e-05	3.482	1.29e-05	3.482	1.29e-05	3.493	1.29e-05	3.5	1.29e-05	3.495		1.29e-05	3.482	1.29e-05	3.482	1.29e-05	3.493	1.29e-05	3.497	1.29e-05	3.495		1.29e-05	3.482	1.29e-05	3.482	1.29e-05	3.493	1.29e-05	3.495	1.29e-05	3.497		1.29e-05	3.482	1.29e-05	3.482	1.29e-05	3.493	1.29e-05	3.497	1.29e-05	3.497		1.29e-05	3.493	1.29e-05	3.484	1.29e-05
	1.3e-05	3.45	1.3e-05	3.45	1.3e-05	3.488	1.3e-05	3.49	1.3e-05	3.495		1.3e-05	3.452	1.3e-05	3.452	1.3e-05	3.495	1.3e-05	3.497	1.3e-05	3.495		1.3e-05	3.449	1.3e-05	3.449	1.3e-05	3.493	1.3e-05	3.495	1.3e-05	3.495		1.3e-05	3.452	1.3e-05	3.452	1.3e-05	3.493	1.3e-05	3.493	1.3e-05	3.495		1.3e-05	3.493	1.3e-05	3.45	1.3e-05
	1.31e-05	2.577	1.31e-05	2.577	1.31e-05	2.857	1.31e-05	2.87	1.31e-05	2.863		1.31e-05	2.597	1.31e-05	2.597	1.31e-05	2.98	1.31e-05	2.847	1.31e-05	2.868		1.31e-05	2.587	1.31e-05	2.587	1.31e-05	2.906	1.31e-05	2.859	1.31e-05	2.874		1.31e-05	2.591	1.31e-05	2.591	1.31e-05	2.968	1.31e-05	2.812	1.31e-05	2.812		1.31e-05	2.966	1.31e-05	2.575	1.31e-05
	1.32e-05	0.9856	1.32e-05	0.9856	1.32e-05	1.345	1.32e-05	1.32	1.32e-05	1.255		1.32e-05	1.017	1.32e-05	1.017	1.32e-05	1.507	1.32e-05	1.222	1.32e-05	1.255		1.32e-05	1.021	1.32e-05	1.021	1.32e-05	1.382	1.32e-05	1.259	1.32e-05	1.281		1.32e-05	1.007	1.32e-05	1.007	1.32e-05	1.534	1.32e-05	1.183	1.32e-05	1.163		1.32e-05	1.488	1.32e-05	0.9817	1.32e-05
	1.33e-05	-0.489	1.33e-05	-0.489	1.33e-05	-0.1257	1.33e-05	-0.2	1.33e-05	-0.3132		1.33e-05	-0.4538	1.33e-05	-0.4538	1.33e-05	0.01687	1.33e-05	-0.3659	1.33e-05	-0.321		1.33e-05	-0.4362	1.33e-05	-0.4362	1.33e-05	-0.1257	1.33e-05	-0.3054	1.33e-05	-0.2878		1.33e-05	-0.4655	1.33e-05	-0.4655	1.33e-05	0.09305	1.33e-05	-0.3972	1.33e-05	-0.4343		1.33e-05	0.001249	1.33e-05	-0.4948	1.33e-05
	1.34e-05	-1.499	1.34e-05	-1.499	1.34e-05	-1.175	1.34e-05	-1.29	1.34e-05	-1.428		1.34e-05	-1.46	1.34e-05	-1.46	1.34e-05	-1.071	1.34e-05	-1.497	1.34e-05	-1.438		1.34e-05	-1.438	1.34e-05	-1.438	1.34e-05	-1.214	1.34e-05	-1.421	1.34e-05	-1.411		1.34e-05	-1.473	1.34e-05	-1.473	1.34e-05	-0.9577	1.34e-05	-1.518	1.34e-05	-1.567		1.34e-05	-1.075	1.34e-05	-1.499	1.34e-05
	1.35e-05	-1.995	1.35e-05	-1.995	1.35e-05	-1.727	1.35e-05	-1.87	1.35e-05	-2.02		1.35e-05	-1.96	1.35e-05	-1.96	1.35e-05	-1.678	1.35e-05	-2.1	1.35e-05	-2.034		1.35e-05	-1.936	1.35e-05	-1.936	1.35e-05	-1.805	1.35e-05	-2.018	1.35e-05	-2.016		1.35e-05	-1.971	1.35e-05	-1.971	1.35e-05	-1.538	1.35e-05	-2.11	1.35e-05	-2.159		1.35e-05	-1.661	1.35e-05	-1.987	1.35e-05
	1.36e-05	-2.087	1.36e-05	-2.087	1.36e-05	-1.913	1.36e-05	-2.05	1.36e-05	-2.198		1.36e-05	-2.051	1.36e-05	-2.051	1.36e-05	-1.913	1.36e-05	-2.27	1.36e-05	-2.21		1.36e-05	-2.036	1.36e-05	-2.036	1.36e-05	-2.01	1.36e-05	-2.204	1.36e-05	-2.206		1.36e-05	-2.065	1.36e-05	-2.065	1.36e-05	-1.749	1.36e-05	-2.274	1.36e-05	-2.315		1.36e-05	-1.874	1.36e-05	-2.063	1.36e-05
	1.37e-05	-1.915	1.37e-05	-1.915	1.37e-05	-1.839	1.37e-05	-1.98	1.37e-05	-2.12		1.37e-05	-1.889	1.37e-05	-1.889	1.37e-05	-1.905	1.37e-05	-2.217	1.37e-05	-2.13		1.37e-05	-1.884	1.37e-05	-1.884	1.37e-05	-1.964	1.37e-05	-2.134	1.37e-05	-2.145		1.37e-05	-1.899	1.37e-05	-1.899	1.37e-05	-1.727	1.37e-05	-2.202	1.37e-05	-2.245		1.37e-05	-1.833	1.37e-05	-1.876	1.37e-05
	1.38e-05	-1.579	1.38e-05	-1.579	1.38e-05	-1.618	1.38e-05	-1.73	1.38e-05	-1.868		1.38e-05	-1.563	1.38e-05	-1.563	1.38e-05	-1.735	1.38e-05	-1.977	1.38e-05	-1.872		1.38e-05	-1.569	1.38e-05	-1.569	1.38e-05	-1.747	1.38e-05	-1.887	1.38e-05	-1.901		1.38e-05	-1.569	1.38e-05	-1.569	1.38e-05	-1.557	1.38e-05	-1.946	1.38e-05	-1.993		1.38e-05	-1.639	1.38e-05	-1.524	1.38e-05
	1.39e-05	-1.126	1.39e-05	-1.126	1.39e-05	-1.282	1.39e-05	-1.35	1.39e-05	-1.466		1.39e-05	-1.122	1.39e-05	-1.122	1.39e-05	-1.432	1.39e-05	-1.557	1.39e-05	-1.464		1.39e-05	-1.137	1.39e-05	-1.137	1.39e-05	-1.397	1.39e-05	-1.487	1.39e-05	-1.499		1.39e-05	-1.126	1.39e-05	-1.126	1.39e-05	-1.266	1.39e-05	-1.514	1.39e-05	-1.551		1.39e-05	-1.327	1.39e-05	-1.061	1.39e-05
	1.4e-05	-0.5398	1.4e-05	-0.5398	1.4e-05	-0.8112	1.4e-05	-0.845	1.4e-05	-0.9343		1.4e-05	-0.5456	1.4e-05	-0.5456	1.4e-05	-0.987	1.4e-05	-0.9948	1.4e-05	-0.9265		1.4e-05	-0.5671	1.4e-05	-0.5671	1.4e-05	-0.9089	1.4e-05	-0.9499	1.4e-05	-0.9577		1.4e-05	-0.5495	1.4e-05	-0.5495	1.4e-05	-0.8308	1.4e-05	-0.9402	1.4e-05	-0.9636		1.4e-05	-0.8835	1.4e-05	-0.4753	1.4e-05
	1.41e-05	0.1184	1.41e-05	0.1184	1.41e-05	-0.2488	1.41e-05	-0.247	1.41e-05	-0.3034		1.41e-05	0.09891	1.41e-05	0.09891	1.41e-05	-0.4128	1.41e-05	-0.3171	1.41e-05	-0.2937		1.41e-05	0.07937	1.41e-05	0.07937	1.41e-05	-0.3093	1.41e-05	-0.3073	1.41e-05	-0.3054		1.41e-05	0.095	1.41e-05	0.095	1.41e-05	-0.2859	1.41e-05	-0.2605	1.41e-05	-0.2683		1.41e-05	-0.3366	1.41e-05	0.1751	1.41e-05
	1.42e-05	0.7884	1.42e-05	0.7884	1.42e-05	0.3528	1.42e-05	0.37	1.42e-05	0.347		1.42e-05	0.761	1.42e-05	0.761	1.42e-05	0.2063	1.42e-05	0.386	1.42e-05	0.3587		1.42e-05	0.7512	1.42e-05	0.7512	1.42e-05	0.3196	1.42e-05	0.3587	1.42e-05	0.3723		1.42e-05	0.7571	1.42e-05	0.7571	1.42e-05	0.3059	1.42e-05	0.4407	1.42e-05	0.4485		1.42e-05	0.2376	1.42e-05	0.8255	1.42e-05
	1.43e-05	1.384	1.43e-05	1.384	1.43e-05	0.9016	1.43e-05	0.923	1.43e-05	0.9368		1.43e-05	1.351	1.43e-05	1.351	1.43e-05	0.8001	1.43e-05	1.031	1.43e-05	0.9446		1.43e-05	1.353	1.43e-05	1.353	1.43e-05	0.8958	1.43e-05	0.9661	1.43e-05	0.9876		1.43e-05	1.347	1.43e-05	1.347	1.43e-05	0.8665	1.43e-05	1.075	1.43e-05	1.097		1.43e-05	0.7727	1.43e-05	1.4	1.43e-05
	1.44e-05	1.87	1.44e-05	1.87	1.44e-05	1.407	1.44e-05	1.43	1.44e-05	1.472		1.44e-05	1.837	1.44e-05	1.837	1.44e-05	1.355	1.44e-05	1.603	1.44e-05	1.478		1.44e-05	1.853	1.44e-05	1.853	1.44e-05	1.421	1.44e-05	1.513	1.44e-05	1.542		1.44e-05	1.833	1.44e-05	1.833	1.44e-05	1.388	1.44e-05	1.632	1.44e-05	1.663		1.44e-05	1.263	1.44e-05	1.861	1.44e-05
	1.45e-05	2.347	1.45e-05	2.347	1.45e-05	1.907	1.45e-05	1.92	1.45e-05	1.99		1.45e-05	2.316	1.45e-05	2.316	1.45e-05	1.904	1.45e-05	2.152	1.45e-05	1.991		1.45e-05	2.341	1.45e-05	2.341	1.45e-05	1.927	1.45e-05	2.04	1.45e-05	2.077		1.45e-05	2.31	1.45e-05	2.31	1.45e-05	1.904	1.45e-05	2.169	1.45e-05	2.208		1.45e-05	1.767	1.45e-05	2.316	1.45e-05
	1.46e-05	2.855	1.46e-05	2.855	1.46e-05	2.511	1.46e-05	2.52	1.46e-05	2.603		1.46e-05	2.829	1.46e-05	2.829	1.46e-05	2.544	1.46e-05	2.751	1.46e-05	2.603		1.46e-05	2.855	1.46e-05	2.855	1.46e-05	2.529	1.46e-05	2.648	1.46e-05	2.681		1.46e-05	2.827	1.46e-05	2.827	1.46e-05	2.513	1.46e-05	2.755	1.46e-05	2.796		1.46e-05	2.38	1.46e-05	2.814	1.46e-05
	1.47e-05	3.333	1.47e-05	3.333	1.47e-05	3.14	1.47e-05	3.15	1.47e-05	3.218		1.47e-05	3.322	1.47e-05	3.322	1.47e-05	3.185	1.47e-05	3.312	1.47e-05	3.216		1.47e-05	3.333	1.47e-05	3.333	1.47e-05	3.148	1.47e-05	3.247	1.47e-05	3.267		1.47e-05	3.32	1.47e-05	3.32	1.47e-05	3.144	1.47e-05	3.308	1.47e-05	3.335		1.47e-05	3.046	1.47e-05	3.304	1.47e-05
	1.48e-05	3.49	1.48e-05	3.49	1.48e-05	3.48	1.48e-05	3.48	1.48e-05	3.493		1.48e-05	3.488	1.48e-05	3.488	1.48e-05	3.49	1.48e-05	3.501	1.48e-05	3.493		1.48e-05	3.49	1.48e-05	3.49	1.48e-05	3.48	1.48e-05	3.495	1.48e-05	3.497		1.48e-05	3.49	1.48e-05	3.49	1.48e-05	3.482	1.48e-05	3.499	1.48e-05	3.501		1.48e-05	3.466	1.48e-05	3.488	1.48e-05
	1.49e-05	3.495	1.49e-05	3.495	1.49e-05	3.503	1.49e-05	3.51	1.49e-05	3.507		1.49e-05	3.495	1.49e-05	3.495	1.49e-05	3.503	1.49e-05	3.509	1.49e-05	3.507		1.49e-05	3.495	1.49e-05	3.495	1.49e-05	3.503	1.49e-05	3.507	1.49e-05	3.507		1.49e-05	3.495	1.49e-05	3.495	1.49e-05	3.505	1.49e-05	3.509	1.49e-05	3.509		1.49e-05	3.503	1.49e-05	3.495	1.49e-05
	1.5e-05	3.499	1.5e-05	3.499	1.5e-05	3.509	1.5e-05	3.52	1.5e-05	3.515		1.5e-05	3.499	1.5e-05	3.499	1.5e-05	3.511	1.5e-05	3.517	1.5e-05	3.513		1.5e-05	3.499	1.5e-05	3.499	1.5e-05	3.509	1.5e-05	3.515	1.5e-05	3.515		1.5e-05	3.499	1.5e-05	3.499	1.5e-05	3.511	1.5e-05	3.517	1.5e-05	3.517		1.5e-05	3.509	1.5e-05	3.499	1.5e-05
	1.51e-05	3.503	1.51e-05	3.503	1.51e-05	3.515	1.51e-05	3.52	1.51e-05	3.519		1.51e-05	3.503	1.51e-05	3.503	1.51e-05	3.517	1.51e-05	3.523	1.51e-05	3.519		1.51e-05	3.503	1.51e-05	3.503	1.51e-05	3.517	1.51e-05	3.519	1.51e-05	3.521		1.51e-05	3.503	1.51e-05	3.503	1.51e-05	3.519	1.51e-05	3.521	1.51e-05	3.521		1.51e-05	3.515	1.51e-05	3.505	1.51e-05
	1.52e-05	3.509	1.52e-05	3.509	1.52e-05	3.521	1.52e-05	3.52	1.52e-05	3.523		1.52e-05	3.509	1.52e-05	3.509	1.52e-05	3.521	1.52e-05	3.525	1.52e-05	3.523		1.52e-05	3.509	1.52e-05	3.509	1.52e-05	3.521	1.52e-05	3.525	1.52e-05	3.525		1.52e-05	3.509	1.52e-05	3.509	1.52e-05	3.523	1.52e-05	3.525	1.52e-05	3.525		1.52e-05	3.519	1.52e-05	3.509	1.52e-05
	1.53e-05	3.515	1.53e-05	3.515	1.53e-05	3.525	1.53e-05	3.53	1.53e-05	3.527		1.53e-05	3.513	1.53e-05	3.513	1.53e-05	3.525	1.53e-05	3.527	1.53e-05	3.527		1.53e-05	3.515	1.53e-05	3.515	1.53e-05	3.525	1.53e-05	3.527	1.53e-05	3.527		1.53e-05	3.515	1.53e-05	3.515	1.53e-05	3.525	1.53e-05	3.527	1.53e-05	3.527		1.53e-05	3.523	1.53e-05	3.515	1.53e-05
	1.54e-05	3.519	1.54e-05	3.519	1.54e-05	3.527	1.54e-05	3.53	1.54e-05	3.529		1.54e-05	3.519	1.54e-05	3.519	1.54e-05	3.527	1.54e-05	3.531	1.54e-05	3.529		1.54e-05	3.519	1.54e-05	3.519	1.54e-05	3.527	1.54e-05	3.529	1.54e-05	3.529		1.54e-05	3.519	1.54e-05	3.519	1.54e-05	3.527	1.54e-05	3.529	1.54e-05	3.531		1.54e-05	3.527	1.54e-05	3.519	1.54e-05
	1.55e-05	3.505	1.55e-05	3.505	1.55e-05	3.529	1.55e-05	3.53	1.55e-05	3.529		1.55e-05	3.507	1.55e-05	3.507	1.55e-05	3.529	1.55e-05	3.525	1.55e-05	3.529		1.55e-05	3.505	1.55e-05	3.505	1.55e-05	3.529	1.55e-05	3.529	1.55e-05	3.529		1.55e-05	3.507	1.55e-05	3.507	1.55e-05	3.529	1.55e-05	3.527	1.55e-05	3.527		1.55e-05	3.529	1.55e-05	3.507	1.55e-05
	1.56e-05	3.001	1.56e-05	3.001	1.56e-05	3.329	1.56e-05	3.33	1.56e-05	3.179		1.56e-05	3.015	1.56e-05	3.015	1.56e-05	3.392	1.56e-05	3.064	1.56e-05	3.187		1.56e-05	3.015	1.56e-05	3.015	1.56e-05	3.32	1.56e-05	3.202	1.56e-05	3.171		1.56e-05	3.013	1.56e-05	3.013	1.56e-05	3.429	1.56e-05	3.105	1.56e-05	3.087		1.56e-05	3.396	1.56e-05	3.013	1.56e-05
	1.57e-05	1.63	1.57e-05	1.63	1.57e-05	2.169	1.57e-05	2.12	1.57e-05	1.847		1.57e-05	1.654	1.57e-05	1.654	1.57e-05	2.31	1.57e-05	1.669	1.57e-05	1.859		1.57e-05	1.669	1.57e-05	1.669	1.57e-05	2.146	1.57e-05	1.894	1.57e-05	1.839		1.57e-05	1.654	1.57e-05	1.654	1.57e-05	2.431	1.57e-05	1.724	1.57e-05	1.691		1.57e-05	2.302	1.57e-05	1.654	1.57e-05
	1.58e-05	-0.05734	1.58e-05	-0.05734	1.58e-05	0.4759	1.58e-05	0.359	1.58e-05	0.09891		1.58e-05	-0.02805	1.58e-05	-0.02805	1.58e-05	0.6184	1.58e-05	-0.07883	1.58e-05	0.1106		1.58e-05	-0.0007038	1.58e-05	-0.0007038	1.58e-05	0.4446	1.58e-05	0.1516	1.58e-05	0.095		1.58e-05	-0.02414	1.58e-05	-0.02414	1.58e-05	0.7688	1.58e-05	-0.03	1.58e-05	-0.06906		1.58e-05	0.5872	1.58e-05	-0.02609	1.58e-05
	1.59e-05	-1.571	1.59e-05	-1.571	1.59e-05	-1.141	1.59e-05	-1.3	1.59e-05	-1.503		1.59e-05	-1.54	1.59e-05	-1.54	1.59e-05	-1.032	1.59e-05	-1.661	1.59e-05	-1.493		1.59e-05	-1.509	1.59e-05	-1.509	1.59e-05	-1.176	1.59e-05	-1.454	1.59e-05	-1.509		1.59e-05	-1.532	1.59e-05	-1.532	1.59e-05	-0.8874	1.59e-05	-1.62	1.59e-05	-1.659		1.59e-05	-1.075	1.59e-05	-1.534	1.59e-05
	1.6e-05	-2.526	1.6e-05	-2.526	1.6e-05	-2.29	1.6e-05	-2.44	1.6e-05	-2.55		1.6e-05	-2.499	1.6e-05	-2.499	1.6e-05	-2.233	1.6e-05	-2.659	1.6e-05	-2.542		1.6e-05	-2.479	1.6e-05	-2.479	1.6e-05	-2.323	1.6e-05	-2.516	1.6e-05	-2.555		1.6e-05	-2.489	1.6e-05	-2.489	1.6e-05	-2.12	1.6e-05	-2.628	1.6e-05	-2.659		1.6e-05	-2.268	1.6e-05	-2.491	1.6e-05
	1.61e-05	-2.936	1.61e-05	-2.936	1.61e-05	-2.842	1.61e-05	-2.98	1.61e-05	-3.03		1.61e-05	-2.913	1.61e-05	-2.913	1.61e-05	-2.831	1.61e-05	-3.104	1.61e-05	-3.02		1.61e-05	-2.897	1.61e-05	-2.897	1.61e-05	-2.87	1.61e-05	-3.007	1.61e-05	-3.034		1.61e-05	-2.897	1.61e-05	-2.897	1.61e-05	-2.749	1.61e-05	-3.077	1.61e-05	-3.104		1.61e-05	-2.848	1.61e-05	-2.897	1.61e-05
	1.62e-05	-2.956	1.62e-05	-2.956	1.62e-05	-3.001	1.62e-05	-3.14	1.62e-05	-3.149		1.62e-05	-2.932	1.62e-05	-2.932	1.62e-05	-3.024	1.62e-05	-3.206	1.62e-05	-3.139		1.62e-05	-2.926	1.62e-05	-2.926	1.62e-05	-3.03	1.62e-05	-3.134	1.62e-05	-3.151		1.62e-05	-2.911	1.62e-05	-2.911	1.62e-05	-2.967	1.62e-05	-3.176	1.62e-05	-3.204		1.62e-05	-3.024	1.62e-05	-2.911	1.62e-05
	1.63e-05	-2.616	1.63e-05	-2.616	1.63e-05	-2.86	1.63e-05	-3.02	1.63e-05	-2.993		1.63e-05	-2.591	1.63e-05	-2.591	1.63e-05	-2.932	1.63e-05	-3.048	1.63e-05	-2.981		1.63e-05	-2.598	1.63e-05	-2.598	1.63e-05	-2.893	1.63e-05	-2.979	1.63e-05	-2.991		1.63e-05	-2.567	1.63e-05	-2.567	1.63e-05	-2.88	1.63e-05	-3.005	1.63e-05	-3.038		1.63e-05	-2.903	1.63e-05	-2.563	1.63e-05
	1.64e-05	-2.03	1.64e-05	-2.03	1.64e-05	-2.456	1.64e-05	-2.62	1.64e-05	-2.551		1.64e-05	-2.007	1.64e-05	-2.007	1.64e-05	-2.571	1.64e-05	-2.581	1.64e-05	-2.54		1.64e-05	-2.026	1.64e-05	-2.026	1.64e-05	-2.485	1.64e-05	-2.546	1.64e-05	-2.538		1.64e-05	-1.985	1.64e-05	-1.985	1.64e-05	-2.532	1.64e-05	-2.532	1.64e-05	-2.563		1.64e-05	-2.505	1.64e-05	-1.979	1.64e-05
	1.65e-05	-1.307	1.65e-05	-1.307	1.65e-05	-1.909	1.65e-05	-2.07	1.65e-05	-1.973		1.65e-05	-1.29	1.65e-05	-1.29	1.65e-05	-2.063	1.65e-05	-1.962	1.65e-05	-1.966		1.65e-05	-1.313	1.65e-05	-1.313	1.65e-05	-1.936	1.65e-05	-1.971	1.65e-05	-1.94		1.65e-05	-1.272	1.65e-05	-1.272	1.65e-05	-2.042	1.65e-05	-1.911	1.65e-05	-1.94		1.65e-05	-1.964	1.65e-05	-1.264	1.65e-05
	1.66e-05	-0.6277	1.66e-05	-0.6277	1.66e-05	-1.307	1.66e-05	-1.44	1.66e-05	-1.335		1.66e-05	-0.6159	1.66e-05	-0.6159	1.66e-05	-1.475	1.66e-05	-1.278	1.66e-05	-1.331		1.66e-05	-0.6374	1.66e-05	-0.6374	1.66e-05	-1.329	1.66e-05	-1.335	1.66e-05	-1.282		1.66e-05	-0.6042	1.66e-05	-0.6042	1.66e-05	-1.473	1.66e-05	-1.235	1.66e-05	-1.259		1.66e-05	-1.358	1.66e-05	-0.5984	1.66e-05
	1.67e-05	-0.1413	1.67e-05	-0.1413	1.67e-05	-0.7995	1.67e-05	-0.899	1.67e-05	-0.7859		1.67e-05	-0.1355	1.67e-05	-0.1355	1.67e-05	-0.9734	1.67e-05	-0.6784	1.67e-05	-0.7917		1.67e-05	-0.1472	1.67e-05	-0.1472	1.67e-05	-0.8191	1.67e-05	-0.7898	1.67e-05	-0.7155		1.67e-05	-0.1316	1.67e-05	-0.1316	1.67e-05	-0.9929	1.67e-05	-0.655	1.67e-05	-0.6667		1.67e-05	-0.8503	1.67e-05	-0.1296	1.67e-05
	1.68e-05	0.1165	1.68e-05	0.1165	1.68e-05	-0.4695	1.68e-05	-0.524	1.68e-05	-0.4187		1.68e-05	0.1184	1.68e-05	0.1184	1.68e-05	-0.6218	1.68e-05	-0.282	1.68e-05	-0.4323		1.68e-05	0.1145	1.68e-05	0.1145	1.68e-05	-0.487	1.68e-05	-0.4245	1.68e-05	-0.3484		1.68e-05	0.1106	1.68e-05	0.1106	1.68e-05	-0.6609	1.68e-05	-0.28	1.68e-05	-0.282		1.68e-05	-0.5144	1.68e-05	0.1067	1.68e-05
	1.69e-05	0.1145	1.69e-05	0.1145	1.69e-05	-0.3366	1.69e-05	-0.345	1.69e-05	-0.2663		1.69e-05	0.1145	1.69e-05	0.1145	1.69e-05	-0.4616	1.69e-05	-0.0925	1.69e-05	-0.2898		1.69e-05	0.1223	1.69e-05	0.1223	1.69e-05	-0.3581	1.69e-05	-0.278	1.69e-05	-0.1902		1.69e-05	0.09891	1.69e-05	0.09891	1.69e-05	-0.5202	1.69e-05	-0.1101	1.69e-05	-0.1042		1.69e-05	-0.3777	1.69e-05	0.08719	1.69e-05
	1.7e-05	-0.0632	1.7e-05	-0.0632	1.7e-05	-0.3308	1.7e-05	-0.302	1.7e-05	-0.2195		1.7e-05	-0.0632	1.7e-05	-0.0632	1.7e-05	-0.4226	1.7e-05	-0.03977	1.7e-05	-0.2527		1.7e-05	-0.04953	1.7e-05	-0.04953	1.7e-05	-0.3562	1.7e-05	-0.2409	1.7e-05	-0.1648		1.7e-05	-0.08273	1.7e-05	-0.08273	1.7e-05	-0.5085	1.7e-05	-0.08078	1.7e-05	-0.0632		1.7e-05	-0.3737	1.7e-05	-0.09836	1.7e-05
	1.71e-05	-0.2566	1.71e-05	-0.2566	1.71e-05	-0.3308	1.71e-05	-0.251	1.71e-05	-0.1863		1.71e-05	-0.2546	1.71e-05	-0.2546	1.71e-05	-0.3991	1.71e-05	-0.01828	1.71e-05	-0.2175		1.71e-05	-0.2429	1.71e-05	-0.2429	1.71e-05	-0.364	1.71e-05	-0.2155	1.71e-05	-0.153		1.71e-05	-0.2741	1.71e-05	-0.2741	1.71e-05	-0.4968	1.71e-05	-0.06906	1.71e-05	-0.04953		1.71e-05	-0.3737	1.71e-05	-0.2917	1.71e-05
	1.72e-05	-0.3112	1.72e-05	-0.3112	1.72e-05	-0.2097	1.72e-05	-0.0671	1.72e-05	-0.02024		1.72e-05	-0.3073	1.72e-05	-0.3073	1.72e-05	-0.2644	1.72e-05	0.1106	1.72e-05	-0.0593		1.72e-05	-0.3034	1.72e-05	-0.3034	1.72e-05	-0.2585	1.72e-05	-0.06906	1.72e-05	-0.02219		1.72e-05	-0.321	1.72e-05	-0.321	1.72e-05	-0.3581	1.72e-05	0.05398	1.72e-05	0.07351		1.72e-05	-0.2585	1.72e-05	-0.3386	1.72e-05
	1.73e-05	-0.1433	1.73e-05	-0.1433	1.73e-05	0.136	1.73e-05	0.324	1.73e-05	0.3489		1.73e-05	-0.1316	1.73e-05	-0.1316	1.73e-05	0.08914	1.73e-05	0.429	1.73e-05	0.3098		1.73e-05	-0.1394	1.73e-05	-0.1394	1.73e-05	0.07547	1.73e-05	0.2845	1.73e-05	0.3079		1.73e-05	-0.153	1.73e-05	-0.153	1.73e-05	-0.02024	1.73e-05	0.3704	1.73e-05	0.386		1.73e-05	0.08523	1.73e-05	-0.1706	1.73e-05
	1.74e-05	0.2591	1.74e-05	0.2591	1.74e-05	0.6653	1.74e-05	0.876	1.74e-05	0.8723		1.74e-05	0.2766	1.74e-05	0.2766	1.74e-05	0.6302	1.74e-05	0.8899	1.74e-05	0.8372		1.74e-05	0.2532	1.74e-05	0.2532	1.74e-05	0.6067	1.74e-05	0.8001	1.74e-05	0.8001		1.74e-05	0.2591	1.74e-05	0.2591	1.74e-05	0.5305	1.74e-05	0.843	1.74e-05	0.8528		1.74e-05	0.6262	1.74e-05	0.2473	1.74e-05
	1.75e-05	0.7727	1.75e-05	0.7727	1.75e-05	1.261	1.75e-05	1.48	1.75e-05	1.45		1.75e-05	0.7923	1.75e-05	0.7923	1.75e-05	1.238	1.75e-05	1.411	1.75e-05	1.419		1.75e-05	0.7571	1.75e-05	0.7571	1.75e-05	1.21	1.75e-05	1.376	1.75e-05	1.355		1.75e-05	0.7805	1.75e-05	0.7805	1.75e-05	1.15	1.75e-05	1.374	1.75e-05	1.378		1.75e-05	1.236	1.75e-05	0.7786	1.75e-05
	1.76e-05	1.247	1.76e-05	1.247	1.76e-05	1.755	1.76e-05	1.96	1.76e-05	1.9		1.76e-05	1.273	1.76e-05	1.273	1.76e-05	1.747	1.76e-05	1.812	1.76e-05	1.872		1.76e-05	1.23	1.76e-05	1.23	1.76e-05	1.722	1.76e-05	1.831	1.76e-05	1.794		1.76e-05	1.261	1.76e-05	1.261	1.76e-05	1.683	1.76e-05	1.788	1.76e-05	1.784		1.76e-05	1.751	1.76e-05	1.269	1.76e-05
	1.77e-05	1.534	1.77e-05	1.534	1.77e-05	2.034	1.77e-05	2.2	1.77e-05	2.13		1.77e-05	1.556	1.77e-05	1.556	1.77e-05	2.042	1.77e-05	2.007	1.77e-05	2.109		1.77e-05	1.515	1.77e-05	1.515	1.77e-05	2.025	1.77e-05	2.074	1.77e-05	2.031		1.77e-05	1.548	1.77e-05	1.548	1.77e-05	1.993	1.77e-05	1.995	1.77e-05	1.988		1.77e-05	2.048	1.77e-05	1.564	1.77e-05
	1.78e-05	1.509	1.78e-05	1.509	1.78e-05	1.995	1.78e-05	2.13	1.78e-05	2.04		1.78e-05	1.529	1.78e-05	1.529	1.78e-05	2.023	1.78e-05	1.902	1.78e-05	2.029		1.78e-05	1.495	1.78e-05	1.495	1.78e-05	2.013	1.78e-05	2.003	1.78e-05	1.949		1.78e-05	1.525	1.78e-05	1.525	1.78e-05	1.988	1.78e-05	1.888	1.78e-05	1.876		1.78e-05	2.031	1.78e-05	1.546	1.78e-05
	1.79e-05	1.107	1.79e-05	1.107	1.79e-05	1.591	1.79e-05	1.68	1.79e-05	1.589		1.79e-05	1.126	1.79e-05	1.126	1.79e-05	1.638	1.79e-05	1.449	1.79e-05	1.581		1.79e-05	1.107	1.79e-05	1.107	1.79e-05	1.638	1.79e-05	1.572	1.79e-05	1.515		1.79e-05	1.124	1.79e-05	1.124	1.79e-05	1.609	1.79e-05	1.433	1.79e-05	1.419		1.79e-05	1.644	1.79e-05	1.146	1.79e-05
	1.8e-05	0.3313	1.8e-05	0.3313	1.8e-05	0.7805	1.8e-05	0.814	1.8e-05	0.7395		1.8e-05	0.345	1.8e-05	0.345	1.8e-05	0.847	1.8e-05	0.6067	1.8e-05	0.7376		1.8e-05	0.343	1.8e-05	0.343	1.8e-05	0.8587	1.8e-05	0.7415	1.8e-05	0.6848		1.8e-05	0.345	1.8e-05	0.345	1.8e-05	0.8177	1.8e-05	0.5794	1.8e-05	0.5696		1.8e-05	0.8489	1.8e-05	0.3645	1.8e-05
	1.81e-05	-0.7527	1.81e-05	-0.7527	1.81e-05	-0.362	1.81e-05	-0.389	1.81e-05	-0.4245		1.81e-05	-0.7448	1.81e-05	-0.7448	1.81e-05	-0.2878	1.81e-05	-0.532	1.81e-05	-0.4206		1.81e-05	-0.7273	1.81e-05	-0.7273	1.81e-05	-0.2605	1.81e-05	-0.405	1.81e-05	-0.4577		1.81e-05	-0.739	1.81e-05	-0.739	1.81e-05	-0.321	1.81e-05	-0.573	1.81e-05	-0.5788		1.81e-05	-0.2956	1.81e-05	-0.7273	1.81e-05
	1.82e-05	-1.954	1.82e-05	-1.954	1.82e-05	-1.657	1.82e-05	-1.73	1.82e-05	-1.716		1.82e-05	-1.95	1.82e-05	-1.95	1.82e-05	-1.589	1.82e-05	-1.788	1.82e-05	-1.708		1.82e-05	-1.925	1.82e-05	-1.925	1.82e-05	-1.548	1.82e-05	-1.69	1.82e-05	-1.731		1.82e-05	-1.944	1.82e-05	-1.944	1.82e-05	-1.628	1.82e-05	-1.837	1.82e-05	-1.839		1.82e-05	-1.6	1.82e-05	-1.938	1.82e-05
	1.83e-05	-2.893	1.83e-05	-2.893	1.83e-05	-2.723	1.83e-05	-2.8	1.83e-05	-2.755		1.83e-05	-2.893	1.83e-05	-2.893	1.83e-05	-2.686	1.83e-05	-2.79	1.83e-05	-2.747		1.83e-05	-2.87	1.83e-05	-2.87	1.83e-05	-2.641	1.83e-05	-2.735	1.83e-05	-2.76		1.83e-05	-2.885	1.83e-05	-2.885	1.83e-05	-2.719	1.83e-05	-2.829	1.83e-05	-2.829		1.83e-05	-2.694	1.83e-05	-2.887	1.83e-05
	1.84e-05	-3.395	1.84e-05	-3.395	1.84e-05	-3.321	1.84e-05	-3.37	1.84e-05	-3.327		1.84e-05	-3.397	1.84e-05	-3.397	1.84e-05	-3.309	1.84e-05	-3.339	1.84e-05	-3.323		1.84e-05	-3.384	1.84e-05	-3.384	1.84e-05	-3.272	1.84e-05	-3.317	1.84e-05	-3.331		1.84e-05	-3.391	1.84e-05	-3.391	1.84e-05	-3.333	1.84e-05	-3.364	1.84e-05	-3.364		1.84e-05	-3.313	1.84e-05	-3.393	1.84e-05
	1.85e-05	-3.594	1.85e-05	-3.594	1.85e-05	-3.573	1.85e-05	-3.58	1.85e-05	-3.567		1.85e-05	-3.594	1.85e-05	-3.594	1.85e-05	-3.571	1.85e-05	-3.567	1.85e-05	-3.565		1.85e-05	-3.591	1.85e-05	-3.591	1.85e-05	-3.553	1.85e-05	-3.563	1.85e-05	-3.567		1.85e-05	-3.592	1.85e-05	-3.592	1.85e-05	-3.579	1.85e-05	-3.573	1.85e-05	-3.575		1.85e-05	-3.571	1.85e-05	-3.592	1.85e-05
	1.86e-05	-3.643	1.86e-05	-3.643	1.86e-05	-3.628	1.86e-05	-3.62	1.86e-05	-3.614		1.86e-05	-3.643	1.86e-05	-3.643	1.86e-05	-3.626	1.86e-05	-3.612	1.86e-05	-3.612		1.86e-05	-3.641	1.86e-05	-3.641	1.86e-05	-3.62	1.86e-05	-3.612	1.86e-05	-3.614		1.86e-05	-3.641	1.86e-05	-3.641	1.86e-05	-3.628	1.86e-05	-3.612	1.86e-05	-3.614		1.86e-05	-3.628	1.86e-05	-3.639	1.86e-05
	1.87e-05	-3.649	1.87e-05	-3.649	1.87e-05	-3.655	1.87e-05	-3.65	1.87e-05	-3.635		1.87e-05	-3.649	1.87e-05	-3.649	1.87e-05	-3.657	1.87e-05	-3.632	1.87e-05	-3.634		1.87e-05	-3.647	1.87e-05	-3.647	1.87e-05	-3.643	1.87e-05	-3.635	1.87e-05	-3.635		1.87e-05	-3.645	1.87e-05	-3.645	1.87e-05	-3.659	1.87e-05	-3.635	1.87e-05	-3.639		1.87e-05	-3.657	1.87e-05	-3.647	1.87e-05
	1.88e-05	-3.411	1.88e-05	-3.411	1.88e-05	-3.546	1.88e-05	-3.6	1.88e-05	-3.497		1.88e-05	-3.419	1.88e-05	-3.419	1.88e-05	-3.6	1.88e-05	-3.475	1.88e-05	-3.495		1.88e-05	-3.417	1.88e-05	-3.417	1.88e-05	-3.514	1.88e-05	-3.51	1.88e-05	-3.501		1.88e-05	-3.405	1.88e-05	-3.405	1.88e-05	-3.622	1.88e-05	-3.495	1.88e-05	-3.503		1.88e-05	-3.565	1.88e-05	-3.407	1.88e-05
	1.89e-05	-2.792	1.89e-05	-2.792	1.89e-05	-3.098	1.89e-05	-3.18	1.89e-05	-3.01		1.89e-05	-2.803	1.89e-05	-2.803	1.89e-05	-3.212	1.89e-05	-2.954	1.89e-05	-3.01		1.89e-05	-2.807	1.89e-05	-2.807	1.89e-05	-3.067	1.89e-05	-3.038	1.89e-05	-3.009		1.89e-05	-2.788	1.89e-05	-2.788	1.89e-05	-3.253	1.89e-05	-2.971	1.89e-05	-2.983		1.89e-05	-3.13	1.89e-05	-2.782	1.89e-05
	1.9e-05	-2.036	1.9e-05	-2.036	1.9e-05	-2.413	1.9e-05	-2.47	1.9e-05	-2.307		1.9e-05	-2.048	1.9e-05	-2.048	1.9e-05	-2.555	1.9e-05	-2.223	1.9e-05	-2.315		1.9e-05	-2.053	1.9e-05	-2.053	1.9e-05	-2.395	1.9e-05	-2.337	1.9e-05	-2.298		1.9e-05	-2.036	1.9e-05	-2.036	1.9e-05	-2.602	1.9e-05	-2.229	1.9e-05	-2.243		1.9e-05	-2.446	1.9e-05	-2.024	1.9e-05
	1.91e-05	-1.354	1.91e-05	-1.354	1.91e-05	-1.768	1.91e-05	-1.79	1.91e-05	-1.641		1.91e-05	-1.364	1.91e-05	-1.364	1.91e-05	-1.911	1.91e-05	-1.522	1.91e-05	-1.655		1.91e-05	-1.366	1.91e-05	-1.366	1.91e-05	-1.76	1.91e-05	-1.671	1.91e-05	-1.62		1.91e-05	-1.356	1.91e-05	-1.356	1.91e-05	-1.964	1.91e-05	-1.526	1.91e-05	-1.536		1.91e-05	-1.798	1.91e-05	-1.342	1.91e-05
	1.92e-05	-0.8445	1.92e-05	-0.8445	1.92e-05	-1.235	1.92e-05	-1.21	1.92e-05	-1.096		1.92e-05	-0.8523	1.92e-05	-0.8523	1.92e-05	-1.356	1.92e-05	-0.9499	1.92e-05	-1.116		1.92e-05	-0.8503	1.92e-05	-0.8503	1.92e-05	-1.235	1.92e-05	-1.118	1.92e-05	-1.069		1.92e-05	-0.8523	1.92e-05	-0.8523	1.92e-05	-1.413	1.92e-05	-0.9538	1.92e-05	-0.9577		1.92e-05	-1.259	1.92e-05	-0.8366	1.92e-05
	1.93e-05	-0.532	1.93e-05	-0.532	1.93e-05	-0.8562	1.93e-05	-0.776	1.93e-05	-0.696		1.93e-05	-0.5378	1.93e-05	-0.5378	1.93e-05	-0.9519	1.93e-05	-0.53	1.93e-05	-0.7195		1.93e-05	-0.528	1.93e-05	-0.528	1.93e-05	-0.862	1.93e-05	-0.7116	1.93e-05	-0.6687		1.93e-05	-0.5417	1.93e-05	-0.5417	1.93e-05	-1.024	1.93e-05	-0.5437	1.93e-05	-0.5339		1.93e-05	-0.8737	1.93e-05	-0.53	1.93e-05
	1.94e-05	-0.3796	1.94e-05	-0.3796	1.94e-05	-0.6062	1.94e-05	-0.473	1.94e-05	-0.4265		1.94e-05	-0.3855	1.94e-05	-0.3855	1.94e-05	-0.6628	1.94e-05	-0.2702	1.94e-05	-0.4499		1.94e-05	-0.3737	1.94e-05	-0.3737	1.94e-05	-0.612	1.94e-05	-0.4382	1.94e-05	-0.407		1.94e-05	-0.3933	1.94e-05	-0.3933	1.94e-05	-0.737	1.94e-05	-0.2878	1.94e-05	-0.2702		1.94e-05	-0.6198	1.94e-05	-0.3855	1.94e-05
	1.95e-05	-0.3034	1.95e-05	-0.3034	1.95e-05	-0.4089	1.95e-05	-0.241	1.95e-05	-0.2234		1.95e-05	-0.3112	1.95e-05	-0.3112	1.95e-05	-0.4284	1.95e-05	-0.0593	1.95e-05	-0.2468		1.95e-05	-0.2995	1.95e-05	-0.2995	1.95e-05	-0.4128	1.95e-05	-0.2351	1.95e-05	-0.2175		1.95e-05	-0.3191	1.95e-05	-0.3191	1.95e-05	-0.5027	1.95e-05	-0.0925	1.95e-05	-0.05734		1.95e-05	-0.4206	1.95e-05	-0.3191	1.95e-05
	1.96e-05	-0.1472	1.96e-05	-0.1472	1.96e-05	-0.1706	1.96e-05	0.0618	1.96e-05	0.05984		1.96e-05	-0.1628	1.96e-05	-0.1628	1.96e-05	-0.155	1.96e-05	0.2044	1.96e-05	0.03641		1.96e-05	-0.1511	1.96e-05	-0.1511	1.96e-05	-0.1667	1.96e-05	0.04031	1.96e-05	0.04617		1.96e-05	-0.1745	1.96e-05	-0.1745	1.96e-05	-0.2214	1.96e-05	0.1634	1.96e-05	0.2083		1.96e-05	-0.1823	1.96e-05	-0.1784	1.96e-05
	1.97e-05	0.179	1.97e-05	0.179	1.97e-05	0.2356	1.97e-05	0.497	1.97e-05	0.4817		1.97e-05	0.1575	1.97e-05	0.1575	1.97e-05	0.2786	1.97e-05	0.5872	1.97e-05	0.4622		1.97e-05	0.1595	1.97e-05	0.1595	1.97e-05	0.2512	1.97e-05	0.4563	1.97e-05	0.4485		1.97e-05	0.1438	1.97e-05	0.1438	1.97e-05	0.222	1.97e-05	0.5442	1.97e-05	0.597		1.97e-05	0.2239	1.97e-05	0.136	1.97e-05
	1.98e-05	0.6887	1.98e-05	0.6887	1.98e-05	0.7962	1.98e-05	1.07	1.98e-05	1.036		1.98e-05	0.6595	1.98e-05	0.6595	1.98e-05	0.8626	1.98e-05	1.103	1.98e-05	1.025		1.98e-05	0.6536	1.98e-05	0.6536	1.98e-05	0.8274	1.98e-05	1.005	1.98e-05	0.9856		1.98e-05	0.6458	1.98e-05	0.6458	1.98e-05	0.8255	1.98e-05	1.064	1.98e-05	1.116		1.98e-05	0.7864	1.98e-05	0.636	1.98e-05
	1.99e-05	1.331	1.99e-05	1.331	1.99e-05	1.456	1.99e-05	1.7	1.99e-05	1.669		1.99e-05	1.294	1.99e-05	1.294	1.99e-05	1.542	1.99e-05	1.693	1.99e-05	1.665		1.99e-05	1.279	1.99e-05	1.279	1.99e-05	1.503	1.99e-05	1.638	1.99e-05	1.613		1.99e-05	1.281	1.99e-05	1.281	1.99e-05	1.529	1.99e-05	1.661	1.99e-05	1.708		1.99e-05	1.452	1.99e-05	1.271	1.99e-05
	2e-05	1.962	2e-05	1.962	2e-05	2.081	2e-05	2.29	2e-05	2.255		2e-05	1.925	2e-05	1.925	2e-05	2.189	2e-05	2.243	2e-05	2.259		2e-05	1.904	2e-05	1.904	2e-05	2.146	2e-05	2.226	2e-05	2.2		2e-05	1.913	2e-05	1.913	2e-05	2.199	2e-05	2.22	2e-05	2.261		2e-05	2.087	2e-05	1.904	2e-05
	2.01e-05	2.491	2.01e-05	2.491	2.01e-05	2.575	2.01e-05	2.72	2.01e-05	2.683		2.01e-05	2.452	2.01e-05	2.452	2.01e-05	2.687	2.01e-05	2.652	2.01e-05	2.691		2.01e-05	2.431	2.01e-05	2.431	2.01e-05	2.644	2.01e-05	2.663	2.01e-05	2.644		2.01e-05	2.441	2.01e-05	2.441	2.01e-05	2.714	2.01e-05	2.636	2.01e-05	2.667		2.01e-05	2.595	2.01e-05	2.435	2.01e-05
	2.02e-05	2.796	2.02e-05	2.796	2.02e-05	2.847	2.02e-05	2.94	2.02e-05	2.9		2.02e-05	2.765	2.02e-05	2.765	2.02e-05	2.97	2.02e-05	2.857	2.02e-05	2.913		2.02e-05	2.749	2.02e-05	2.749	2.02e-05	2.921	2.02e-05	2.89	2.02e-05	2.878		2.02e-05	2.755	2.02e-05	2.755	2.02e-05	3.013	2.02e-05	2.851	2.02e-05	2.868		2.02e-05	2.88	2.02e-05	2.753	2.02e-05
	2.03e-05	2.9	2.03e-05	2.9	2.03e-05	2.925	2.03e-05	2.95	2.03e-05	2.923		2.03e-05	2.876	2.03e-05	2.876	2.03e-05	3.064	2.03e-05	2.878	2.03e-05	2.941		2.03e-05	2.866	2.03e-05	2.866	2.03e-05	2.999	2.03e-05	2.927	2.03e-05	2.921		2.03e-05	2.87	2.03e-05	2.87	2.03e-05	3.101	2.03e-05	2.872	2.03e-05	2.884		2.03e-05	2.972	2.03e-05	2.866	2.03e-05
	2.04e-05	2.808	2.04e-05	2.808	2.04e-05	2.804	2.04e-05	2.77	2.04e-05	2.757		2.04e-05	2.788	2.04e-05	2.788	2.04e-05	2.947	2.04e-05	2.72	2.04e-05	2.777		2.04e-05	2.788	2.04e-05	2.788	2.04e-05	2.87	2.04e-05	2.771	2.04e-05	2.777		2.04e-05	2.784	2.04e-05	2.784	2.04e-05	3.003	2.04e-05	2.712	2.04e-05	2.72		2.04e-05	2.863	2.04e-05	2.782	2.04e-05
	2.05e-05	2.525	2.05e-05	2.525	2.05e-05	2.501	2.05e-05	2.4	2.05e-05	2.396		2.05e-05	2.513	2.05e-05	2.513	2.05e-05	2.648	2.05e-05	2.366	2.05e-05	2.421		2.05e-05	2.523	2.05e-05	2.523	2.05e-05	2.552	2.05e-05	2.425	2.05e-05	2.441		2.05e-05	2.513	2.05e-05	2.513	2.05e-05	2.706	2.05e-05	2.353	2.05e-05	2.355		2.05e-05	2.568	2.05e-05	2.507	2.05e-05
	2.06e-05	2.021	2.06e-05	2.021	2.06e-05	1.98	2.06e-05	1.82	2.06e-05	1.841		2.06e-05	2.019	2.06e-05	2.019	2.06e-05	2.134	2.06e-05	1.822	2.06e-05	1.865		2.06e-05	2.036	2.06e-05	2.036	2.06e-05	2.011	2.06e-05	1.876	2.06e-05	1.902		2.06e-05	2.023	2.06e-05	2.023	2.06e-05	2.2	2.06e-05	1.802	2.06e-05	1.802		2.06e-05	2.056	2.06e-05	2.013	2.06e-05
	2.07e-05	1.39	2.07e-05	1.39	2.07e-05	1.343	2.07e-05	1.14	2.07e-05	1.171		2.07e-05	1.398	2.07e-05	1.398	2.07e-05	1.474	2.07e-05	1.157	2.07e-05	1.195		2.07e-05	1.421	2.07e-05	1.421	2.07e-05	1.339	2.07e-05	1.212	2.07e-05	1.243		2.07e-05	1.406	2.07e-05	1.406	2.07e-05	1.542	2.07e-05	1.132	2.07e-05	1.13		2.07e-05	1.411	2.07e-05	1.394	2.07e-05
	2.08e-05	0.7102	2.08e-05	0.7102	2.08e-05	0.6614	2.08e-05	0.443	2.08e-05	0.4876		2.08e-05	0.7239	2.08e-05	0.7239	2.08e-05	0.7649	2.08e-05	0.4739	2.08e-05	0.5052		2.08e-05	0.7473	2.08e-05	0.7473	2.08e-05	0.6262	2.08e-05	0.5208	2.08e-05	0.5559		2.08e-05	0.7376	2.08e-05	0.7376	2.08e-05	0.8333	2.08e-05	0.4485	2.08e-05	0.4446		2.08e-05	0.718	2.08e-05	0.72	2.08e-05
	2.09e-05	0.1223	2.09e-05	0.1223	2.09e-05	0.08133	2.09e-05	-0.137	2.09e-05	-0.09055		2.09e-05	0.1419	2.09e-05	0.1419	2.09e-05	0.1458	2.09e-05	-0.112	2.09e-05	-0.07688		2.09e-05	0.1614	2.09e-05	0.1614	2.09e-05	0.01297	2.09e-05	-0.06906	2.09e-05	-0.03195		2.09e-05	0.1555	2.09e-05	0.1555	2.09e-05	0.218	2.09e-05	-0.1277	2.09e-05	-0.1394		2.09e-05	0.1165	2.09e-05	0.138	2.09e-05
	2.1e-05	-0.2663	2.1e-05	-0.2663	2.1e-05	-0.2937	2.1e-05	-0.475	2.1e-05	-0.4402		2.1e-05	-0.2507	2.1e-05	-0.2507	2.1e-05	-0.2722	2.1e-05	-0.4695	2.1e-05	-0.4323		2.1e-05	-0.239	2.1e-05	-0.239	2.1e-05	-0.3737	2.1e-05	-0.4323	2.1e-05	-0.3972		2.1e-05	-0.239	2.1e-05	-0.239	2.1e-05	-0.2077	2.1e-05	-0.4792	2.1e-05	-0.4929		2.1e-05	-0.282	2.1e-05	-0.2527	2.1e-05
	2.11e-05	-0.4109	2.11e-05	-0.4109	2.11e-05	-0.4245	2.11e-05	-0.595	2.11e-05	-0.5671		2.11e-05	-0.3991	2.11e-05	-0.3991	2.11e-05	-0.4421	2.11e-05	-0.6101	2.11e-05	-0.5632		2.11e-05	-0.3933	2.11e-05	-0.3933	2.11e-05	-0.53	2.11e-05	-0.571	2.11e-05	-0.5378		2.11e-05	-0.3874	2.11e-05	-0.3874	2.11e-05	-0.3737	2.11e-05	-0.6023	2.11e-05	-0.6179		2.11e-05	-0.4382	2.11e-05	-0.4011	2.11e-05
	2.12e-05	-0.3718	2.12e-05	-0.3718	2.12e-05	-0.3718	2.12e-05	-0.489	2.12e-05	-0.4909		2.12e-05	-0.3659	2.12e-05	-0.3659	2.12e-05	-0.4109	2.12e-05	-0.5437	2.12e-05	-0.4929		2.12e-05	-0.3659	2.12e-05	-0.3659	2.12e-05	-0.4714	2.12e-05	-0.4987	2.12e-05	-0.4753		2.12e-05	-0.3601	2.12e-05	-0.3601	2.12e-05	-0.3542	2.12e-05	-0.5183	2.12e-05	-0.5398		2.12e-05	-0.403	2.12e-05	-0.3659	2.12e-05
	2.13e-05	-0.2136	2.13e-05	-0.2136	2.13e-05	-0.2019	2.13e-05	-0.268	2.13e-05	-0.2937		2.13e-05	-0.2155	2.13e-05	-0.2155	2.13e-05	-0.2585	2.13e-05	-0.3425	2.13e-05	-0.2976		2.13e-05	-0.2155	2.13e-05	-0.2155	2.13e-05	-0.2839	2.13e-05	-0.3034	2.13e-05	-0.2878		2.13e-05	-0.2175	2.13e-05	-0.2175	2.13e-05	-0.2077	2.13e-05	-0.3034	2.13e-05	-0.323		2.13e-05	-0.2488	2.13e-05	-0.2116	2.13e-05
	2.14e-05	0.03055	2.14e-05	0.03055	2.14e-05	0.05203	2.14e-05	0.0286	2.14e-05	-0.03		2.14e-05	0.02078	2.14e-05	0.02078	2.14e-05	-0.01633	2.14e-05	-0.07688	2.14e-05	-0.03586		2.14e-05	0.02078	2.14e-05	0.02078	2.14e-05	-0.02024	2.14e-05	-0.03391	2.14e-05	-0.02609		2.14e-05	0.009062	2.14e-05	0.009062	2.14e-05	0.02469	2.14e-05	-0.01633	2.14e-05	-0.03977		2.14e-05	-0.01242	2.14e-05	0.02859	2.14e-05
	2.15e-05	0.2923	2.15e-05	0.2923	2.15e-05	0.3157	2.15e-05	0.341	2.15e-05	0.263		2.15e-05	0.2766	2.15e-05	0.2766	2.15e-05	0.2571	2.15e-05	0.2298	2.15e-05	0.2552		2.15e-05	0.2805	2.15e-05	0.2805	2.15e-05	0.2708	2.15e-05	0.2688	2.15e-05	0.2669		2.15e-05	0.2571	2.15e-05	0.2571	2.15e-05	0.2786	2.15e-05	0.3001	2.15e-05	0.2845		2.15e-05	0.2512	2.15e-05	0.2884	2.15e-05
	2.16e-05	0.552	2.16e-05	0.552	2.16e-05	0.5696	2.16e-05	0.638	2.16e-05	0.5462		2.16e-05	0.5286	2.16e-05	0.5286	2.16e-05	0.5227	2.16e-05	0.5384	2.16e-05	0.5403		2.16e-05	0.5403	2.16e-05	0.5403	2.16e-05	0.5481	2.16e-05	0.5637	2.16e-05	0.552		2.16e-05	0.5032	2.16e-05	0.5032	2.16e-05	0.5247	2.16e-05	0.6067	2.16e-05	0.5989		2.16e-05	0.5052	2.16e-05	0.5442	2.16e-05
	2.17e-05	0.7845	2.17e-05	0.7845	2.17e-05	0.7884	2.17e-05	0.904	2.17e-05	0.7981		2.17e-05	0.7591	2.17e-05	0.7591	2.17e-05	0.7591	2.17e-05	0.8177	2.17e-05	0.7942		2.17e-05	0.7727	2.17e-05	0.7727	2.17e-05	0.7903	2.17e-05	0.8274	2.17e-05	0.8098		2.17e-05	0.7298	2.17e-05	0.7298	2.17e-05	0.7415	2.17e-05	0.886	2.17e-05	0.8899		2.17e-05	0.7298	2.17e-05	0.7766	2.17e-05
	2.18e-05	1.009	2.18e-05	1.009	2.18e-05	0.9895	2.18e-05	1.14	2.18e-05	1.036		2.18e-05	0.9798	2.18e-05	0.9798	2.18e-05	0.9759	2.18e-05	1.081	2.18e-05	1.034		2.18e-05	0.9993	2.18e-05	0.9993	2.18e-05	1.009	2.18e-05	1.072	2.18e-05	1.05		2.18e-05	0.9485	2.18e-05	0.9485	2.18e-05	0.9427	2.18e-05	1.14	2.18e-05	1.154		2.18e-05	0.9329	2.18e-05	0.9993	2.18e-05
	2.19e-05	1.206	2.19e-05	1.206	2.19e-05	1.152	2.19e-05	1.34	2.19e-05	1.234		2.19e-05	1.177	2.19e-05	1.177	2.19e-05	1.156	2.19e-05	1.298	2.19e-05	1.236		2.19e-05	1.193	2.19e-05	1.193	2.19e-05	1.183	2.19e-05	1.273	2.19e-05	1.247		2.19e-05	1.15	2.19e-05	1.15	2.19e-05	1.118	2.19e-05	1.349	2.19e-05	1.376		2.19e-05	1.105	2.19e-05	1.195	2.19e-05
	2.2e-05	1.384	2.2e-05	1.384	2.2e-05	1.288	2.2e-05	1.5	2.2e-05	1.396		2.2e-05	1.355	2.2e-05	1.355	2.2e-05	1.31	2.2e-05	1.464	2.2e-05	1.404		2.2e-05	1.361	2.2e-05	1.361	2.2e-05	1.333	2.2e-05	1.433	2.2e-05	1.407		2.2e-05	1.333	2.2e-05	1.333	2.2e-05	1.273	2.2e-05	1.505	2.2e-05	1.544		2.2e-05	1.245	2.2e-05	1.368	2.2e-05
	2.21e-05	1.546	2.21e-05	1.546	2.21e-05	1.421	2.21e-05	1.63	2.21e-05	1.538		2.21e-05	1.523	2.21e-05	1.523	2.21e-05	1.452	2.21e-05	1.607	2.21e-05	1.548		2.21e-05	1.517	2.21e-05	1.517	2.21e-05	1.462	2.21e-05	1.572	2.21e-05	1.544		2.21e-05	1.507	2.21e-05	1.507	2.21e-05	1.431	2.21e-05	1.636	2.21e-05	1.677		2.21e-05	1.39	2.21e-05	1.529	2.21e-05
	2.22e-05	1.72	2.22e-05	1.72	2.22e-05	1.589	2.22e-05	1.77	2.22e-05	1.689		2.22e-05	1.7	2.22e-05	1.7	2.22e-05	1.626	2.22e-05	1.736	2.22e-05	1.7		2.22e-05	1.687	2.22e-05	1.687	2.22e-05	1.626	2.22e-05	1.71	2.22e-05	1.691		2.22e-05	1.695	2.22e-05	1.695	2.22e-05	1.624	2.22e-05	1.773	2.22e-05	1.814		2.22e-05	1.566	2.22e-05	1.7	2.22e-05
	2.23e-05	1.958	2.23e-05	1.958	2.23e-05	1.798	2.23e-05	1.98	2.23e-05	1.888		2.23e-05	1.941	2.23e-05	1.941	2.23e-05	1.843	2.23e-05	1.923	2.23e-05	1.906		2.23e-05	1.911	2.23e-05	1.911	2.23e-05	1.831	2.23e-05	1.909	2.23e-05	1.884		2.23e-05	1.939	2.23e-05	1.939	2.23e-05	1.865	2.23e-05	1.964	2.23e-05	2.009		2.23e-05	1.786	2.23e-05	1.931	2.23e-05
	2.24e-05	2.226	2.24e-05	2.226	2.24e-05	2.081	2.24e-05	2.21	2.24e-05	2.124		2.24e-05	2.21	2.24e-05	2.21	2.24e-05	2.126	2.24e-05	2.134	2.24e-05	2.142		2.24e-05	2.179	2.24e-05	2.179	2.24e-05	2.101	2.24e-05	2.14	2.24e-05	2.12		2.24e-05	2.216	2.24e-05	2.216	2.24e-05	2.171	2.24e-05	2.183	2.24e-05	2.216		2.24e-05	2.079	2.24e-05	2.197	2.24e-05
	2.25e-05	2.478	2.25e-05	2.478	2.25e-05	2.361	2.25e-05	2.43	2.25e-05	2.347		2.25e-05	2.468	2.25e-05	2.468	2.25e-05	2.406	2.25e-05	2.333	2.25e-05	2.365		2.25e-05	2.435	2.25e-05	2.435	2.25e-05	2.365	2.25e-05	2.363	2.25e-05	2.343		2.25e-05	2.476	2.25e-05	2.476	2.25e-05	2.468	2.25e-05	2.39	2.25e-05	2.411		2.25e-05	2.37	2.25e-05	2.452	2.25e-05
	2.26e-05	2.65	2.26e-05	2.65	2.26e-05	2.574	2.26e-05	2.58	2.26e-05	2.493		2.26e-05	2.646	2.26e-05	2.646	2.26e-05	2.616	2.26e-05	2.462	2.26e-05	2.511		2.26e-05	2.62	2.26e-05	2.62	2.26e-05	2.556	2.26e-05	2.511	2.26e-05	2.499		2.26e-05	2.654	2.26e-05	2.654	2.26e-05	2.683	2.26e-05	2.527	2.26e-05	2.532		2.26e-05	2.595	2.26e-05	2.634	2.26e-05
	2.27e-05	2.699	2.27e-05	2.699	2.27e-05	2.673	2.27e-05	2.62	2.27e-05	2.532		2.27e-05	2.702	2.27e-05	2.702	2.27e-05	2.704	2.27e-05	2.488	2.27e-05	2.55		2.27e-05	2.683	2.27e-05	2.683	2.27e-05	2.636	2.27e-05	2.558	2.27e-05	2.548		2.27e-05	2.71	2.27e-05	2.71	2.27e-05	2.781	2.27e-05	2.556	2.27e-05	2.55		2.27e-05	2.7	2.27e-05	2.691	2.27e-05
	2.28e-05	2.63	2.28e-05	2.63	2.28e-05	2.646	2.28e-05	2.53	2.28e-05	2.445		2.28e-05	2.642	2.28e-05	2.642	2.28e-05	2.679	2.28e-05	2.392	2.28e-05	2.458		2.28e-05	2.632	2.28e-05	2.632	2.28e-05	2.577	2.28e-05	2.472	2.28e-05	2.466		2.28e-05	2.65	2.28e-05	2.65	2.28e-05	2.753	2.28e-05	2.454	2.28e-05	2.439		2.28e-05	2.687	2.28e-05	2.636	2.28e-05
	2.29e-05	2.407	2.29e-05	2.407	2.29e-05	2.476	2.29e-05	2.3	2.29e-05	2.216		2.29e-05	2.431	2.29e-05	2.431	2.29e-05	2.509	2.29e-05	2.157	2.29e-05	2.23		2.29e-05	2.433	2.29e-05	2.433	2.29e-05	2.374	2.29e-05	2.253	2.29e-05	2.249		2.29e-05	2.441	2.29e-05	2.441	2.29e-05	2.593	2.29e-05	2.216	2.29e-05	2.191		2.29e-05	2.532	2.29e-05	2.431	2.29e-05
	2.3e-05	2.038	2.3e-05	2.038	2.3e-05	2.156	2.3e-05	1.95	2.3e-05	1.861		2.3e-05	2.072	2.3e-05	2.072	2.3e-05	2.181	2.3e-05	1.8	2.3e-05	1.87		2.3e-05	2.087	2.3e-05	2.087	2.3e-05	2.023	2.3e-05	1.898	2.3e-05	1.898		2.3e-05	2.083	2.3e-05	2.083	2.3e-05	2.263	2.3e-05	1.845	2.3e-05	1.816		2.3e-05	2.222	2.3e-05	2.077	2.3e-05
	2.31e-05	1.552	2.31e-05	1.552	2.31e-05	1.702	2.31e-05	1.48	2.31e-05	1.4		2.31e-05	1.597	2.31e-05	1.597	2.31e-05	1.714	2.31e-05	1.335	2.31e-05	1.407		2.31e-05	1.618	2.31e-05	1.618	2.31e-05	1.552	2.31e-05	1.439	2.31e-05	1.439		2.31e-05	1.611	2.31e-05	1.611	2.31e-05	1.788	2.31e-05	1.365	2.31e-05	1.331		2.31e-05	1.771	2.31e-05	1.607	2.31e-05
	2.32e-05	0.9622	2.32e-05	0.9622	2.32e-05	1.144	2.32e-05	0.917	2.32e-05	0.8391		2.32e-05	1.015	2.32e-05	1.015	2.32e-05	1.14	2.32e-05	0.7708	2.32e-05	0.843		2.32e-05	1.046	2.32e-05	1.046	2.32e-05	0.9719	2.32e-05	0.8723	2.32e-05	0.8704		2.32e-05	1.032	2.32e-05	1.032	2.32e-05	1.208	2.32e-05	0.7864	2.32e-05	0.7512		2.32e-05	1.21	2.32e-05	1.032	2.32e-05
	2.33e-05	0.3587	2.33e-05	0.3587	2.33e-05	0.5481	2.33e-05	0.347	2.33e-05	0.2708		2.33e-05	0.4173	2.33e-05	0.4173	2.33e-05	0.5266	2.33e-05	0.1946	2.33e-05	0.2708		2.33e-05	0.4466	2.33e-05	0.4466	2.33e-05	0.3802	2.33e-05	0.2981	2.33e-05	0.2942		2.33e-05	0.4387	2.33e-05	0.4387	2.33e-05	0.5852	2.33e-05	0.1966	2.33e-05	0.1614		2.33e-05	0.6028	2.33e-05	0.4329	2.33e-05
	2.34e-05	-0.1902	2.34e-05	-0.1902	2.34e-05	-0.006563	2.34e-05	-0.171	2.34e-05	-0.2351		2.34e-05	-0.1355	2.34e-05	-0.1355	2.34e-05	-0.04563	2.34e-05	-0.3152	2.34e-05	-0.239		2.34e-05	-0.1101	2.34e-05	-0.1101	2.34e-05	-0.157	2.34e-05	-0.2214	2.34e-05	-0.2273		2.34e-05	-0.112	2.34e-05	-0.112	2.34e-05	0.005156	2.34e-05	-0.321	2.34e-05	-0.3542		2.34e-05	0.03641	2.34e-05	-0.1218	2.34e-05
	2.35e-05	-0.5964	2.35e-05	-0.5964	2.35e-05	-0.4226	2.35e-05	-0.548	2.35e-05	-0.6062		2.35e-05	-0.5417	2.35e-05	-0.5417	2.35e-05	-0.4753	2.35e-05	-0.696	2.35e-05	-0.614		2.35e-05	-0.5241	2.35e-05	-0.5241	2.35e-05	-0.5437	2.35e-05	-0.6042	2.35e-05	-0.614		2.35e-05	-0.5183	2.35e-05	-0.5183	2.35e-05	-0.4382	2.35e-05	-0.7077	2.35e-05	-0.739		2.35e-05	-0.3991	2.35e-05	-0.532	2.35e-05
	2.36e-05	-0.8737	2.36e-05	-0.8737	2.36e-05	-0.7097	2.36e-05	-0.803	2.36e-05	-0.8542		2.36e-05	-0.8249	2.36e-05	-0.8249	2.36e-05	-0.778	2.36e-05	-0.9499	2.36e-05	-0.8659		2.36e-05	-0.8152	2.36e-05	-0.8152	2.36e-05	-0.7976	2.36e-05	-0.862	2.36e-05	-0.8737		2.36e-05	-0.8034	2.36e-05	-0.8034	2.36e-05	-0.7527	2.36e-05	-0.9597	2.36e-05	-0.9909		2.36e-05	-0.7038	2.36e-05	-0.821	2.36e-05
	2.37e-05	-1.032	2.37e-05	-1.032	2.37e-05	-0.8874	2.37e-05	-0.956	2.37e-05	-0.989		2.37e-05	-0.9909	2.37e-05	-0.9909	2.37e-05	-0.9675	2.37e-05	-1.087	2.37e-05	-1.005		2.37e-05	-0.989	2.37e-05	-0.989	2.37e-05	-0.9343	2.37e-05	-1.003	2.37e-05	-1.018		2.37e-05	-0.9792	2.37e-05	-0.9792	2.37e-05	-0.9597	2.37e-05	-1.087	2.37e-05	-1.122		2.37e-05	-0.9011	2.37e-05	-0.9909	2.37e-05
	2.38e-05	-1.112	2.38e-05	-1.112	2.38e-05	-0.9948	2.38e-05	-1.04	2.38e-05	-1.055		2.38e-05	-1.085	2.38e-05	-1.085	2.38e-05	-1.081	2.38e-05	-1.143	2.38e-05	-1.077		2.38e-05	-1.087	2.38e-05	-1.087	2.38e-05	-0.9968	2.38e-05	-1.075	2.38e-05	-1.092		2.38e-05	-1.081	2.38e-05	-1.081	2.38e-05	-1.094	2.38e-05	-1.139	2.38e-05	-1.171		2.38e-05	-1.026	2.38e-05	-1.087	2.38e-05
	2.39e-05	-1.147	2.39e-05	-1.147	2.39e-05	-1.069	2.39e-05	-1.1	2.39e-05	-1.094		2.39e-05	-1.132	2.39e-05	-1.132	2.39e-05	-1.153	2.39e-05	-1.159	2.39e-05	-1.114		2.39e-05	-1.137	2.39e-05	-1.137	2.39e-05	-1.026	2.39e-05	-1.112	2.39e-05	-1.128		2.39e-05	-1.139	2.39e-05	-1.139	2.39e-05	-1.184	2.39e-05	-1.151	2.39e-05	-1.178		2.39e-05	-1.118	2.39e-05	-1.135	2.39e-05
	2.4e-05	-1.163	2.4e-05	-1.163	2.4e-05	-1.12	2.4e-05	-1.12	2.4e-05	-1.106		2.4e-05	-1.155	2.4e-05	-1.155	2.4e-05	-1.192	2.4e-05	-1.145	2.4e-05	-1.12		2.4e-05	-1.161	2.4e-05	-1.161	2.4e-05	-1.042	2.4e-05	-1.118	2.4e-05	-1.135		2.4e-05	-1.175	2.4e-05	-1.175	2.4e-05	-1.243	2.4e-05	-1.135	2.4e-05	-1.161		2.4e-05	-1.173	2.4e-05	-1.159	2.4e-05
	2.41e-05	-1.143	2.41e-05	-1.143	2.41e-05	-1.135	2.41e-05	-1.12	2.41e-05	-1.079		2.41e-05	-1.145	2.41e-05	-1.145	2.41e-05	-1.206	2.41e-05	-1.092	2.41e-05	-1.1		2.41e-05	-1.149	2.41e-05	-1.149	2.41e-05	-1.034	2.41e-05	-1.091	2.41e-05	-1.11		2.41e-05	-1.173	2.41e-05	-1.173	2.41e-05	-1.28	2.41e-05	-1.089	2.41e-05	-1.106		2.41e-05	-1.19	2.41e-05	-1.147	2.41e-05
	2.42e-05	-1.077	2.42e-05	-1.077	2.42e-05	-1.11	2.42e-05	-1.08	2.42e-05	-1.01		2.42e-05	-1.085	2.42e-05	-1.085	2.42e-05	-1.178	2.42e-05	-0.9909	2.42e-05	-1.026		2.42e-05	-1.089	2.42e-05	-1.089	2.42e-05	-0.9987	2.42e-05	-1.018	2.42e-05	-1.038		2.42e-05	-1.118	2.42e-05	-1.118	2.42e-05	-1.257	2.42e-05	-0.9909	2.42e-05	-1.003		2.42e-05	-1.171	2.42e-05	-1.089	2.42e-05
	2.43e-05	-0.9695	2.43e-05	-0.9695	2.43e-05	-1.042	2.43e-05	-0.993	2.43e-05	-0.907		2.43e-05	-0.9792	2.43e-05	-0.9792	2.43e-05	-1.114	2.43e-05	-0.864	2.43e-05	-0.9226		2.43e-05	-0.987	2.43e-05	-0.987	2.43e-05	-0.9304	2.43e-05	-0.9167	2.43e-05	-0.9343		2.43e-05	-1.016	2.43e-05	-1.016	2.43e-05	-1.192	2.43e-05	-0.8659	2.43e-05	-0.8737		2.43e-05	-1.11	2.43e-05	-0.9851	2.43e-05
	2.44e-05	-0.8523	2.44e-05	-0.8523	2.44e-05	-0.9597	2.44e-05	-0.897	2.44e-05	-0.7956		2.44e-05	-0.862	2.44e-05	-0.862	2.44e-05	-1.024	2.44e-05	-0.7351	2.44e-05	-0.8073		2.44e-05	-0.8737	2.44e-05	-0.8737	2.44e-05	-0.8581	2.44e-05	-0.8073	2.44e-05	-0.8249		2.44e-05	-0.8933	2.44e-05	-0.8933	2.44e-05	-1.106	2.44e-05	-0.737	2.44e-05	-0.7429		2.44e-05	-1.02	2.44e-05	-0.8757	2.44e-05
	2.45e-05	-0.7448	2.45e-05	-0.7448	2.45e-05	-0.8777	2.45e-05	-0.803	2.45e-05	-0.698		2.45e-05	-0.7527	2.45e-05	-0.7527	2.45e-05	-0.9382	2.45e-05	-0.6296	2.45e-05	-0.7058		2.45e-05	-0.7702	2.45e-05	-0.7702	2.45e-05	-0.7956	2.45e-05	-0.7136	2.45e-05	-0.7273		2.45e-05	-0.7761	2.45e-05	-0.7761	2.45e-05	-0.9987	2.45e-05	-0.6316	2.45e-05	-0.6335		2.45e-05	-0.9304	2.45e-05	-0.7702	2.45e-05
	2.46e-05	-0.6452	2.46e-05	-0.6452	2.46e-05	-0.7839	2.46e-05	-0.708	2.46e-05	-0.6062		2.46e-05	-0.6491	2.46e-05	-0.6491	2.46e-05	-0.8386	2.46e-05	-0.5417	2.46e-05	-0.612		2.46e-05	-0.6745	2.46e-05	-0.6745	2.46e-05	-0.7234	2.46e-05	-0.6296	2.46e-05	-0.6413		2.46e-05	-0.6628	2.46e-05	-0.6628	2.46e-05	-0.8816	2.46e-05	-0.5417	2.46e-05	-0.5456		2.46e-05	-0.8288	2.46e-05	-0.6765	2.46e-05
	2.47e-05	-0.532	2.47e-05	-0.532	2.47e-05	-0.6609	2.47e-05	-0.589	2.47e-05	-0.4929		2.47e-05	-0.532	2.47e-05	-0.532	2.47e-05	-0.7019	2.47e-05	-0.4402	2.47e-05	-0.5007		2.47e-05	-0.5632	2.47e-05	-0.5632	2.47e-05	-0.6237	2.47e-05	-0.5261	2.47e-05	-0.5378		2.47e-05	-0.5339	2.47e-05	-0.5339	2.47e-05	-0.7292	2.47e-05	-0.4402	2.47e-05	-0.4402		2.47e-05	-0.6882	2.47e-05	-0.5652	2.47e-05
	2.48e-05	-0.3757	2.48e-05	-0.3757	2.48e-05	-0.4734	2.48e-05	-0.419	2.48e-05	-0.3425		2.48e-05	-0.3718	2.48e-05	-0.3718	2.48e-05	-0.5085	2.48e-05	-0.3132	2.48e-05	-0.3503		2.48e-05	-0.407	2.48e-05	-0.407	2.48e-05	-0.4655	2.48e-05	-0.3757	2.48e-05	-0.3835		2.48e-05	-0.364	2.48e-05	-0.364	2.48e-05	-0.5202	2.48e-05	-0.3015	2.48e-05	-0.3112		2.48e-05	-0.4909	2.48e-05	-0.4089	2.48e-05
	2.49e-05	-0.2038	2.49e-05	-0.2038	2.49e-05	-0.2488	2.49e-05	-0.221	2.49e-05	-0.155		2.49e-05	-0.1941	2.49e-05	-0.1941	2.49e-05	-0.2741	2.49e-05	-0.1413	2.49e-05	-0.1667		2.49e-05	-0.2312	2.49e-05	-0.2312	2.49e-05	-0.2644	2.49e-05	-0.198	2.49e-05	-0.2058		2.49e-05	-0.1745	2.49e-05	-0.1745	2.49e-05	-0.28	2.49e-05	-0.1257	2.49e-05	-0.1394		2.49e-05	-0.2488	2.49e-05	-0.2331	2.49e-05
	2.5e-05	-0.01438	2.5e-05	-0.01438	2.5e-05	-0.002657	2.5e-05	0.0032	2.5e-05	0.05008		2.5e-05	0.003202	2.5e-05	0.003202	2.5e-05	-0.01828	2.5e-05	0.04617	2.5e-05	0.03641		2.5e-05	-0.03391	2.5e-05	-0.03391	2.5e-05	-0.03977	2.5e-05	0.009062	2.5e-05	-0.0007038		2.5e-05	0.02859	2.5e-05	0.02859	2.5e-05	-0.02805	2.5e-05	0.05984	2.5e-05	0.04422		2.5e-05	0.01492	2.5e-05	-0.03781	2.5e-05
	2.51e-05	0.1106	2.51e-05	0.1106	2.51e-05	0.1946	2.51e-05	0.175	2.51e-05	0.2024		2.51e-05	0.136	2.51e-05	0.136	2.51e-05	0.1907	2.51e-05	0.1829	2.51e-05	0.1848		2.51e-05	0.1048	2.51e-05	0.1048	2.51e-05	0.1399	2.51e-05	0.1653	2.51e-05	0.1536		2.51e-05	0.1673	2.51e-05	0.1673	2.51e-05	0.1692	2.51e-05	0.1927	2.51e-05	0.1751		2.51e-05	0.2317	2.51e-05	0.1048	2.51e-05
	2.52e-05	0.1321	2.52e-05	0.1321	2.52e-05	0.2825	2.52e-05	0.251	2.52e-05	0.263		2.52e-05	0.1634	2.52e-05	0.1634	2.52e-05	0.2903	2.52e-05	0.222	2.52e-05	0.2356		2.52e-05	0.1438	2.52e-05	0.1438	2.52e-05	0.2083	2.52e-05	0.2141	2.52e-05	0.2044		2.52e-05	0.1907	2.52e-05	0.1907	2.52e-05	0.2571	2.52e-05	0.2239	2.52e-05	0.1985		2.52e-05	0.3411	2.52e-05	0.1458	2.52e-05
	2.53e-05	0.03055	2.53e-05	0.03055	2.53e-05	0.2473	2.53e-05	0.204	2.53e-05	0.1966		2.53e-05	0.06375	2.53e-05	0.06375	2.53e-05	0.263	2.53e-05	0.1653	2.53e-05	0.179		2.53e-05	0.0618	2.53e-05	0.0618	2.53e-05	0.179	2.53e-05	0.1731	2.53e-05	0.1555		2.53e-05	0.09695	2.53e-05	0.09695	2.53e-05	0.2102	2.53e-05	0.1419	2.53e-05	0.1321		2.53e-05	0.3177	2.53e-05	0.0618	2.53e-05
	2.54e-05	-0.1628	2.54e-05	-0.1628	2.54e-05	0.1028	2.54e-05	0.0657	2.54e-05	0.04617		2.54e-05	-0.1257	2.54e-05	-0.1257	2.54e-05	0.1223	2.54e-05	0.01297	2.54e-05	0.02664		2.54e-05	-0.1179	2.54e-05	-0.1179	2.54e-05	0.03445	2.54e-05	0.02664	2.54e-05	0.005156		2.54e-05	-0.09836	2.54e-05	-0.09836	2.54e-05	0.05594	2.54e-05	-0.03195	2.54e-05	-0.03977		2.54e-05	0.179	2.54e-05	-0.114	2.54e-05
	2.55e-05	-0.3991	2.55e-05	-0.3991	2.55e-05	-0.1296	2.55e-05	-0.149	2.55e-05	-0.1726		2.55e-05	-0.364	2.55e-05	-0.364	2.55e-05	-0.1101	2.55e-05	-0.2019	2.55e-05	-0.1902		2.55e-05	-0.3464	2.55e-05	-0.3464	2.55e-05	-0.1843	2.55e-05	-0.1882	2.55e-05	-0.2097		2.55e-05	-0.3405	2.55e-05	-0.3405	2.55e-05	-0.1843	2.55e-05	-0.2663	2.55e-05	-0.2644		2.55e-05	-0.05148	2.55e-05	-0.3405	2.55e-05
	2.56e-05	-0.6823	2.56e-05	-0.6823	2.56e-05	-0.4011	2.56e-05	-0.399	2.56e-05	-0.4167		2.56e-05	-0.6433	2.56e-05	-0.6433	2.56e-05	-0.3894	2.56e-05	-0.4402	2.56e-05	-0.4323		2.56e-05	-0.6179	2.56e-05	-0.6179	2.56e-05	-0.4323	2.56e-05	-0.4304	2.56e-05	-0.446		2.56e-05	-0.6218	2.56e-05	-0.6218	2.56e-05	-0.4558	2.56e-05	-0.5339	2.56e-05	-0.5222		2.56e-05	-0.3347	2.56e-05	-0.612	2.56e-05
	2.57e-05	-0.9851	2.57e-05	-0.9851	2.57e-05	-0.7195	2.57e-05	-0.694	2.57e-05	-0.7019		2.57e-05	-0.946	2.57e-05	-0.946	2.57e-05	-0.7136	2.57e-05	-0.7234	2.57e-05	-0.7175		2.57e-05	-0.9167	2.57e-05	-0.9167	2.57e-05	-0.7253	2.57e-05	-0.7155	2.57e-05	-0.7273		2.57e-05	-0.9284	2.57e-05	-0.9284	2.57e-05	-0.7761	2.57e-05	-0.8386	2.57e-05	-0.8152		2.57e-05	-0.6609	2.57e-05	-0.9128	2.57e-05
	2.58e-05	-1.257	2.58e-05	-1.257	2.58e-05	-1.05	2.58e-05	-1	2.58e-05	-0.9948		2.58e-05	-1.225	2.58e-05	-1.225	2.58e-05	-1.053	2.58e-05	-1.01	2.58e-05	-1.005		2.58e-05	-1.202	2.58e-05	-1.202	2.58e-05	-1.026	2.58e-05	-1.009	2.58e-05	-1.012		2.58e-05	-1.214	2.58e-05	-1.214	2.58e-05	-1.102	2.58e-05	-1.135	2.58e-05	-1.104		2.58e-05	-1.005	2.58e-05	-1.198	2.58e-05
	2.59e-05	-1.458	2.59e-05	-1.458	2.59e-05	-1.315	2.59e-05	-1.26	2.59e-05	-1.229		2.59e-05	-1.434	2.59e-05	-1.434	2.59e-05	-1.327	2.59e-05	-1.241	2.59e-05	-1.237		2.59e-05	-1.415	2.59e-05	-1.415	2.59e-05	-1.264	2.59e-05	-1.245	2.59e-05	-1.237		2.59e-05	-1.426	2.59e-05	-1.426	2.59e-05	-1.362	2.59e-05	-1.362	2.59e-05	-1.327		2.59e-05	-1.292	2.59e-05	-1.413	2.59e-05
	2.6e-05	-1.544	2.6e-05	-1.544	2.6e-05	-1.483	2.6e-05	-1.42	2.6e-05	-1.364		2.6e-05	-1.534	2.6e-05	-1.534	2.6e-05	-1.503	2.6e-05	-1.368	2.6e-05	-1.37		2.6e-05	-1.522	2.6e-05	-1.522	2.6e-05	-1.395	2.6e-05	-1.38	2.6e-05	-1.358		2.6e-05	-1.532	2.6e-05	-1.532	2.6e-05	-1.524	2.6e-05	-1.487	2.6e-05	-1.45		2.6e-05	-1.475	2.6e-05	-1.522	2.6e-05
	2.61e-05	-1.491	2.61e-05	-1.491	2.61e-05	-1.514	2.61e-05	-1.46	2.61e-05	-1.372		2.61e-05	-1.493	2.61e-05	-1.493	2.61e-05	-1.536	2.61e-05	-1.366	2.61e-05	-1.374		2.61e-05	-1.485	2.61e-05	-1.485	2.61e-05	-1.397	2.61e-05	-1.384	2.61e-05	-1.35		2.61e-05	-1.497	2.61e-05	-1.497	2.61e-05	-1.55	2.61e-05	-1.473	2.61e-05	-1.436		2.61e-05	-1.526	2.61e-05	-1.485	2.61e-05
	2.62e-05	-1.303	2.62e-05	-1.303	2.62e-05	-1.405	2.62e-05	-1.37	2.62e-05	-1.259		2.62e-05	-1.319	2.62e-05	-1.319	2.62e-05	-1.436	2.62e-05	-1.241	2.62e-05	-1.257		2.62e-05	-1.317	2.62e-05	-1.317	2.62e-05	-1.274	2.62e-05	-1.264	2.62e-05	-1.223		2.62e-05	-1.327	2.62e-05	-1.327	2.62e-05	-1.444	2.62e-05	-1.327	2.62e-05	-1.294		2.62e-05	-1.432	2.62e-05	-1.315	2.62e-05
	2.63e-05	-1.034	2.63e-05	-1.034	2.63e-05	-1.217	2.63e-05	-1.21	2.63e-05	-1.065		2.63e-05	-1.063	2.63e-05	-1.063	2.63e-05	-1.249	2.63e-05	-1.026	2.63e-05	-1.061		2.63e-05	-1.065	2.63e-05	-1.065	2.63e-05	-1.071	2.63e-05	-1.065	2.63e-05	-1.009		2.63e-05	-1.081	2.63e-05	-1.081	2.63e-05	-1.255	2.63e-05	-1.092	2.63e-05	-1.069		2.63e-05	-1.257	2.63e-05	-1.061	2.63e-05
	2.64e-05	-0.7351	2.64e-05	-0.7351	2.64e-05	-0.9948	2.64e-05	-1.01	2.64e-05	-0.8366		2.64e-05	-0.778	2.64e-05	-0.778	2.64e-05	-1.028	2.64e-05	-0.778	2.64e-05	-0.8308		2.64e-05	-0.778	2.64e-05	-0.778	2.64e-05	-0.8366	2.64e-05	-0.8308	2.64e-05	-0.7644		2.64e-05	-0.8034	2.64e-05	-0.8034	2.64e-05	-1.038	2.64e-05	-0.8269	2.64e-05	-0.8093		2.64e-05	-1.05	2.64e-05	-0.7722	2.64e-05
	2.65e-05	-0.4851	2.65e-05	-0.4851	2.65e-05	-0.7878	2.65e-05	-0.825	2.65e-05	-0.6374		2.65e-05	-0.5359	2.65e-05	-0.5359	2.65e-05	-0.8171	2.65e-05	-0.5612	2.65e-05	-0.6296		2.65e-05	-0.5339	2.65e-05	-0.5339	2.65e-05	-0.6413	2.65e-05	-0.6277	2.65e-05	-0.5593		2.65e-05	-0.5652	2.65e-05	-0.5652	2.65e-05	-0.8327	2.65e-05	-0.5866	2.65e-05	-0.5769		2.65e-05	-0.8503	2.65e-05	-0.5261	2.65e-05
	2.66e-05	-0.3073	2.66e-05	-0.3073	2.66e-05	-0.6179	2.66e-05	-0.667	2.66e-05	-0.4753		2.66e-05	-0.3542	2.66e-05	-0.3542	2.66e-05	-0.6472	2.66e-05	-0.3816	2.66e-05	-0.4675		2.66e-05	-0.3523	2.66e-05	-0.3523	2.66e-05	-0.4909	2.66e-05	-0.4616	2.66e-05	-0.3952		2.66e-05	-0.3796	2.66e-05	-0.3796	2.66e-05	-0.6609	2.66e-05	-0.3913	2.66e-05	-0.3874		2.66e-05	-0.6823	2.66e-05	-0.3405	2.66e-05
	2.67e-05	-0.1648	2.67e-05	-0.1648	2.67e-05	-0.4655	2.67e-05	-0.516	2.67e-05	-0.3366		2.67e-05	-0.2214	2.67e-05	-0.2214	2.67e-05	-0.489	2.67e-05	-0.2429	2.67e-05	-0.3288		2.67e-05	-0.2136	2.67e-05	-0.2136	2.67e-05	-0.364	2.67e-05	-0.3269	2.67e-05	-0.2741		2.67e-05	-0.2507	2.67e-05	-0.2507	2.67e-05	-0.5046	2.67e-05	-0.2312	2.67e-05	-0.239		2.67e-05	-0.5359	2.67e-05	-0.1999	2.67e-05
	2.68e-05	-0.02024	2.68e-05	-0.02024	2.68e-05	-0.3132	2.68e-05	-0.346	2.68e-05	-0.1902		2.68e-05	-0.07688	2.68e-05	-0.07688	2.68e-05	-0.3269	2.68e-05	-0.07688	2.68e-05	-0.1784		2.68e-05	-0.07102	2.68e-05	-0.07102	2.68e-05	-0.2468	2.68e-05	-0.1804	2.68e-05	-0.1277		2.68e-05	-0.1042	2.68e-05	-0.1042	2.68e-05	-0.3366	2.68e-05	-0.05344	2.68e-05	-0.0632		2.68e-05	-0.3679	2.68e-05	-0.05344	2.68e-05
	2.69e-05	0.1341	2.69e-05	0.1341	2.69e-05	-0.1277	2.69e-05	-0.149	2.69e-05	-0.0007038		2.69e-05	0.08133	2.69e-05	0.08133	2.69e-05	-0.1335	2.69e-05	0.1106	2.69e-05	0.01101		2.69e-05	0.08719	2.69e-05	0.08719	2.69e-05	-0.08273	2.69e-05	0.003202	2.69e-05	0.04617		2.69e-05	0.05984	2.69e-05	0.05984	2.69e-05	-0.1413	2.69e-05	0.1458	2.69e-05	0.1321		2.69e-05	-0.1882	2.69e-05	0.1028	2.69e-05
	2.7e-05	0.2962	2.7e-05	0.2962	2.7e-05	0.095	2.7e-05	0.0931	2.7e-05	0.2083		2.7e-05	0.2493	2.7e-05	0.2493	2.7e-05	0.1009	2.7e-05	0.3079	2.7e-05	0.22		2.7e-05	0.2512	2.7e-05	0.2512	2.7e-05	0.1106	2.7e-05	0.2063	2.7e-05	0.2376		2.7e-05	0.2376	2.7e-05	0.2376	2.7e-05	0.09891	2.7e-05	0.3548	2.7e-05	0.3391		2.7e-05	0.04226	2.7e-05	0.2649	2.7e-05
	2.71e-05	0.4661	2.71e-05	0.4661	2.71e-05	0.3313	2.71e-05	0.353	2.71e-05	0.4309		2.71e-05	0.4231	2.71e-05	0.4231	2.71e-05	0.3548	2.71e-05	0.511	2.71e-05	0.4387		2.71e-05	0.4251	2.71e-05	0.4251	2.71e-05	0.3235	2.71e-05	0.4212	2.71e-05	0.4387		2.71e-05	0.4212	2.71e-05	0.4212	2.71e-05	0.3567	2.71e-05	0.5618	2.71e-05	0.5481		2.71e-05	0.2923	2.71e-05	0.4329	2.71e-05
	2.72e-05	0.636	2.72e-05	0.636	2.72e-05	0.5774	2.72e-05	0.613	2.72e-05	0.6477		2.72e-05	0.6009	2.72e-05	0.6009	2.72e-05	0.6145	2.72e-05	0.7005	2.72e-05	0.6555		2.72e-05	0.597	2.72e-05	0.597	2.72e-05	0.552	2.72e-05	0.6341	2.72e-05	0.6419		2.72e-05	0.6048	2.72e-05	0.6048	2.72e-05	0.6165	2.72e-05	0.761	2.72e-05	0.7395		2.72e-05	0.5559	2.72e-05	0.6009	2.72e-05
	2.73e-05	0.802	2.73e-05	0.802	2.73e-05	0.8196	2.73e-05	0.868	2.73e-05	0.8645		2.73e-05	0.7688	2.73e-05	0.7688	2.73e-05	0.8782	2.73e-05	0.8958	2.73e-05	0.8684		2.73e-05	0.7649	2.73e-05	0.7649	2.73e-05	0.7805	2.73e-05	0.847	2.73e-05	0.843		2.73e-05	0.7805	2.73e-05	0.7805	2.73e-05	0.8723	2.73e-05	0.9583	2.73e-05	0.9387		2.73e-05	0.8177	2.73e-05	0.761	2.73e-05
	2.74e-05	0.9798	2.74e-05	0.9798	2.74e-05	1.072	2.74e-05	1.12	2.74e-05	1.083		2.74e-05	0.9524	2.74e-05	0.9524	2.74e-05	1.148	2.74e-05	1.095	2.74e-05	1.087		2.74e-05	0.9466	2.74e-05	0.9466	2.74e-05	1.027	2.74e-05	1.07	2.74e-05	1.054		2.74e-05	0.968	2.74e-05	0.968	2.74e-05	1.128	2.74e-05	1.156	2.74e-05	1.136		2.74e-05	1.091	2.74e-05	0.9368	2.74e-05
	2.75e-05	1.136	2.75e-05	1.136	2.75e-05	1.292	2.75e-05	1.36	2.75e-05	1.273		2.75e-05	1.115	2.75e-05	1.115	2.75e-05	1.39	2.75e-05	1.269	2.75e-05	1.277		2.75e-05	1.111	2.75e-05	1.111	2.75e-05	1.247	2.75e-05	1.265	2.75e-05	1.241		2.75e-05	1.132	2.75e-05	1.132	2.75e-05	1.353	2.75e-05	1.322	2.75e-05	1.308		2.75e-05	1.335	2.75e-05	1.097	2.75e-05
	2.76e-05	1.22	2.76e-05	1.22	2.76e-05	1.437	2.76e-05	1.5	2.76e-05	1.394		2.76e-05	1.204	2.76e-05	1.204	2.76e-05	1.546	2.76e-05	1.38	2.76e-05	1.396		2.76e-05	1.208	2.76e-05	1.208	2.76e-05	1.396	2.76e-05	1.39	2.76e-05	1.365		2.76e-05	1.22	2.76e-05	1.22	2.76e-05	1.491	2.76e-05	1.417	2.76e-05	1.406		2.76e-05	1.497	2.76e-05	1.193	2.76e-05
	2.77e-05	1.214	2.77e-05	1.214	2.77e-05	1.464	2.77e-05	1.53	2.77e-05	1.402		2.77e-05	1.202	2.77e-05	1.202	2.77e-05	1.583	2.77e-05	1.384	2.77e-05	1.406		2.77e-05	1.212	2.77e-05	1.212	2.77e-05	1.433	2.77e-05	1.406	2.77e-05	1.378		2.77e-05	1.216	2.77e-05	1.216	2.77e-05	1.513	2.77e-05	1.402	2.77e-05	1.4		2.77e-05	1.542	2.77e-05	1.193	2.77e-05
	2.78e-05	1.089	2.78e-05	1.089	2.78e-05	1.359	2.78e-05	1.44	2.78e-05	1.292		2.78e-05	1.085	2.78e-05	1.085	2.78e-05	1.478	2.78e-05	1.269	2.78e-05	1.296		2.78e-05	1.101	2.78e-05	1.101	2.78e-05	1.339	2.78e-05	1.302	2.78e-05	1.263		2.78e-05	1.097	2.78e-05	1.097	2.78e-05	1.407	2.78e-05	1.263	2.78e-05	1.273		2.78e-05	1.447	2.78e-05	1.081	2.78e-05
	2.79e-05	0.8645	2.79e-05	0.8645	2.79e-05	1.134	2.79e-05	1.23	2.79e-05	1.074		2.79e-05	0.8665	2.79e-05	0.8665	2.79e-05	1.253	2.79e-05	1.05	2.79e-05	1.079		2.79e-05	0.888	2.79e-05	0.888	2.79e-05	1.122	2.79e-05	1.087	2.79e-05	1.048		2.79e-05	0.8743	2.79e-05	0.8743	2.79e-05	1.183	2.79e-05	1.017	2.79e-05	1.04		2.79e-05	1.226	2.79e-05	0.8704	2.79e-05
	2.8e-05	0.6009	2.8e-05	0.6009	2.8e-05	0.8489	2.8e-05	0.945	2.8e-05	0.7962		2.8e-05	0.6106	2.8e-05	0.6106	2.8e-05	0.9524	2.8e-05	0.7747	2.8e-05	0.802		2.8e-05	0.6321	2.8e-05	0.6321	2.8e-05	0.847	2.8e-05	0.8118	2.8e-05	0.7747		2.8e-05	0.6145	2.8e-05	0.6145	2.8e-05	0.8977	2.8e-05	0.72	2.8e-05	0.7571		2.8e-05	0.9309	2.8e-05	0.6165	2.8e-05
	2.81e-05	0.3411	2.81e-05	0.3411	2.81e-05	0.5618	2.81e-05	0.661	2.81e-05	0.5227		2.81e-05	0.3587	2.81e-05	0.3587	2.81e-05	0.6458	2.81e-05	0.5032	2.81e-05	0.5305		2.81e-05	0.3802	2.81e-05	0.3802	2.81e-05	0.5696	2.81e-05	0.5403	2.81e-05	0.5091		2.81e-05	0.3567	2.81e-05	0.3567	2.81e-05	0.6165	2.81e-05	0.4251	2.81e-05	0.4759		2.81e-05	0.6282	2.81e-05	0.3645	2.81e-05
	2.82e-05	0.136	2.82e-05	0.136	2.82e-05	0.302	2.82e-05	0.402	2.82e-05	0.2786		2.82e-05	0.1575	2.82e-05	0.1575	2.82e-05	0.3723	2.82e-05	0.2571	2.82e-05	0.2864		2.82e-05	0.177	2.82e-05	0.177	2.82e-05	0.3157	2.82e-05	0.2942	2.82e-05	0.2708		2.82e-05	0.1536	2.82e-05	0.1536	2.82e-05	0.3704	2.82e-05	0.1673	2.82e-05	0.2278		2.82e-05	0.3528	2.82e-05	0.1614	2.82e-05
	2.83e-05	0.02664	2.83e-05	0.02664	2.83e-05	0.1165	2.83e-05	0.201	2.83e-05	0.1009		2.83e-05	0.05008	2.83e-05	0.05008	2.83e-05	0.1673	2.83e-05	0.07937	2.83e-05	0.1126		2.83e-05	0.0618	2.83e-05	0.0618	2.83e-05	0.1341	2.83e-05	0.1165	2.83e-05	0.1067		2.83e-05	0.04617	2.83e-05	0.04617	2.83e-05	0.1985	2.83e-05	-0.01242	2.83e-05	0.05008		2.83e-05	0.1399	2.83e-05	0.04812	2.83e-05
	2.84e-05	0.02859	2.84e-05	0.02859	2.84e-05	0.02078	2.84e-05	0.0833	2.84e-05	0.01101		2.84e-05	0.04812	2.84e-05	0.04812	2.84e-05	0.05984	2.84e-05	-0.008516	2.84e-05	0.02078		2.84e-05	0.05203	2.84e-05	0.05203	2.84e-05	0.04812	2.84e-05	0.02469	2.84e-05	0.02859		2.84e-05	0.04422	2.84e-05	0.04422	2.84e-05	0.1243	2.84e-05	-0.09445	2.84e-05	-0.03		2.84e-05	0.02664	2.84e-05	0.03836	2.84e-05
	2.85e-05	0.1458	2.85e-05	0.1458	2.85e-05	0.04031	2.85e-05	0.0677	2.85e-05	0.02469		2.85e-05	0.1575	2.85e-05	0.1575	2.85e-05	0.05984	2.85e-05	0.001249	2.85e-05	0.03641		2.85e-05	0.1575	2.85e-05	0.1575	2.85e-05	0.06375	2.85e-05	0.03836	2.85e-05	0.05984		2.85e-05	0.1516	2.85e-05	0.1516	2.85e-05	0.1575	2.85e-05	-0.06516	2.85e-05	-0.008516		2.85e-05	0.01883	2.85e-05	0.1438	2.85e-05
	2.86e-05	0.3684	2.86e-05	0.3684	2.86e-05	0.1614	2.86e-05	0.142	2.86e-05	0.1341		2.86e-05	0.3723	2.86e-05	0.3723	2.86e-05	0.1673	2.86e-05	0.1106	2.86e-05	0.1458		2.86e-05	0.3684	2.86e-05	0.3684	2.86e-05	0.1829	2.86e-05	0.1497	2.86e-05	0.1868		2.86e-05	0.3665	2.86e-05	0.3665	2.86e-05	0.2903	2.86e-05	0.07156	2.86e-05	0.1165		2.86e-05	0.1243	2.86e-05	0.3548	2.86e-05
	2.87e-05	0.6555	2.87e-05	0.6555	2.87e-05	0.3645	2.87e-05	0.296	2.87e-05	0.3196		2.87e-05	0.6477	2.87e-05	0.6477	2.87e-05	0.3606	2.87e-05	0.2981	2.87e-05	0.3313		2.87e-05	0.6438	2.87e-05	0.6438	2.87e-05	0.3782	2.87e-05	0.3391	2.87e-05	0.388		2.87e-05	0.6419	2.87e-05	0.6419	2.87e-05	0.4993	2.87e-05	0.2903	2.87e-05	0.3177		2.87e-05	0.3098	2.87e-05	0.6321	2.87e-05
	2.88e-05	0.9485	2.88e-05	0.9485	2.88e-05	0.593	2.88e-05	0.488	2.88e-05	0.5345		2.88e-05	0.9309	2.88e-05	0.9309	2.88e-05	0.5813	2.88e-05	0.5208	2.88e-05	0.5423		2.88e-05	0.927	2.88e-05	0.927	2.88e-05	0.597	2.88e-05	0.554	2.88e-05	0.6087		2.88e-05	0.9212	2.88e-05	0.9212	2.88e-05	0.722	2.88e-05	0.5403	2.88e-05	0.552		2.88e-05	0.5305	2.88e-05	0.9153	2.88e-05
	2.89e-05	1.195	2.89e-05	1.195	2.89e-05	0.7786	2.89e-05	0.656	2.89e-05	0.7102		2.89e-05	1.167	2.89e-05	1.167	2.89e-05	0.763	2.89e-05	0.7083	2.89e-05	0.7161		2.89e-05	1.167	2.89e-05	1.167	2.89e-05	0.7747	2.89e-05	0.7298	2.89e-05	0.7903		2.89e-05	1.156	2.89e-05	1.156	2.89e-05	0.9134	2.89e-05	0.7571	2.89e-05	0.7473		2.89e-05	0.7141	2.89e-05	1.161	2.89e-05
	2.9e-05	1.347	2.9e-05	1.347	2.9e-05	0.9036	2.9e-05	0.763	2.9e-05	0.8255		2.9e-05	1.316	2.9e-05	1.316	2.9e-05	0.886	2.9e-05	0.8352	2.9e-05	0.8274		2.9e-05	1.318	2.9e-05	1.318	2.9e-05	0.886	2.9e-05	0.847	2.9e-05	0.9075		2.9e-05	1.298	2.9e-05	1.298	2.9e-05	1.034	2.9e-05	0.9075	2.9e-05	0.8841		2.9e-05	0.8372	2.9e-05	1.316	2.9e-05
	2.91e-05	1.384	2.91e-05	1.384	2.91e-05	0.9544	2.91e-05	0.822	2.91e-05	0.8743		2.91e-05	1.351	2.91e-05	1.351	2.91e-05	0.9368	2.91e-05	0.8919	2.91e-05	0.8762		2.91e-05	1.355	2.91e-05	1.355	2.91e-05	0.9231	2.91e-05	0.8899	2.91e-05	0.9524		2.91e-05	1.331	2.91e-05	1.331	2.91e-05	1.072	2.91e-05	0.9856	2.91e-05	0.9544		2.91e-05	0.8841	2.91e-05	1.359	2.91e-05
	2.92e-05	1.333	2.92e-05	1.333	2.92e-05	0.9505	2.92e-05	0.843	2.92e-05	0.8802		2.92e-05	1.302	2.92e-05	1.302	2.92e-05	0.9348	2.92e-05	0.9055	2.92e-05	0.8802		2.92e-05	1.31	2.92e-05	1.31	2.92e-05	0.9055	2.92e-05	0.8899	2.92e-05	0.9427		2.92e-05	1.282	2.92e-05	1.282	2.92e-05	1.054	2.92e-05	1.011	2.92e-05	0.9719		2.92e-05	0.886	2.92e-05	1.316	2.92e-05
	2.93e-05	1.24	2.93e-05	1.24	2.93e-05	0.9368	2.93e-05	0.867	2.93e-05	0.8782		2.93e-05	1.21	2.93e-05	1.21	2.93e-05	0.9192	2.93e-05	0.9055	2.93e-05	0.8743		2.93e-05	1.22	2.93e-05	1.22	2.93e-05	0.8802	2.93e-05	0.8841	2.93e-05	0.9212		2.93e-05	1.193	2.93e-05	1.193	2.93e-05	1.013	2.93e-05	1.019	2.93e-05	0.9739		2.93e-05	0.8821	2.93e-05	1.228	2.93e-05
	2.94e-05	1.152	2.94e-05	1.152	2.94e-05	0.9466	2.94e-05	0.919	2.94e-05	0.8938		2.94e-05	1.13	2.94e-05	1.13	2.94e-05	0.9348	2.94e-05	0.929	2.94e-05	0.8899		2.94e-05	1.134	2.94e-05	1.134	2.94e-05	0.8782	2.94e-05	0.8997	2.94e-05	0.9231		2.94e-05	1.115	2.94e-05	1.115	2.94e-05	1.003	2.94e-05	1.04	2.94e-05	0.9973		2.94e-05	0.8977	2.94e-05	1.146	2.94e-05
	2.95e-05	1.085	2.95e-05	1.085	2.95e-05	0.9915	2.95e-05	1.01	2.95e-05	0.9524		2.95e-05	1.075	2.95e-05	1.075	2.95e-05	0.9856	2.95e-05	0.9778	2.95e-05	0.9466		2.95e-05	1.075	2.95e-05	1.075	2.95e-05	0.9114	2.95e-05	0.9544	2.95e-05	0.9622		2.95e-05	1.064	2.95e-05	1.064	2.95e-05	1.027	2.95e-05	1.087	2.95e-05	1.044		2.95e-05	0.9602	2.95e-05	1.083	2.95e-05
	2.96e-05	1.052	2.96e-05	1.052	2.96e-05	1.07	2.96e-05	1.13	2.96e-05	1.036		2.96e-05	1.044	2.96e-05	1.044	2.96e-05	1.068	2.96e-05	1.05	2.96e-05	1.031		2.96e-05	1.036	2.96e-05	1.036	2.96e-05	0.9856	2.96e-05	1.034	2.96e-05	1.027		2.96e-05	1.032	2.96e-05	1.032	2.96e-05	1.085	2.96e-05	1.154	2.96e-05	1.116		2.96e-05	1.05	2.96e-05	1.05	2.96e-05
	2.97e-05	1.031	2.97e-05	1.031	2.97e-05	1.169	2.97e-05	1.25	2.97e-05	1.132		2.97e-05	1.032	2.97e-05	1.032	2.97e-05	1.173	2.97e-05	1.134	2.97e-05	1.126		2.97e-05	1.021	2.97e-05	1.021	2.97e-05	1.081	2.97e-05	1.13	2.97e-05	1.111		2.97e-05	1.029	2.97e-05	1.029	2.97e-05	1.165	2.97e-05	1.23	2.97e-05	1.197		2.97e-05	1.163	2.97e-05	1.029	2.97e-05
	2.98e-05	1.034	2.98e-05	1.034	2.98e-05	1.273	2.98e-05	1.37	2.98e-05	1.228		2.98e-05	1.044	2.98e-05	1.044	2.98e-05	1.286	2.98e-05	1.214	2.98e-05	1.224		2.98e-05	1.025	2.98e-05	1.025	2.98e-05	1.181	2.98e-05	1.226	2.98e-05	1.197		2.98e-05	1.048	2.98e-05	1.048	2.98e-05	1.243	2.98e-05	1.304	2.98e-05	1.282		2.98e-05	1.284	2.98e-05	1.031	2.98e-05
	2.99e-05	1.032	2.99e-05	1.032	2.99e-05	1.361	2.99e-05	1.46	2.99e-05	1.306		2.99e-05	1.048	2.99e-05	1.048	2.99e-05	1.376	2.99e-05	1.284	2.99e-05	1.304		2.99e-05	1.029	2.99e-05	1.029	2.99e-05	1.271	2.99e-05	1.306	2.99e-05	1.267		2.99e-05	1.058	2.99e-05	1.058	2.99e-05	1.312	2.99e-05	1.353	2.99e-05	1.341		2.99e-05	1.384	2.99e-05	1.031	2.99e-05
	3e-05	0.9993	3e-05	0.9993	3e-05	1.388	3e-05	1.48	3e-05	1.324		3e-05	1.009	3e-05	1.009	3e-05	1.4	3e-05	1.296	3e-05	1.324		3e-05	1.001	3e-05	1.001	3e-05	1.306	3e-05	1.329	3e-05	1.284		3e-05	1.019	3e-05	1.019	3e-05	1.324	3e-05	1.345	3e-05	1.345		3e-05	1.417	3e-05	1.001	3e-05
	3.01e-05	0.8958	3.01e-05	0.8958	3.01e-05	1.318	3.01e-05	1.41	3.01e-05	1.247		3.01e-05	0.9095	3.01e-05	0.9095	3.01e-05	1.337	3.01e-05	1.216	3.01e-05	1.249		3.01e-05	0.9016	3.01e-05	0.9016	3.01e-05	1.243	3.01e-05	1.255	3.01e-05	1.202		3.01e-05	0.9192	3.01e-05	0.9192	3.01e-05	1.238	3.01e-05	1.245	3.01e-05	1.251		3.01e-05	1.368	3.01e-05	0.9016	3.01e-05
	3.02e-05	0.7044	3.02e-05	0.7044	3.02e-05	1.124	3.02e-05	1.2	3.02e-05	1.056		3.02e-05	0.718	3.02e-05	0.718	3.02e-05	1.138	3.02e-05	1.027	3.02e-05	1.06		3.02e-05	0.7141	3.02e-05	0.7141	3.02e-05	1.068	3.02e-05	1.068	3.02e-05	1.013		3.02e-05	0.7259	3.02e-05	0.7259	3.02e-05	1.04	3.02e-05	1.031	3.02e-05	1.05		3.02e-05	1.187	3.02e-05	0.7161	3.02e-05
	3.03e-05	0.4231	3.03e-05	0.4231	3.03e-05	0.8235	3.03e-05	0.884	3.03e-05	0.7591		3.03e-05	0.4387	3.03e-05	0.4387	3.03e-05	0.8313	3.03e-05	0.7356	3.03e-05	0.763		3.03e-05	0.4407	3.03e-05	0.4407	3.03e-05	0.7805	3.03e-05	0.7727	3.03e-05	0.72		3.03e-05	0.4446	3.03e-05	0.4446	3.03e-05	0.7395	3.03e-05	0.7161	3.03e-05	0.7454		3.03e-05	0.888	3.03e-05	0.4427	3.03e-05
	3.04e-05	0.08719	3.04e-05	0.08719	3.04e-05	0.4661	3.04e-05	0.509	3.04e-05	0.4036		3.04e-05	0.1087	3.04e-05	0.1087	3.04e-05	0.4602	3.04e-05	0.3821	3.04e-05	0.4095		3.04e-05	0.1106	3.04e-05	0.1106	3.04e-05	0.4368	3.04e-05	0.4212	3.04e-05	0.3645		3.04e-05	0.1106	3.04e-05	0.1106	3.04e-05	0.3762	3.04e-05	0.3411	3.04e-05	0.3802		3.04e-05	0.5266	3.04e-05	0.1145	3.04e-05
	3.05e-05	-0.2214	3.05e-05	-0.2214	3.05e-05	0.09305	3.05e-05	0.122	3.05e-05	0.04031		3.05e-05	-0.1999	3.05e-05	-0.1999	3.05e-05	0.07351	3.05e-05	0.02469	3.05e-05	0.04812		3.05e-05	-0.196	3.05e-05	-0.196	3.05e-05	0.07937	3.05e-05	0.05594	3.05e-05	0.007109		3.05e-05	-0.1999	3.05e-05	-0.1999	3.05e-05	0.01101	3.05e-05	-0.03391	3.05e-05	0.01101		3.05e-05	0.1497	3.05e-05	-0.1941	3.05e-05
	3.06e-05	-0.4284	3.06e-05	-0.4284	3.06e-05	-0.2097	3.06e-05	-0.198	3.06e-05	-0.2468		3.06e-05	-0.4011	3.06e-05	-0.4011	3.06e-05	-0.239	3.06e-05	-0.2624	3.06e-05	-0.2409		3.06e-05	-0.3972	3.06e-05	-0.3972	3.06e-05	-0.2097	3.06e-05	-0.2351	3.06e-05	-0.2741		3.06e-05	-0.4011	3.06e-05	-0.4011	3.06e-05	-0.2702	3.06e-05	-0.3249	3.06e-05	-0.28		3.06e-05	-0.1628	3.06e-05	-0.3972	3.06e-05
	3.07e-05	-0.5359	3.07e-05	-0.5359	3.07e-05	-0.3855	3.07e-05	-0.397	3.07e-05	-0.4206		3.07e-05	-0.5105	3.07e-05	-0.5105	3.07e-05	-0.4304	3.07e-05	-0.4421	3.07e-05	-0.4148		3.07e-05	-0.5105	3.07e-05	-0.5105	3.07e-05	-0.3757	3.07e-05	-0.4109	3.07e-05	-0.4421		3.07e-05	-0.5105	3.07e-05	-0.5105	3.07e-05	-0.4382	3.07e-05	-0.5085	3.07e-05	-0.4675		3.07e-05	-0.3581	3.07e-05	-0.5105	3.07e-05
	3.08e-05	-0.5378	3.08e-05	-0.5378	3.08e-05	-0.4812	3.08e-05	-0.518	3.08e-05	-0.5183		3.08e-05	-0.5085	3.08e-05	-0.5085	3.08e-05	-0.5359	3.08e-05	-0.5437	3.08e-05	-0.5144		3.08e-05	-0.5124	3.08e-05	-0.5124	3.08e-05	-0.4597	3.08e-05	-0.5105	3.08e-05	-0.53		3.08e-05	-0.5066	3.08e-05	-0.5066	3.08e-05	-0.5183	3.08e-05	-0.6023	3.08e-05	-0.571		3.08e-05	-0.4636	3.08e-05	-0.5124	3.08e-05
	3.09e-05	-0.4558	3.09e-05	-0.4558	3.09e-05	-0.4929	3.09e-05	-0.555	3.09e-05	-0.5339		3.09e-05	-0.4206	3.09e-05	-0.4206	3.09e-05	-0.5515	3.09e-05	-0.5691	3.09e-05	-0.5339		3.09e-05	-0.4265	3.09e-05	-0.4265	3.09e-05	-0.4655	3.09e-05	-0.5339	3.09e-05	-0.5359		3.09e-05	-0.4148	3.09e-05	-0.4148	3.09e-05	-0.5144	3.09e-05	-0.614	3.09e-05	-0.5984		3.09e-05	-0.4929	3.09e-05	-0.4284	3.09e-05
	3.1e-05	-0.3308	3.1e-05	-0.3308	3.1e-05	-0.4421	3.1e-05	-0.544	3.1e-05	-0.4968		3.1e-05	-0.3034	3.1e-05	-0.3034	3.1e-05	-0.5202	3.1e-05	-0.5398	3.1e-05	-0.5007		3.1e-05	-0.3112	3.1e-05	-0.3112	3.1e-05	-0.4148	3.1e-05	-0.4987	3.1e-05	-0.4968		3.1e-05	-0.2956	3.1e-05	-0.2956	3.1e-05	-0.4538	3.1e-05	-0.5691	3.1e-05	-0.5671		3.1e-05	-0.4577	3.1e-05	-0.3132	3.1e-05
	3.11e-05	-0.1902	3.11e-05	-0.1902	3.11e-05	-0.364	3.11e-05	-0.495	3.11e-05	-0.4206		3.11e-05	-0.1609	3.11e-05	-0.1609	3.11e-05	-0.4402	3.11e-05	-0.4734	3.11e-05	-0.4304		3.11e-05	-0.1706	3.11e-05	-0.1706	3.11e-05	-0.3425	3.11e-05	-0.4284	3.11e-05	-0.4167		3.11e-05	-0.1491	3.11e-05	-0.1491	3.11e-05	-0.3659	3.11e-05	-0.4909	3.11e-05	-0.5007		3.11e-05	-0.3874	3.11e-05	-0.1706	3.11e-05
	3.12e-05	-0.03977	3.12e-05	-0.03977	3.12e-05	-0.2859	3.12e-05	-0.415	3.12e-05	-0.3405		3.12e-05	-0.01047	3.12e-05	-0.01047	3.12e-05	-0.3503	3.12e-05	-0.3855	3.12e-05	-0.3503		3.12e-05	-0.02024	3.12e-05	-0.02024	3.12e-05	-0.2644	3.12e-05	-0.3484	3.12e-05	-0.3366		3.12e-05	0.003202	3.12e-05	0.003202	3.12e-05	-0.2859	3.12e-05	-0.3933	3.12e-05	-0.4089		3.12e-05	-0.3152	3.12e-05	-0.01828	3.12e-05
	3.13e-05	0.08523	3.13e-05	0.08523	3.13e-05	-0.198	3.13e-05	-0.345	3.13e-05	-0.2702		3.13e-05	0.1087	3.13e-05	0.1087	3.13e-05	-0.28	3.13e-05	-0.3132	3.13e-05	-0.2898		3.13e-05	0.1009	3.13e-05	0.1009	3.13e-05	-0.1863	3.13e-05	-0.2859	3.13e-05	-0.2683		3.13e-05	0.1223	3.13e-05	0.1223	3.13e-05	-0.1999	3.13e-05	-0.2956	3.13e-05	-0.3308		3.13e-05	-0.239	3.13e-05	0.1067	3.13e-05
	3.14e-05	0.1575	3.14e-05	0.1575	3.14e-05	-0.1491	3.14e-05	-0.305	3.14e-05	-0.2175		3.14e-05	0.179	3.14e-05	0.179	3.14e-05	-0.2214	3.14e-05	-0.2605	3.14e-05	-0.2331		3.14e-05	0.1731	3.14e-05	0.1731	3.14e-05	-0.1433	3.14e-05	-0.2273	3.14e-05	-0.2175		3.14e-05	0.1868	3.14e-05	0.1868	3.14e-05	-0.153	3.14e-05	-0.2331	3.14e-05	-0.2859		3.14e-05	-0.1902	3.14e-05	0.1809	3.14e-05
	3.15e-05	0.1516	3.15e-05	0.1516	3.15e-05	-0.1452	3.15e-05	-0.29	3.15e-05	-0.2116		3.15e-05	0.1712	3.15e-05	0.1712	3.15e-05	-0.2175	3.15e-05	-0.2409	3.15e-05	-0.2234		3.15e-05	0.1673	3.15e-05	0.1673	3.15e-05	-0.1511	3.15e-05	-0.2195	3.15e-05	-0.2155		3.15e-05	0.177	3.15e-05	0.177	3.15e-05	-0.155	3.15e-05	-0.2116	3.15e-05	-0.2663		3.15e-05	-0.1863	3.15e-05	0.179	3.15e-05
	3.16e-05	0.07742	3.16e-05	0.07742	3.16e-05	-0.1882	3.16e-05	-0.305	3.16e-05	-0.2351		3.16e-05	0.09695	3.16e-05	0.09695	3.16e-05	-0.2488	3.16e-05	-0.2663	3.16e-05	-0.2605		3.16e-05	0.09305	3.16e-05	0.09305	3.16e-05	-0.1999	3.16e-05	-0.2566	3.16e-05	-0.2546		3.16e-05	0.09695	3.16e-05	0.09695	3.16e-05	-0.198	3.16e-05	-0.2312	3.16e-05	-0.2878		3.16e-05	-0.2234	3.16e-05	0.1048	3.16e-05
	3.17e-05	-0.02609	3.17e-05	-0.02609	3.17e-05	-0.2409	3.17e-05	-0.319	3.17e-05	-0.282		3.17e-05	-0.006563	3.17e-05	-0.006563	3.17e-05	-0.2976	3.17e-05	-0.2995	3.17e-05	-0.3015		3.17e-05	-0.01047	3.17e-05	-0.01047	3.17e-05	-0.2683	3.17e-05	-0.3034	3.17e-05	-0.3054		3.17e-05	-0.01047	3.17e-05	-0.01047	3.17e-05	-0.2527	3.17e-05	-0.2605	3.17e-05	-0.3152		3.17e-05	-0.2761	3.17e-05	-0.0007038	3.17e-05
	3.18e-05	-0.1257	3.18e-05	-0.1257	3.18e-05	-0.282	3.18e-05	-0.319	3.18e-05	-0.2995		3.18e-05	-0.1062	3.18e-05	-0.1062	3.18e-05	-0.3171	3.18e-05	-0.3152	3.18e-05	-0.3191		3.18e-05	-0.1101	3.18e-05	-0.1101	3.18e-05	-0.3112	3.18e-05	-0.3191	3.18e-05	-0.321		3.18e-05	-0.112	3.18e-05	-0.112	3.18e-05	-0.2917	3.18e-05	-0.2761	3.18e-05	-0.323		3.18e-05	-0.3015	3.18e-05	-0.1062	3.18e-05
	3.19e-05	-0.1823	3.19e-05	-0.1823	3.19e-05	-0.2663	3.19e-05	-0.278	3.19e-05	-0.278		3.19e-05	-0.1628	3.19e-05	-0.1628	3.19e-05	-0.2956	3.19e-05	-0.2917	3.19e-05	-0.2956		3.19e-05	-0.1687	3.19e-05	-0.1687	3.19e-05	-0.3054	3.19e-05	-0.3015	3.19e-05	-0.3112		3.19e-05	-0.1687	3.19e-05	-0.1687	3.19e-05	-0.28	3.19e-05	-0.2546	3.19e-05	-0.3073		3.19e-05	-0.2859	3.19e-05	-0.1687	3.19e-05
	3.2e-05	-0.1941	3.2e-05	-0.1941	3.2e-05	-0.2019	3.2e-05	-0.186	3.2e-05	-0.2038		3.2e-05	-0.1765	3.2e-05	-0.1765	3.2e-05	-0.2195	3.2e-05	-0.2214	3.2e-05	-0.2214		3.2e-05	-0.1843	3.2e-05	-0.1843	3.2e-05	-0.2488	3.2e-05	-0.2312	3.2e-05	-0.2488		3.2e-05	-0.1804	3.2e-05	-0.1804	3.2e-05	-0.2175	3.2e-05	-0.1941	3.2e-05	-0.2429		3.2e-05	-0.2155	3.2e-05	-0.1882	3.2e-05
	3.21e-05	-0.1804	3.21e-05	-0.1804	3.21e-05	-0.112	3.21e-05	-0.073	3.21e-05	-0.1081		3.21e-05	-0.1609	3.21e-05	-0.1609	3.21e-05	-0.1198	3.21e-05	-0.1316	3.21e-05	-0.1238		3.21e-05	-0.1726	3.21e-05	-0.1726	3.21e-05	-0.1609	3.21e-05	-0.1355	3.21e-05	-0.155		3.21e-05	-0.1667	3.21e-05	-0.1667	3.21e-05	-0.1355	3.21e-05	-0.1062	3.21e-05	-0.1491		3.21e-05	-0.1218	3.21e-05	-0.1823	3.21e-05
	3.22e-05	-0.1628	3.22e-05	-0.1628	3.22e-05	-0.01633	3.22e-05	0.0364	3.22e-05	-0.008516		3.22e-05	-0.1433	3.22e-05	-0.1433	3.22e-05	-0.01047	3.22e-05	-0.03391	3.22e-05	-0.01828		3.22e-05	-0.157	3.22e-05	-0.157	3.22e-05	-0.06516	3.22e-05	-0.03	3.22e-05	-0.05539		3.22e-05	-0.1472	3.22e-05	-0.1472	3.22e-05	-0.04953	3.22e-05	-0.02024	3.22e-05	-0.05344		3.22e-05	-0.01828	3.22e-05	-0.1765	3.22e-05
	3.23e-05	-0.1589	3.23e-05	-0.1589	3.23e-05	0.05398	3.23e-05	0.109	3.23e-05	0.0657		3.23e-05	-0.1452	3.23e-05	-0.1452	3.23e-05	0.06961	3.23e-05	0.03836	3.23e-05	0.05984		3.23e-05	-0.157	3.23e-05	-0.157	3.23e-05	0.01101	3.23e-05	0.04812	3.23e-05	0.02078		3.23e-05	-0.1452	3.23e-05	-0.1452	3.23e-05	0.007109	3.23e-05	0.04422	3.23e-05	0.01492		3.23e-05	0.05789	3.23e-05	-0.1784	3.23e-05
	3.24e-05	-0.1823	3.24e-05	-0.1823	3.24e-05	0.07742	3.24e-05	0.146	3.24e-05	0.1009		3.24e-05	-0.1726	3.24e-05	-0.1726	3.24e-05	0.1067	3.24e-05	0.07351	3.24e-05	0.095		3.24e-05	-0.1804	3.24e-05	-0.1804	3.24e-05	0.0618	3.24e-05	0.08523	3.24e-05	0.0618		3.24e-05	-0.1687	3.24e-05	-0.1687	3.24e-05	0.01883	3.24e-05	0.07351	3.24e-05	0.05984		3.24e-05	0.08914	3.24e-05	-0.2019	3.24e-05
	3.25e-05	-0.237	3.25e-05	-0.237	3.25e-05	0.06375	3.25e-05	0.115	3.25e-05	0.08914		3.25e-05	-0.2312	3.25e-05	-0.2312	3.25e-05	0.09305	3.25e-05	0.07156	3.25e-05	0.08914		3.25e-05	-0.2351	3.25e-05	-0.2351	3.25e-05	0.05789	3.25e-05	0.08133	3.25e-05	0.05398		3.25e-05	-0.2234	3.25e-05	-0.2234	3.25e-05	-0.01047	3.25e-05	0.05789	3.25e-05	0.04812		3.25e-05	0.07937	3.25e-05	-0.2546	3.25e-05
	3.26e-05	-0.321	3.26e-05	-0.321	3.26e-05	-0.01438	3.26e-05	0.0325	3.26e-05	0.0325		3.26e-05	-0.323	3.26e-05	-0.323	3.26e-05	0.02469	3.26e-05	0.01687	3.26e-05	0.03445		3.26e-05	-0.321	3.26e-05	-0.321	3.26e-05	-0.006563	3.26e-05	0.02859	3.26e-05	-0.008516		3.26e-05	-0.3132	3.26e-05	-0.3132	3.26e-05	-0.1003	3.26e-05	-0.01047	3.26e-05	-0.01242		3.26e-05	0.01101	3.26e-05	-0.3327	3.26e-05
	3.27e-05	-0.4421	3.27e-05	-0.4421	3.27e-05	-0.1511	3.27e-05	-0.112	3.27e-05	-0.09055		3.27e-05	-0.446	3.27e-05	-0.446	3.27e-05	-0.112	3.27e-05	-0.0925	3.27e-05	-0.08469		3.27e-05	-0.4402	3.27e-05	-0.4402	3.27e-05	-0.1218	3.27e-05	-0.08859	3.27e-05	-0.1257		3.27e-05	-0.4343	3.27e-05	-0.4343	3.27e-05	-0.2351	3.27e-05	-0.1316	3.27e-05	-0.1257		3.27e-05	-0.1218	3.27e-05	-0.4499	3.27e-05
	3.28e-05	-0.5964	3.28e-05	-0.5964	3.28e-05	-0.3171	3.28e-05	-0.29	3.28e-05	-0.2488		3.28e-05	-0.6042	3.28e-05	-0.6042	3.28e-05	-0.2839	3.28e-05	-0.239	3.28e-05	-0.2429		3.28e-05	-0.5945	3.28e-05	-0.5945	3.28e-05	-0.2741	3.28e-05	-0.2448	3.28e-05	-0.2741		3.28e-05	-0.5905	3.28e-05	-0.5905	3.28e-05	-0.3913	3.28e-05	-0.2859	3.28e-05	-0.2702		3.28e-05	-0.2878	3.28e-05	-0.5984	3.28e-05
	3.29e-05	-0.7468	3.29e-05	-0.7468	3.29e-05	-0.4987	3.29e-05	-0.471	3.29e-05	-0.403		3.29e-05	-0.7566	3.29e-05	-0.7566	3.29e-05	-0.4636	3.29e-05	-0.3816	3.29e-05	-0.3952		3.29e-05	-0.7429	3.29e-05	-0.7429	3.29e-05	-0.4284	3.29e-05	-0.3972	3.29e-05	-0.4245		3.29e-05	-0.7429	3.29e-05	-0.7429	3.29e-05	-0.5749	3.29e-05	-0.4421	3.29e-05	-0.4148		3.29e-05	-0.4616	3.29e-05	-0.7409	3.29e-05
	3.3e-05	-0.8581	3.3e-05	-0.8581	3.3e-05	-0.6648	3.3e-05	-0.637	3.3e-05	-0.5534		3.3e-05	-0.8679	3.3e-05	-0.8679	3.3e-05	-0.6355	3.3e-05	-0.5163	3.3e-05	-0.5456		3.3e-05	-0.8542	3.3e-05	-0.8542	3.3e-05	-0.5769	3.3e-05	-0.5456	3.3e-05	-0.5671		3.3e-05	-0.8523	3.3e-05	-0.8523	3.3e-05	-0.7253	3.3e-05	-0.5886	3.3e-05	-0.5554		3.3e-05	-0.6257	3.3e-05	-0.8445	3.3e-05
	3.31e-05	-0.9011	3.31e-05	-0.9011	3.31e-05	-0.7663	3.31e-05	-0.739	3.31e-05	-0.6355		3.31e-05	-0.9089	3.31e-05	-0.9089	3.31e-05	-0.7448	3.31e-05	-0.5984	3.31e-05	-0.6296		3.31e-05	-0.8952	3.31e-05	-0.8952	3.31e-05	-0.6648	3.31e-05	-0.6316	3.31e-05	-0.6433		3.31e-05	-0.8952	3.31e-05	-0.8952	3.31e-05	-0.8152	3.31e-05	-0.6706	3.31e-05	-0.6296		3.31e-05	-0.7253	3.31e-05	-0.8816	3.31e-05
	3.32e-05	-0.8484	3.32e-05	-0.8484	3.32e-05	-0.8015	3.32e-05	-0.776	3.32e-05	-0.655		3.32e-05	-0.8542	3.32e-05	-0.8542	3.32e-05	-0.7917	3.32e-05	-0.6062	3.32e-05	-0.6511		3.32e-05	-0.8464	3.32e-05	-0.8464	3.32e-05	-0.6843	3.32e-05	-0.653	3.32e-05	-0.653		3.32e-05	-0.8405	3.32e-05	-0.8405	3.32e-05	-0.8288	3.32e-05	-0.6843	3.32e-05	-0.6413		3.32e-05	-0.7566	3.32e-05	-0.8308	3.32e-05
	3.33e-05	-0.7351	3.33e-05	-0.7351	3.33e-05	-0.7527	3.33e-05	-0.737	3.33e-05	-0.614		3.33e-05	-0.737	3.33e-05	-0.737	3.33e-05	-0.7507	3.33e-05	-0.5652	3.33e-05	-0.614		3.33e-05	-0.7351	3.33e-05	-0.7351	3.33e-05	-0.6374	3.33e-05	-0.6159	3.33e-05	-0.6042		3.33e-05	-0.7273	3.33e-05	-0.7273	3.33e-05	-0.78	3.33e-05	-0.6394	3.33e-05	-0.5964		3.33e-05	-0.7234	3.33e-05	-0.7195	3.33e-05
	3.34e-05	-0.5788	3.34e-05	-0.5788	3.34e-05	-0.6706	3.34e-05	-0.665	3.34e-05	-0.5339		3.34e-05	-0.5808	3.34e-05	-0.5808	3.34e-05	-0.6784	3.34e-05	-0.4831	3.34e-05	-0.5359		3.34e-05	-0.5827	3.34e-05	-0.5827	3.34e-05	-0.5573	3.34e-05	-0.5378	3.34e-05	-0.5144		3.34e-05	-0.571	3.34e-05	-0.571	3.34e-05	-0.6862	3.34e-05	-0.5534	3.34e-05	-0.5144		3.34e-05	-0.6472	3.34e-05	-0.5671	3.34e-05
	3.35e-05	-0.407	3.35e-05	-0.407	3.35e-05	-0.5593	3.35e-05	-0.565	3.35e-05	-0.4284		3.35e-05	-0.4089	3.35e-05	-0.4089	3.35e-05	-0.5769	3.35e-05	-0.3816	3.35e-05	-0.4343		3.35e-05	-0.4128	3.35e-05	-0.4128	3.35e-05	-0.4519	3.35e-05	-0.4362	3.35e-05	-0.405		3.35e-05	-0.4011	3.35e-05	-0.4011	3.35e-05	-0.5749	3.35e-05	-0.446	3.35e-05	-0.4089		3.35e-05	-0.5495	3.35e-05	-0.3972	3.35e-05
	3.36e-05	-0.2546	3.36e-05	-0.2546	3.36e-05	-0.4343	3.36e-05	-0.452	3.36e-05	-0.3308		3.36e-05	-0.2605	3.36e-05	-0.2605	3.36e-05	-0.4597	3.36e-05	-0.2917	3.36e-05	-0.3347		3.36e-05	-0.2644	3.36e-05	-0.2644	3.36e-05	-0.3464	3.36e-05	-0.3366	3.36e-05	-0.3073		3.36e-05	-0.2546	3.36e-05	-0.2546	3.36e-05	-0.4499	3.36e-05	-0.3386	3.36e-05	-0.3152		3.36e-05	-0.4343	3.36e-05	-0.2488	3.36e-05
	3.37e-05	-0.09641	3.37e-05	-0.09641	3.37e-05	-0.3191	3.37e-05	-0.337	3.37e-05	-0.2312		3.37e-05	-0.1042	3.37e-05	-0.1042	3.37e-05	-0.3425	3.37e-05	-0.1843	3.37e-05	-0.239		3.37e-05	-0.1101	3.37e-05	-0.1101	3.37e-05	-0.2488	3.37e-05	-0.2409	3.37e-05	-0.1999		3.37e-05	-0.1023	3.37e-05	-0.1023	3.37e-05	-0.3347	3.37e-05	-0.2292	3.37e-05	-0.2077		3.37e-05	-0.3288	3.37e-05	-0.0925	3.37e-05
	3.38e-05	0.04812	3.38e-05	0.04812	3.38e-05	-0.2019	3.38e-05	-0.231	3.38e-05	-0.1277		3.38e-05	0.03836	3.38e-05	0.03836	3.38e-05	-0.237	3.38e-05	-0.08078	3.38e-05	-0.1335		3.38e-05	0.03445	3.38e-05	0.03445	3.38e-05	-0.1452	3.38e-05	-0.1355	3.38e-05	-0.09445		3.38e-05	0.03836	3.38e-05	0.03836	3.38e-05	-0.2253	3.38e-05	-0.114	3.38e-05	-0.1003		3.38e-05	-0.2253	3.38e-05	0.05203	3.38e-05
	3.39e-05	0.1673	3.39e-05	0.1673	3.39e-05	-0.08859	3.39e-05	-0.12	3.39e-05	-0.02805		3.39e-05	0.1555	3.39e-05	0.1555	3.39e-05	-0.1257	3.39e-05	0.01883	3.39e-05	-0.03195		3.39e-05	0.1555	3.39e-05	0.1555	3.39e-05	-0.04758	3.39e-05	-0.03586	3.39e-05	0.005156		3.39e-05	0.1516	3.39e-05	0.1516	3.39e-05	-0.1101	3.39e-05	-0.006563	3.39e-05	0.003202		3.39e-05	-0.1218	3.39e-05	0.1712	3.39e-05
	3.4e-05	0.2532	3.4e-05	0.2532	3.4e-05	0.01492	3.4e-05	-0.0105	3.4e-05	0.05203		3.4e-05	0.2376	3.4e-05	0.2376	3.4e-05	-0.02024	3.4e-05	0.095	3.4e-05	0.05008		3.4e-05	0.2395	3.4e-05	0.2395	3.4e-05	0.0325	3.4e-05	0.04617	3.4e-05	0.08719		3.4e-05	0.2278	3.4e-05	0.2278	3.4e-05	-0.0007038	3.4e-05	0.08719	3.4e-05	0.09109		3.4e-05	-0.02414	3.4e-05	0.2591	3.4e-05
	3.41e-05	0.3274	3.41e-05	0.3274	3.41e-05	0.1087	3.41e-05	0.0911	3.41e-05	0.1302		3.41e-05	0.3079	3.41e-05	0.3079	3.41e-05	0.07742	3.41e-05	0.1751	3.41e-05	0.1302		3.41e-05	0.3118	3.41e-05	0.3118	3.41e-05	0.1028	3.41e-05	0.1243	3.41e-05	0.1712		3.41e-05	0.2962	3.41e-05	0.2962	3.41e-05	0.1067	3.41e-05	0.1731	3.41e-05	0.1751		3.41e-05	0.06766	3.41e-05	0.3313	3.41e-05
	3.42e-05	0.3977	3.42e-05	0.3977	3.42e-05	0.2122	3.42e-05	0.21	3.42e-05	0.22		3.42e-05	0.3802	3.42e-05	0.3802	3.42e-05	0.1927	3.42e-05	0.2571	3.42e-05	0.222		3.42e-05	0.3841	3.42e-05	0.3841	3.42e-05	0.1927	3.42e-05	0.2141	3.42e-05	0.2571		3.42e-05	0.3665	3.42e-05	0.3665	3.42e-05	0.2278	3.42e-05	0.2708	3.42e-05	0.2688		3.42e-05	0.1751	3.42e-05	0.3997	3.42e-05
	3.43e-05	0.4895	3.43e-05	0.4895	3.43e-05	0.347	3.43e-05	0.357	3.43e-05	0.343		3.43e-05	0.47	3.43e-05	0.47	3.43e-05	0.3372	3.43e-05	0.3762	3.43e-05	0.347		3.43e-05	0.472	3.43e-05	0.472	3.43e-05	0.3157	3.43e-05	0.3391	3.43e-05	0.386		3.43e-05	0.4524	3.43e-05	0.4524	3.43e-05	0.3841	3.43e-05	0.3997	3.43e-05	0.3958		3.43e-05	0.3137	3.43e-05	0.4856	3.43e-05
	3.44e-05	0.6067	3.44e-05	0.6067	3.44e-05	0.511	3.44e-05	0.529	3.44e-05	0.4934		3.44e-05	0.5872	3.44e-05	0.5872	3.44e-05	0.511	3.44e-05	0.5188	3.44e-05	0.4993		3.44e-05	0.5852	3.44e-05	0.5852	3.44e-05	0.4641	3.44e-05	0.4915	3.44e-05	0.5364		3.44e-05	0.5696	3.44e-05	0.5696	3.44e-05	0.5618	3.44e-05	0.552	3.44e-05	0.5481		3.44e-05	0.4798	3.44e-05	0.595	3.44e-05
	3.45e-05	0.718	3.45e-05	0.718	3.45e-05	0.6731	3.45e-05	0.695	3.45e-05	0.6516		3.45e-05	0.6966	3.45e-05	0.6966	3.45e-05	0.6868	3.45e-05	0.6673	3.45e-05	0.6575		3.45e-05	0.6946	3.45e-05	0.6946	3.45e-05	0.6282	3.45e-05	0.6516	3.45e-05	0.6927		3.45e-05	0.6829	3.45e-05	0.6829	3.45e-05	0.7337	3.45e-05	0.7083	3.45e-05	0.7005		3.45e-05	0.6516	3.45e-05	0.6966	3.45e-05
	3.46e-05	0.8157	3.46e-05	0.8157	3.46e-05	0.8157	3.46e-05	0.839	3.46e-05	0.7864		3.46e-05	0.7962	3.46e-05	0.7962	3.46e-05	0.843	3.46e-05	0.7981	3.46e-05	0.7942		3.46e-05	0.7923	3.46e-05	0.7923	3.46e-05	0.7669	3.46e-05	0.7884	3.46e-05	0.8274		3.46e-05	0.7845	3.46e-05	0.7845	3.46e-05	0.886	3.46e-05	0.845	3.46e-05	0.8372		3.46e-05	0.7981	3.46e-05	0.7903	3.46e-05
	3.47e-05	0.8802	3.47e-05	0.8802	3.47e-05	0.9192	3.47e-05	0.945	3.47e-05	0.886		3.47e-05	0.8587	3.47e-05	0.8587	3.47e-05	0.9661	3.47e-05	0.8938	3.47e-05	0.8958		3.47e-05	0.8567	3.47e-05	0.8567	3.47e-05	0.8704	3.47e-05	0.8938	3.47e-05	0.929		3.47e-05	0.8489	3.47e-05	0.8489	3.47e-05	0.9954	3.47e-05	0.9466	3.47e-05	0.9387		3.47e-05	0.9075	3.47e-05	0.847	3.47e-05
	3.48e-05	0.9075	3.48e-05	0.9075	3.48e-05	0.9798	3.48e-05	1	3.48e-05	0.9524		3.48e-05	0.8821	3.48e-05	0.8821	3.48e-05	1.038	3.48e-05	0.9563	3.48e-05	0.9641		3.48e-05	0.8841	3.48e-05	0.8841	3.48e-05	0.9387	3.48e-05	0.9641	3.48e-05	0.9895		3.48e-05	0.8782	3.48e-05	0.8782	3.48e-05	1.058	3.48e-05	1.005	3.48e-05	0.9993		3.48e-05	0.9759	3.48e-05	0.8704	3.48e-05
	3.49e-05	0.9075	3.49e-05	0.9075	3.49e-05	1.005	3.49e-05	1.02	3.49e-05	0.9837		3.49e-05	0.8821	3.49e-05	0.8821	3.49e-05	1.074	3.49e-05	0.9876	3.49e-05	0.9993		3.49e-05	0.886	3.49e-05	0.886	3.49e-05	0.9759	3.49e-05	1.003	3.49e-05	1.011		3.49e-05	0.8802	3.49e-05	0.8802	3.49e-05	1.074	3.49e-05	1.034	3.49e-05	1.025		3.49e-05	1.007	3.49e-05	0.8704	3.49e-05
	3.5e-05	0.8938	3.5e-05	0.8938	3.5e-05	1.005	3.5e-05	1.02	3.5e-05	0.9993		3.5e-05	0.8665	3.5e-05	0.8665	3.5e-05	1.083	3.5e-05	1.003	3.5e-05	1.009		3.5e-05	0.8782	3.5e-05	0.8782	3.5e-05	0.9876	3.5e-05	1.013	3.5e-05	1.015		3.5e-05	0.8684	3.5e-05	0.8684	3.5e-05	1.074	3.5e-05	1.042	3.5e-05	1.038		3.5e-05	1.009	3.5e-05	0.8567	3.5e-05
	3.51e-05	0.8704	3.51e-05	0.8704	3.51e-05	0.9817	3.51e-05	1.01	3.51e-05	0.9915		3.51e-05	0.8391	3.51e-05	0.8391	3.51e-05	1.074	3.51e-05	0.9993	3.51e-05	1.005		3.51e-05	0.8587	3.51e-05	0.8587	3.51e-05	0.9778	3.51e-05	1.009	3.51e-05	1.005		3.51e-05	0.843	3.51e-05	0.843	3.51e-05	1.052	3.51e-05	1.029	3.51e-05	1.025		3.51e-05	0.9954	3.51e-05	0.8372	3.51e-05
	3.52e-05	0.8216	3.52e-05	0.8216	3.52e-05	0.9212	3.52e-05	0.962	3.52e-05	0.9466		3.52e-05	0.7903	3.52e-05	0.7903	3.52e-05	1.021	3.52e-05	0.9622	3.52e-05	0.9622		3.52e-05	0.8137	3.52e-05	0.8137	3.52e-05	0.9329	3.52e-05	0.9759	3.52e-05	0.9583		3.52e-05	0.7942	3.52e-05	0.7942	3.52e-05	0.9954	3.52e-05	0.9817	3.52e-05	0.9895		3.52e-05	0.9427	3.52e-05	0.7923	3.52e-05
	3.53e-05	0.7415	3.53e-05	0.7415	3.53e-05	0.8255	3.53e-05	0.87	3.53e-05	0.8626		3.53e-05	0.7122	3.53e-05	0.7122	3.53e-05	0.9231	3.53e-05	0.8821	3.53e-05	0.8743		3.53e-05	0.7395	3.53e-05	0.7395	3.53e-05	0.847	3.53e-05	0.8899	3.53e-05	0.8665		3.53e-05	0.718	3.53e-05	0.718	3.53e-05	0.9016	3.53e-05	0.8899	3.53e-05	0.9016		3.53e-05	0.8489	3.53e-05	0.72	3.53e-05
	3.54e-05	0.6399	3.54e-05	0.6399	3.54e-05	0.7024	3.54e-05	0.753	3.54e-05	0.7473		3.54e-05	0.6145	3.54e-05	0.6145	3.54e-05	0.7903	3.54e-05	0.7708	3.54e-05	0.7591		3.54e-05	0.6399	3.54e-05	0.6399	3.54e-05	0.7278	3.54e-05	0.7747	3.54e-05	0.7473		3.54e-05	0.6184	3.54e-05	0.6184	3.54e-05	0.7786	3.54e-05	0.7649	3.54e-05	0.7845		3.54e-05	0.7259	3.54e-05	0.6243	3.54e-05
	3.55e-05	0.5208	3.55e-05	0.5208	3.55e-05	0.5696	3.55e-05	0.632	3.55e-05	0.6282		3.55e-05	0.4973	3.55e-05	0.4973	3.55e-05	0.6497	3.55e-05	0.6497	3.55e-05	0.636		3.55e-05	0.5247	3.55e-05	0.5247	3.55e-05	0.6048	3.55e-05	0.6477	3.55e-05	0.6262		3.55e-05	0.4993	3.55e-05	0.4993	3.55e-05	0.6458	3.55e-05	0.6321	3.55e-05	0.6575		3.55e-05	0.6009	3.55e-05	0.5071	3.55e-05
	3.56e-05	0.4153	3.56e-05	0.4153	3.56e-05	0.4427	3.56e-05	0.513	3.56e-05	0.5071		3.56e-05	0.3997	3.56e-05	0.3997	3.56e-05	0.5169	3.56e-05	0.5325	3.56e-05	0.513		3.56e-05	0.4212	3.56e-05	0.4212	3.56e-05	0.4817	3.56e-05	0.5286	3.56e-05	0.5012		3.56e-05	0.3997	3.56e-05	0.3997	3.56e-05	0.5227	3.56e-05	0.5012	3.56e-05	0.5364		3.56e-05	0.4739	3.56e-05	0.4055	3.56e-05
	3.57e-05	0.3411	3.57e-05	0.3411	3.57e-05	0.3509	3.57e-05	0.419	3.57e-05	0.4134		3.57e-05	0.3294	3.57e-05	0.3294	3.57e-05	0.4075	3.57e-05	0.4309	3.57e-05	0.4153		3.57e-05	0.347	3.57e-05	0.347	3.57e-05	0.3841	3.57e-05	0.427	3.57e-05	0.4055		3.57e-05	0.3255	3.57e-05	0.3255	3.57e-05	0.4192	3.57e-05	0.3938	3.57e-05	0.4329		3.57e-05	0.3782	3.57e-05	0.3313	3.57e-05
	3.58e-05	0.2864	3.58e-05	0.2864	3.58e-05	0.2786	3.58e-05	0.347	3.58e-05	0.3372		3.58e-05	0.2786	3.58e-05	0.2786	3.58e-05	0.3216	3.58e-05	0.3489	3.58e-05	0.3372		3.58e-05	0.2903	3.58e-05	0.2903	3.58e-05	0.3079	3.58e-05	0.3489	3.58e-05	0.3274		3.58e-05	0.2766	3.58e-05	0.2766	3.58e-05	0.3372	3.58e-05	0.3079	3.58e-05	0.3489		3.58e-05	0.3001	3.58e-05	0.2786	3.58e-05
	3.59e-05	0.2493	3.59e-05	0.2493	3.59e-05	0.2141	3.59e-05	0.279	3.59e-05	0.2649		3.59e-05	0.2434	3.59e-05	0.2434	3.59e-05	0.2454	3.59e-05	0.2669	3.59e-05	0.261		3.59e-05	0.2512	3.59e-05	0.2512	3.59e-05	0.2415	3.59e-05	0.2727	3.59e-05	0.2552		3.59e-05	0.2337	3.59e-05	0.2337	3.59e-05	0.2571	3.59e-05	0.2259	3.59e-05	0.2669		3.59e-05	0.2317	3.59e-05	0.2356	3.59e-05
	3.6e-05	0.2024	3.6e-05	0.2024	3.6e-05	0.1673	3.6e-05	0.202	3.6e-05	0.1887		3.6e-05	0.2005	3.6e-05	0.2005	3.6e-05	0.177	3.6e-05	0.1829	3.6e-05	0.1848		3.6e-05	0.2024	3.6e-05	0.2024	3.6e-05	0.177	3.6e-05	0.1946	3.6e-05	0.1829		3.6e-05	0.1946	3.6e-05	0.1946	3.6e-05	0.1829	3.6e-05	0.1477	3.6e-05	0.1829		3.6e-05	0.1712	3.6e-05	0.1966	3.6e-05
	3.61e-05	0.1809	3.61e-05	0.1809	3.61e-05	0.1106	3.61e-05	0.146	3.61e-05	0.1223		3.61e-05	0.1809	3.61e-05	0.1809	3.61e-05	0.1087	3.61e-05	0.1028	3.61e-05	0.1145		3.61e-05	0.179	3.61e-05	0.179	3.61e-05	0.1126	3.61e-05	0.1282	3.61e-05	0.1126		3.61e-05	0.1712	3.61e-05	0.1712	3.61e-05	0.1145	3.61e-05	0.08133	3.61e-05	0.1067		3.61e-05	0.1048	3.61e-05	0.1712	3.61e-05
	3.62e-05	0.1692	3.62e-05	0.1692	3.62e-05	0.07742	3.62e-05	0.095	3.62e-05	0.07351		3.62e-05	0.1692	3.62e-05	0.1692	3.62e-05	0.07156	3.62e-05	0.05008	3.62e-05	0.07156		3.62e-05	0.1653	3.62e-05	0.1653	3.62e-05	0.07351	3.62e-05	0.07547	3.62e-05	0.06961		3.62e-05	0.1614	3.62e-05	0.1614	3.62e-05	0.07351	3.62e-05	0.03836	3.62e-05	0.05984		3.62e-05	0.07156	3.62e-05	0.1653	3.62e-05
	3.63e-05	0.1887	3.63e-05	0.1887	3.63e-05	0.07937	3.63e-05	0.0833	3.63e-05	0.0657		3.63e-05	0.1887	3.63e-05	0.1887	3.63e-05	0.06961	3.63e-05	0.02273	3.63e-05	0.05984		3.63e-05	0.1809	3.63e-05	0.1809	3.63e-05	0.07156	3.63e-05	0.06766	3.63e-05	0.05984		3.63e-05	0.177	3.63e-05	0.177	3.63e-05	0.06961	3.63e-05	0.03055	3.63e-05	0.03836		3.63e-05	0.06961	3.63e-05	0.1829	3.63e-05
	3.64e-05	0.218	3.64e-05	0.218	3.64e-05	0.1087	3.64e-05	0.103	3.64e-05	0.06961		3.64e-05	0.22	3.64e-05	0.22	3.64e-05	0.07937	3.64e-05	0.02859	3.64e-05	0.06766		3.64e-05	0.2122	3.64e-05	0.2122	3.64e-05	0.07937	3.64e-05	0.06961	3.64e-05	0.06961		3.64e-05	0.2063	3.64e-05	0.2063	3.64e-05	0.08719	3.64e-05	0.05203	3.64e-05	0.05398		3.64e-05	0.07937	3.64e-05	0.2161	3.64e-05
	3.65e-05	0.2708	3.65e-05	0.2708	3.65e-05	0.1497	3.65e-05	0.138	3.65e-05	0.08328		3.65e-05	0.2708	3.65e-05	0.2708	3.65e-05	0.1126	3.65e-05	0.05594	3.65e-05	0.07937		3.65e-05	0.261	3.65e-05	0.261	3.65e-05	0.1087	3.65e-05	0.08133	3.65e-05	0.08719		3.65e-05	0.2591	3.65e-05	0.2591	3.65e-05	0.1341	3.65e-05	0.08719	3.65e-05	0.07351		3.65e-05	0.1145	3.65e-05	0.2708	3.65e-05
	3.66e-05	0.304	3.66e-05	0.304	3.66e-05	0.179	3.66e-05	0.167	3.66e-05	0.1067		3.66e-05	0.304	3.66e-05	0.304	3.66e-05	0.1477	3.66e-05	0.07156	3.66e-05	0.1009		3.66e-05	0.2903	3.66e-05	0.2903	3.66e-05	0.1399	3.66e-05	0.1009	3.66e-05	0.1165		3.66e-05	0.2884	3.66e-05	0.2884	3.66e-05	0.1751	3.66e-05	0.1204	3.66e-05	0.09891		3.66e-05	0.1516	3.66e-05	0.302	3.66e-05
	3.67e-05	0.3235	3.67e-05	0.3235	3.67e-05	0.1985	3.67e-05	0.191	3.67e-05	0.1302		3.67e-05	0.3294	3.67e-05	0.3294	3.67e-05	0.1731	3.67e-05	0.08914	3.67e-05	0.1243		3.67e-05	0.3118	3.67e-05	0.3118	3.67e-05	0.1634	3.67e-05	0.1204	3.67e-05	0.1458		3.67e-05	0.3157	3.67e-05	0.3157	3.67e-05	0.2024	3.67e-05	0.1575	3.67e-05	0.1321		3.67e-05	0.1809	3.67e-05	0.3235	3.67e-05
	3.68e-05	0.345	3.68e-05	0.345	3.68e-05	0.2395	3.68e-05	0.216	3.68e-05	0.1634		3.68e-05	0.3528	3.68e-05	0.3528	3.68e-05	0.2005	3.68e-05	0.1302	3.68e-05	0.1595		3.68e-05	0.3333	3.68e-05	0.3333	3.68e-05	0.1887	3.68e-05	0.1536	3.68e-05	0.179		3.68e-05	0.343	3.68e-05	0.343	3.68e-05	0.2571	3.68e-05	0.2044	3.68e-05	0.1751		3.68e-05	0.2122	3.68e-05	0.345	3.68e-05
	3.69e-05	0.3782	3.69e-05	0.3782	3.69e-05	0.2981	3.69e-05	0.281	3.69e-05	0.2063		3.69e-05	0.386	3.69e-05	0.386	3.69e-05	0.261	3.69e-05	0.1868	3.69e-05	0.2044		3.69e-05	0.3684	3.69e-05	0.3684	3.69e-05	0.2376	3.69e-05	0.1985	3.69e-05	0.2259		3.69e-05	0.3802	3.69e-05	0.3802	3.69e-05	0.3177	3.69e-05	0.2688	3.69e-05	0.2278		3.69e-05	0.2805	3.69e-05	0.3762	3.69e-05
	3.7e-05	0.4153	3.7e-05	0.4153	3.7e-05	0.3762	3.7e-05	0.355	3.7e-05	0.2845		3.7e-05	0.4309	3.7e-05	0.4309	3.7e-05	0.3391	3.7e-05	0.2649	3.7e-05	0.2805		3.7e-05	0.4095	3.7e-05	0.4095	3.7e-05	0.3098	3.7e-05	0.2727	3.7e-05	0.302		3.7e-05	0.427	3.7e-05	0.427	3.7e-05	0.3958	3.7e-05	0.3548	3.7e-05	0.3118		3.7e-05	0.3645	3.7e-05	0.4134	3.7e-05
	3.71e-05	0.4641	3.71e-05	0.4641	3.71e-05	0.4544	3.71e-05	0.427	3.71e-05	0.3626		3.71e-05	0.4778	3.71e-05	0.4778	3.71e-05	0.4173	3.71e-05	0.3509	3.71e-05	0.3606		3.71e-05	0.4622	3.71e-05	0.4622	3.71e-05	0.388	3.71e-05	0.3528	3.71e-05	0.3802		3.71e-05	0.4778	3.71e-05	0.4778	3.71e-05	0.4739	3.71e-05	0.4407	3.71e-05	0.3938		3.71e-05	0.4446	3.71e-05	0.4622	3.71e-05
	3.72e-05	0.4895	3.72e-05	0.4895	3.72e-05	0.5149	3.72e-05	0.484	3.72e-05	0.4173		3.72e-05	0.5071	3.72e-05	0.5071	3.72e-05	0.4798	3.72e-05	0.4134	3.72e-05	0.4153		3.72e-05	0.4934	3.72e-05	0.4934	3.72e-05	0.4485	3.72e-05	0.4114	3.72e-05	0.4368		3.72e-05	0.513	3.72e-05	0.513	3.72e-05	0.5305	3.72e-05	0.5032	3.72e-05	0.4602		3.72e-05	0.511	3.72e-05	0.4895	3.72e-05
	3.73e-05	0.4934	3.73e-05	0.4934	3.73e-05	0.552	3.73e-05	0.517	3.73e-05	0.4583		3.73e-05	0.5149	3.73e-05	0.5149	3.73e-05	0.5169	3.73e-05	0.4583	3.73e-05	0.4583		3.73e-05	0.5012	3.73e-05	0.5012	3.73e-05	0.4759	3.73e-05	0.4544	3.73e-05	0.4641		3.73e-05	0.5208	3.73e-05	0.5208	3.73e-05	0.5637	3.73e-05	0.5345	3.73e-05	0.4915		3.73e-05	0.552	3.73e-05	0.4973	3.73e-05
	3.74e-05	0.4759	3.74e-05	0.4759	3.74e-05	0.5598	3.74e-05	0.525	3.74e-05	0.4641		3.74e-05	0.4973	3.74e-05	0.4973	3.74e-05	0.5266	3.74e-05	0.47	3.74e-05	0.4622		3.74e-05	0.4915	3.74e-05	0.4915	3.74e-05	0.4856	3.74e-05	0.4622	3.74e-05	0.468		3.74e-05	0.5052	3.74e-05	0.5052	3.74e-05	0.5657	3.74e-05	0.5403	3.74e-05	0.4993		3.74e-05	0.5637	3.74e-05	0.4856	3.74e-05
	3.75e-05	0.4544	3.75e-05	0.4544	3.75e-05	0.5481	3.75e-05	0.523	3.75e-05	0.4641		3.75e-05	0.47	3.75e-05	0.47	3.75e-05	0.5227	3.75e-05	0.4739	3.75e-05	0.4622		3.75e-05	0.468	3.75e-05	0.468	3.75e-05	0.4778	3.75e-05	0.4622	3.75e-05	0.4622		3.75e-05	0.4778	3.75e-05	0.4778	3.75e-05	0.5501	3.75e-05	0.5247	3.75e-05	0.4954		3.75e-05	0.5579	3.75e-05	0.4641	3.75e-05
	3.76e-05	0.4114	3.76e-05	0.4114	3.76e-05	0.5227	3.76e-05	0.509	3.76e-05	0.4583		3.76e-05	0.4368	3.76e-05	0.4368	3.76e-05	0.5032	3.76e-05	0.468	3.76e-05	0.4563		3.76e-05	0.4427	3.76e-05	0.4427	3.76e-05	0.4641	3.76e-05	0.4583	3.76e-05	0.4485		3.76e-05	0.4485	3.76e-05	0.4485	3.76e-05	0.5208	3.76e-05	0.4954	3.76e-05	0.4759		3.76e-05	0.5364	3.76e-05	0.4368	3.76e-05
	3.77e-05	0.3704	3.77e-05	0.3704	3.77e-05	0.4817	3.77e-05	0.48	3.77e-05	0.427		3.77e-05	0.388	3.77e-05	0.388	3.77e-05	0.468	3.77e-05	0.4485	3.77e-05	0.4192		3.77e-05	0.3938	3.77e-05	0.3938	3.77e-05	0.4309	3.77e-05	0.4251	3.77e-05	0.4075		3.77e-05	0.3938	3.77e-05	0.3938	3.77e-05	0.4778	3.77e-05	0.4485	3.77e-05	0.4446		3.77e-05	0.4993	3.77e-05	0.3919	3.77e-05
	3.78e-05	0.2942	3.78e-05	0.2942	3.78e-05	0.4153	3.78e-05	0.425	3.78e-05	0.3762		3.78e-05	0.3157	3.78e-05	0.3157	3.78e-05	0.3997	3.78e-05	0.3919	3.78e-05	0.3704		3.78e-05	0.3255	3.78e-05	0.3255	3.78e-05	0.3762	3.78e-05	0.3762	3.78e-05	0.3548		3.78e-05	0.3196	3.78e-05	0.3196	3.78e-05	0.4055	3.78e-05	0.3723	3.78e-05	0.3782		3.78e-05	0.4348	3.78e-05	0.3235	3.78e-05
	3.79e-05	0.1927	3.79e-05	0.1927	3.79e-05	0.3177	3.79e-05	0.339	3.79e-05	0.2903		3.79e-05	0.2141	3.79e-05	0.2141	3.79e-05	0.302	3.79e-05	0.3059	3.79e-05	0.2825		3.79e-05	0.2239	3.79e-05	0.2239	3.79e-05	0.2845	3.79e-05	0.2884	3.79e-05	0.261		3.79e-05	0.2161	3.79e-05	0.2161	3.79e-05	0.2981	3.79e-05	0.263	3.79e-05	0.2825		3.79e-05	0.3391	3.79e-05	0.2239	3.79e-05
	3.8e-05	0.06961	3.8e-05	0.06961	3.8e-05	0.1985	3.8e-05	0.224	3.8e-05	0.1848		3.8e-05	0.09305	3.8e-05	0.09305	3.8e-05	0.179	3.8e-05	0.1946	3.8e-05	0.1751		3.8e-05	0.1009	3.8e-05	0.1009	3.8e-05	0.1751	3.8e-05	0.179	3.8e-05	0.1555		3.8e-05	0.09109	3.8e-05	0.09109	3.8e-05	0.1653	3.8e-05	0.1321	3.8e-05	0.1614		3.8e-05	0.218	3.8e-05	0.1028	3.8e-05
	3.81e-05	-0.05344	3.81e-05	-0.05344	3.81e-05	0.07547	3.81e-05	0.107	3.81e-05	0.07547		3.81e-05	-0.03195	3.81e-05	-0.03195	3.81e-05	0.05398	3.81e-05	0.07547	3.81e-05	0.06375		3.81e-05	-0.02414	3.81e-05	-0.02414	3.81e-05	0.06375	3.81e-05	0.06766	3.81e-05	0.04422		3.81e-05	-0.03391	3.81e-05	-0.03391	3.81e-05	0.03055	3.81e-05	-0.0007038	3.81e-05	0.03641		3.81e-05	0.09695	3.81e-05	-0.02414	3.81e-05
	3.82e-05	-0.1589	3.82e-05	-0.1589	3.82e-05	-0.02609	3.82e-05	-0.00266	3.82e-05	-0.01828		3.82e-05	-0.1394	3.82e-05	-0.1394	3.82e-05	-0.05734	3.82e-05	-0.02805	3.82e-05	-0.03		3.82e-05	-0.1355	3.82e-05	-0.1355	3.82e-05	-0.02805	3.82e-05	-0.02609	3.82e-05	-0.05148		3.82e-05	-0.1452	3.82e-05	-0.1452	3.82e-05	-0.09445	3.82e-05	-0.114	3.82e-05	-0.07688		3.82e-05	-0.01242	3.82e-05	-0.1374	3.82e-05
	3.83e-05	-0.237	3.83e-05	-0.237	3.83e-05	-0.114	3.83e-05	-0.0984	3.83e-05	-0.1023		3.83e-05	-0.2195	3.83e-05	-0.2195	3.83e-05	-0.1491	3.83e-05	-0.1238	3.83e-05	-0.114		3.83e-05	-0.2175	3.83e-05	-0.2175	3.83e-05	-0.1062	3.83e-05	-0.1101	3.83e-05	-0.1355		3.83e-05	-0.2253	3.83e-05	-0.2253	3.83e-05	-0.196	3.83e-05	-0.2077	3.83e-05	-0.1726		3.83e-05	-0.1042	3.83e-05	-0.2195	3.83e-05
	3.84e-05	-0.3015	3.84e-05	-0.3015	3.84e-05	-0.1843	3.84e-05	-0.182	3.84e-05	-0.1706		3.84e-05	-0.2859	3.84e-05	-0.2859	3.84e-05	-0.2214	3.84e-05	-0.2038	3.84e-05	-0.1804		3.84e-05	-0.2839	3.84e-05	-0.2839	3.84e-05	-0.1667	3.84e-05	-0.1784	3.84e-05	-0.1999		3.84e-05	-0.2917	3.84e-05	-0.2917	3.84e-05	-0.2839	3.84e-05	-0.282	3.84e-05	-0.2507		3.84e-05	-0.1823	3.84e-05	-0.2878	3.84e-05
	3.85e-05	-0.3366	3.85e-05	-0.3366	3.85e-05	-0.2468	3.85e-05	-0.262	3.85e-05	-0.2331		3.85e-05	-0.3269	3.85e-05	-0.3269	3.85e-05	-0.2917	3.85e-05	-0.282	3.85e-05	-0.2409		3.85e-05	-0.3288	3.85e-05	-0.3288	3.85e-05	-0.2214	3.85e-05	-0.239	3.85e-05	-0.2644		3.85e-05	-0.3308	3.85e-05	-0.3308	3.85e-05	-0.3464	3.85e-05	-0.3484	3.85e-05	-0.321		3.85e-05	-0.2507	3.85e-05	-0.3308	3.85e-05
	3.86e-05	-0.364	3.86e-05	-0.364	3.86e-05	-0.3054	3.86e-05	-0.329	3.86e-05	-0.2976		3.86e-05	-0.3581	3.86e-05	-0.3581	3.86e-05	-0.3386	3.86e-05	-0.3405	3.86e-05	-0.3015		3.86e-05	-0.362	3.86e-05	-0.362	3.86e-05	-0.2741	3.86e-05	-0.3015	3.86e-05	-0.3171		3.86e-05	-0.3601	3.86e-05	-0.3601	3.86e-05	-0.407	3.86e-05	-0.403	3.86e-05	-0.3777		3.86e-05	-0.3112	3.86e-05	-0.364	3.86e-05
	3.87e-05	-0.3796	3.87e-05	-0.3796	3.87e-05	-0.3405	3.87e-05	-0.38	3.87e-05	-0.3327		3.87e-05	-0.3757	3.87e-05	-0.3757	3.87e-05	-0.3777	3.87e-05	-0.3894	3.87e-05	-0.3327		3.87e-05	-0.3796	3.87e-05	-0.3796	3.87e-05	-0.3093	3.87e-05	-0.3347	3.87e-05	-0.3542		3.87e-05	-0.3777	3.87e-05	-0.3777	3.87e-05	-0.4538	3.87e-05	-0.4402	3.87e-05	-0.4265		3.87e-05	-0.3503	3.87e-05	-0.3816	3.87e-05
	3.88e-05	-0.3698	3.88e-05	-0.3698	3.88e-05	-0.3601	3.88e-05	-0.413	3.88e-05	-0.3523		3.88e-05	-0.3659	3.88e-05	-0.3659	3.88e-05	-0.3972	3.88e-05	-0.4206	3.88e-05	-0.3503		3.88e-05	-0.3737	3.88e-05	-0.3737	3.88e-05	-0.3191	3.88e-05	-0.3542	3.88e-05	-0.3777		3.88e-05	-0.3659	3.88e-05	-0.3659	3.88e-05	-0.4675	3.88e-05	-0.448	3.88e-05	-0.4538		3.88e-05	-0.3737	3.88e-05	-0.3737	3.88e-05
	3.89e-05	-0.3425	3.89e-05	-0.3425	3.89e-05	-0.362	3.89e-05	-0.419	3.89e-05	-0.3542		3.89e-05	-0.3405	3.89e-05	-0.3405	3.89e-05	-0.3913	3.89e-05	-0.4245	3.89e-05	-0.3523		3.89e-05	-0.3484	3.89e-05	-0.3484	3.89e-05	-0.3191	3.89e-05	-0.3562	3.89e-05	-0.3835		3.89e-05	-0.3366	3.89e-05	-0.3366	3.89e-05	-0.446	3.89e-05	-0.4323	3.89e-05	-0.4499		3.89e-05	-0.3718	3.89e-05	-0.3464	3.89e-05
	3.9e-05	-0.3093	3.9e-05	-0.3093	3.9e-05	-0.3503	3.9e-05	-0.411	3.9e-05	-0.3484		3.9e-05	-0.3073	3.9e-05	-0.3073	3.9e-05	-0.3679	3.9e-05	-0.407	3.9e-05	-0.3425		3.9e-05	-0.3171	3.9e-05	-0.3171	3.9e-05	-0.3073	3.9e-05	-0.3503	3.9e-05	-0.3698		3.9e-05	-0.3034	3.9e-05	-0.3034	3.9e-05	-0.407	3.9e-05	-0.3952	3.9e-05	-0.4226		3.9e-05	-0.3542	3.9e-05	-0.3132	3.9e-05
	3.91e-05	-0.2663	3.91e-05	-0.2663	3.91e-05	-0.3308	3.91e-05	-0.386	3.91e-05	-0.3288		3.91e-05	-0.2644	3.91e-05	-0.2644	3.91e-05	-0.3425	3.91e-05	-0.3796	3.91e-05	-0.323		3.91e-05	-0.278	3.91e-05	-0.278	3.91e-05	-0.2878	3.91e-05	-0.3327	3.91e-05	-0.3503		3.91e-05	-0.2527	3.91e-05	-0.2527	3.91e-05	-0.362	3.91e-05	-0.3523	3.91e-05	-0.3874		3.91e-05	-0.3308	3.91e-05	-0.2741	3.91e-05
	3.92e-05	-0.2136	3.92e-05	-0.2136	3.92e-05	-0.3054	3.92e-05	-0.348	3.92e-05	-0.3073		3.92e-05	-0.2097	3.92e-05	-0.2097	3.92e-05	-0.3112	3.92e-05	-0.3405	3.92e-05	-0.3015		3.92e-05	-0.2253	3.92e-05	-0.2253	3.92e-05	-0.2605	3.92e-05	-0.3112	3.92e-05	-0.3249		3.92e-05	-0.198	3.92e-05	-0.198	3.92e-05	-0.3152	3.92e-05	-0.3015	3.92e-05	-0.3425		3.92e-05	-0.3034	3.92e-05	-0.2214	3.92e-05
	3.93e-05	-0.153	3.93e-05	-0.153	3.93e-05	-0.2488	3.93e-05	-0.3	3.93e-05	-0.2527		3.93e-05	-0.1472	3.93e-05	-0.1472	3.93e-05	-0.2546	3.93e-05	-0.2898	3.93e-05	-0.2468		3.93e-05	-0.1628	3.93e-05	-0.1628	3.93e-05	-0.2097	3.93e-05	-0.2605	3.93e-05	-0.28		3.93e-05	-0.1316	3.93e-05	-0.1316	3.93e-05	-0.2448	3.93e-05	-0.2351	3.93e-05	-0.2859		3.93e-05	-0.2409	3.93e-05	-0.1589	3.93e-05
	3.94e-05	-0.06516	3.94e-05	-0.06516	3.94e-05	-0.157	3.94e-05	-0.202	3.94e-05	-0.1667		3.94e-05	-0.05344	3.94e-05	-0.05344	3.94e-05	-0.1589	3.94e-05	-0.1882	3.94e-05	-0.1628		3.94e-05	-0.06906	3.94e-05	-0.06906	3.94e-05	-0.1335	3.94e-05	-0.1765	3.94e-05	-0.1902		3.94e-05	-0.03391	3.94e-05	-0.03391	3.94e-05	-0.1374	3.94e-05	-0.1296	3.94e-05	-0.1823		3.94e-05	-0.1452	3.94e-05	-0.06906	3.94e-05
	3.95e-05	0.05008	3.95e-05	0.05008	3.95e-05	-0.02414	3.95e-05	-0.0691	3.95e-05	-0.04367		3.95e-05	0.0618	3.95e-05	0.0618	3.95e-05	-0.02609	3.95e-05	-0.05344	3.95e-05	-0.03977		3.95e-05	0.04812	3.95e-05	0.04812	3.95e-05	-0.01828	3.95e-05	-0.05344	3.95e-05	-0.06711		3.95e-05	0.08328	3.95e-05	0.08328	3.95e-05	0.003202	3.95e-05	0.007109	3.95e-05	-0.04563		3.95e-05	-0.01047	3.95e-05	0.04812	3.95e-05
	3.96e-05	0.1731	3.96e-05	0.1731	3.96e-05	0.1223	3.96e-05	0.0833	3.96e-05	0.09695		3.96e-05	0.1868	3.96e-05	0.1868	3.96e-05	0.1223	3.96e-05	0.1009	3.96e-05	0.1009		3.96e-05	0.177	3.96e-05	0.177	3.96e-05	0.1145	3.96e-05	0.08719	3.96e-05	0.07547		3.96e-05	0.2102	3.96e-05	0.2102	3.96e-05	0.1516	3.96e-05	0.1536	3.96e-05	0.1087		3.96e-05	0.138	3.96e-05	0.1751	3.96e-05
	3.97e-05	0.2805	3.97e-05	0.2805	3.97e-05	0.2552	3.97e-05	0.226	3.97e-05	0.2259		3.97e-05	0.3001	3.97e-05	0.3001	3.97e-05	0.2571	3.97e-05	0.2395	3.97e-05	0.2259		3.97e-05	0.2942	3.97e-05	0.2942	3.97e-05	0.2337	3.97e-05	0.218	3.97e-05	0.2063		3.97e-05	0.3216	3.97e-05	0.3216	3.97e-05	0.2903	3.97e-05	0.2845	3.97e-05	0.2434		3.97e-05	0.2747	3.97e-05	0.2903	3.97e-05
	3.98e-05	0.3606	3.98e-05	0.3606	3.98e-05	0.3645	3.98e-05	0.341	3.98e-05	0.3274		3.98e-05	0.3802	3.98e-05	0.3802	3.98e-05	0.3684	3.98e-05	0.3528	3.98e-05	0.3274		3.98e-05	0.3782	3.98e-05	0.3782	3.98e-05	0.3333	3.98e-05	0.3216	3.98e-05	0.3118		3.98e-05	0.3958	3.98e-05	0.3958	3.98e-05	0.3958	3.98e-05	0.3802	3.98e-05	0.3528		3.98e-05	0.3821	3.98e-05	0.3743	3.98e-05
	3.99e-05	0.3977	3.99e-05	0.3977	3.99e-05	0.4231	3.99e-05	0.413	3.99e-05	0.3919		3.99e-05	0.4075	3.99e-05	0.4075	3.99e-05	0.4348	3.99e-05	0.4192	3.99e-05	0.3919		3.99e-05	0.4134	3.99e-05	0.4134	3.99e-05	0.3919	3.99e-05	0.388	3.99e-05	0.3802		3.99e-05	0.4329	3.99e-05	0.4329	3.99e-05	0.4602	3.99e-05	0.4329	3.99e-05	0.4114		3.99e-05	0.4505	3.99e-05	0.4075	3.99e-05
	4e-05	0.3997	4e-05	0.3997	4e-05	0.4563	4e-05	0.458	4e-05	0.4173		4e-05	0.4114	4e-05	0.4114	4e-05	0.4661	4e-05	0.4583	4e-05	0.4153		4e-05	0.4212	4e-05	0.4212	4e-05	0.4134	4e-05	0.4134	4e-05	0.4095		4e-05	0.4348	4e-05	0.4348	4e-05	0.4895	4e-05	0.4485	4e-05	0.4485		4e-05	0.4759	4e-05	0.4192	4e-05
	4.01e-05	0.386	4.01e-05	0.386	4.01e-05	0.4583	4.01e-05	0.464	4.01e-05	0.4309		4.01e-05	0.3977	4.01e-05	0.3977	4.01e-05	0.468	4.01e-05	0.468	4.01e-05	0.4251		4.01e-05	0.4055	4.01e-05	0.4055	4.01e-05	0.4231	4.01e-05	0.427	4.01e-05	0.4212		4.01e-05	0.4036	4.01e-05	0.4036	4.01e-05	0.4915	4.01e-05	0.4368	4.01e-05	0.4524		4.01e-05	0.4759	4.01e-05	0.4036	4.01e-05
	4.02e-05	0.345	4.02e-05	0.345	4.02e-05	0.427	4.02e-05	0.456	4.02e-05	0.4075		4.02e-05	0.3626	4.02e-05	0.3626	4.02e-05	0.4563	4.02e-05	0.4544	4.02e-05	0.4055		4.02e-05	0.3723	4.02e-05	0.3723	4.02e-05	0.4036	4.02e-05	0.4075	4.02e-05	0.4095		4.02e-05	0.3665	4.02e-05	0.3665	4.02e-05	0.468	4.02e-05	0.4016	4.02e-05	0.4212		4.02e-05	0.4544	4.02e-05	0.3782	4.02e-05
	4.03e-05	0.2825	4.03e-05	0.2825	4.03e-05	0.3782	4.03e-05	0.406	4.03e-05	0.3762		4.03e-05	0.2962	4.03e-05	0.2962	4.03e-05	0.4016	4.03e-05	0.4095	4.03e-05	0.3723		4.03e-05	0.3059	4.03e-05	0.3059	4.03e-05	0.3704	4.03e-05	0.3762	4.03e-05	0.3782		4.03e-05	0.2962	4.03e-05	0.2962	4.03e-05	0.4134	4.03e-05	0.3391	4.03e-05	0.3782		4.03e-05	0.3938	4.03e-05	0.3118	4.03e-05
	4.04e-05	0.1966	4.04e-05	0.1966	4.04e-05	0.2981	4.04e-05	0.329	4.04e-05	0.304		4.04e-05	0.2083	4.04e-05	0.2083	4.04e-05	0.3235	4.04e-05	0.3411	4.04e-05	0.2981		4.04e-05	0.22	4.04e-05	0.22	4.04e-05	0.2981	4.04e-05	0.304	4.04e-05	0.3137		4.04e-05	0.2044	4.04e-05	0.2044	4.04e-05	0.3294	4.04e-05	0.2532	4.04e-05	0.2981		4.04e-05	0.3079	4.04e-05	0.2298	4.04e-05
	4.05e-05	0.1048	4.05e-05	0.1048	4.05e-05	0.2005	4.05e-05	0.23	4.05e-05	0.22		4.05e-05	0.1126	4.05e-05	0.1126	4.05e-05	0.2278	4.05e-05	0.2512	4.05e-05	0.2122		4.05e-05	0.1243	4.05e-05	0.1243	4.05e-05	0.2122	4.05e-05	0.22	4.05e-05	0.2356		4.05e-05	0.1067	4.05e-05	0.1067	4.05e-05	0.2278	4.05e-05	0.1536	4.05e-05	0.2044		4.05e-05	0.2024	4.05e-05	0.136	4.05e-05
	4.06e-05	0.02273	4.06e-05	0.02273	4.06e-05	0.1106	4.06e-05	0.132	4.06e-05	0.1419		4.06e-05	0.02664	4.06e-05	0.02664	4.06e-05	0.1341	4.06e-05	0.1712	4.06e-05	0.136		4.06e-05	0.03641	4.06e-05	0.03641	4.06e-05	0.1341	4.06e-05	0.1458	4.06e-05	0.1692		4.06e-05	0.01687	4.06e-05	0.01687	4.06e-05	0.1282	4.06e-05	0.06375	4.06e-05	0.1184		4.06e-05	0.1009	4.06e-05	0.04617	4.06e-05
	4.07e-05	-0.03195	4.07e-05	-0.03195	4.07e-05	0.04226	4.07e-05	0.0501	4.07e-05	0.07937		4.07e-05	-0.03391	4.07e-05	-0.03391	4.07e-05	0.05984	4.07e-05	0.09891	4.07e-05	0.07547		4.07e-05	-0.02414	4.07e-05	-0.02414	4.07e-05	0.07351	4.07e-05	0.08133	4.07e-05	0.1087		4.07e-05	-0.04367	4.07e-05	-0.04367	4.07e-05	0.04617	4.07e-05	0.001249	4.07e-05	0.05594		4.07e-05	0.02078	4.07e-05	-0.01242	4.07e-05
	4.08e-05	-0.05734	4.08e-05	-0.05734	4.08e-05	-0.0007038	4.08e-05	-0.00656	4.08e-05	0.04812		4.08e-05	-0.06516	4.08e-05	-0.06516	4.08e-05	0.009062	4.08e-05	0.0657	4.08e-05	0.04226		4.08e-05	-0.05734	4.08e-05	-0.05734	4.08e-05	0.03836	4.08e-05	0.05594	4.08e-05	0.07742		4.08e-05	-0.07883	4.08e-05	-0.07883	4.08e-05	-0.006563	4.08e-05	-0.03	4.08e-05	0.01297		4.08e-05	-0.03195	4.08e-05	-0.04758	4.08e-05
	4.09e-05	-0.0593	4.09e-05	-0.0593	4.09e-05	-0.03	4.09e-05	-0.0515	4.09e-05	0.01687		4.09e-05	-0.07688	4.09e-05	-0.07688	4.09e-05	-0.01828	4.09e-05	0.03641	4.09e-05	0.01492		4.09e-05	-0.06711	4.09e-05	-0.06711	4.09e-05	0.01297	4.09e-05	0.02664	4.09e-05	0.06766		4.09e-05	-0.08859	4.09e-05	-0.08859	4.09e-05	-0.04172	4.09e-05	-0.04563	4.09e-05	-0.002657		4.09e-05	-0.07102	4.09e-05	-0.05539	4.09e-05
	4.1e-05	-0.05734	4.1e-05	-0.05734	4.1e-05	-0.05734	4.1e-05	-0.0964	4.1e-05	0.003202		4.1e-05	-0.08078	4.1e-05	-0.08078	4.1e-05	-0.04953	4.1e-05	0.01101	4.1e-05	0.003202		4.1e-05	-0.07297	4.1e-05	-0.07297	4.1e-05	0.001249	4.1e-05	0.009062	4.1e-05	0.05008		4.1e-05	-0.0925	4.1e-05	-0.0925	4.1e-05	-0.07688	4.1e-05	-0.05148	4.1e-05	-0.02219		4.1e-05	-0.1081	4.1e-05	-0.06125	4.1e-05
	4.11e-05	-0.0593	4.11e-05	-0.0593	4.11e-05	-0.09445	4.11e-05	-0.136	4.11e-05	-0.02609		4.11e-05	-0.08859	4.11e-05	-0.08859	4.11e-05	-0.08664	4.11e-05	-0.01633	4.11e-05	-0.02219		4.11e-05	-0.08078	4.11e-05	-0.08078	4.11e-05	-0.02805	4.11e-05	-0.01438	4.11e-05	0.01687		4.11e-05	-0.09836	4.11e-05	-0.09836	4.11e-05	-0.1101	4.11e-05	-0.06125	4.11e-05	-0.04367		4.11e-05	-0.1394	4.11e-05	-0.06906	4.11e-05
	4.12e-05	-0.0593	4.12e-05	-0.0593	4.12e-05	-0.1238	4.12e-05	-0.171	4.12e-05	-0.05344		4.12e-05	-0.0925	4.12e-05	-0.0925	4.12e-05	-0.1159	4.12e-05	-0.04367	4.12e-05	-0.04953		4.12e-05	-0.08859	4.12e-05	-0.08859	4.12e-05	-0.05539	4.12e-05	-0.04172	4.12e-05	-0.008516		4.12e-05	-0.1023	4.12e-05	-0.1023	4.12e-05	-0.1355	4.12e-05	-0.0632	4.12e-05	-0.0593		4.12e-05	-0.1706	4.12e-05	-0.07688	4.12e-05
	4.13e-05	-0.04953	4.13e-05	-0.04953	4.13e-05	-0.1394	4.13e-05	-0.18	4.13e-05	-0.06516		4.13e-05	-0.08273	4.13e-05	-0.08273	4.13e-05	-0.1238	4.13e-05	-0.05344	4.13e-05	-0.0593		4.13e-05	-0.07883	4.13e-05	-0.07883	4.13e-05	-0.07102	4.13e-05	-0.05344	4.13e-05	-0.02414		4.13e-05	-0.09055	4.13e-05	-0.09055	4.13e-05	-0.1433	4.13e-05	-0.04758	4.13e-05	-0.05734		4.13e-05	-0.1784	4.13e-05	-0.06906	4.13e-05
	4.14e-05	-0.01242	4.14e-05	-0.01242	4.14e-05	-0.1218	4.14e-05	-0.161	4.14e-05	-0.04758		4.14e-05	-0.04367	4.14e-05	-0.04367	4.14e-05	-0.1062	4.14e-05	-0.03195	4.14e-05	-0.04172		4.14e-05	-0.04172	4.14e-05	-0.04172	4.14e-05	-0.05734	4.14e-05	-0.03391	4.14e-05	-0.01242		4.14e-05	-0.04953	4.14e-05	-0.04953	4.14e-05	-0.1159	4.14e-05	-0.002657	4.14e-05	-0.02219		4.14e-05	-0.157	4.14e-05	-0.03391	4.14e-05
	4.15e-05	0.04812	4.15e-05	0.04812	4.15e-05	-0.07102	4.15e-05	-0.1	4.15e-05	-0.0007038		4.15e-05	0.01687	4.15e-05	0.01687	4.15e-05	-0.04758	4.15e-05	0.02078	4.15e-05	0.001249		4.15e-05	0.01883	4.15e-05	0.01883	4.15e-05	-0.01438	4.15e-05	0.01101	4.15e-05	0.02664		4.15e-05	0.01492	4.15e-05	0.01492	4.15e-05	-0.05148	4.15e-05	0.07351	4.15e-05	0.04226		4.15e-05	-0.1003	4.15e-05	0.02469	4.15e-05
	4.16e-05	0.1321	4.16e-05	0.1321	4.16e-05	0.007109	4.16e-05	-0.00852	4.16e-05	0.06961		4.16e-05	0.1009	4.16e-05	0.1009	4.16e-05	0.03445	4.16e-05	0.09891	4.16e-05	0.07351		4.16e-05	0.1009	4.16e-05	0.1009	4.16e-05	0.04812	4.16e-05	0.08133	4.16e-05	0.09109		4.16e-05	0.09891	4.16e-05	0.09891	4.16e-05	0.03641	4.16e-05	0.1673	4.16e-05	0.1341		4.16e-05	-0.01438	4.16e-05	0.1028	4.16e-05
	4.17e-05	0.222	4.17e-05	0.222	4.17e-05	0.1009	4.17e-05	0.103	4.17e-05	0.1614		4.17e-05	0.1946	4.17e-05	0.1946	4.17e-05	0.1321	4.17e-05	0.1927	4.17e-05	0.1614		4.17e-05	0.1946	4.17e-05	0.1946	4.17e-05	0.1302	4.17e-05	0.1712	4.17e-05	0.177		4.17e-05	0.1946	4.17e-05	0.1946	4.17e-05	0.1399	4.17e-05	0.2747	4.17e-05	0.2376		4.17e-05	0.08719	4.17e-05	0.1927	4.17e-05
	4.18e-05	0.3255	4.18e-05	0.3255	4.18e-05	0.2083	4.18e-05	0.226	4.18e-05	0.2552		4.18e-05	0.3001	4.18e-05	0.3001	4.18e-05	0.2415	4.18e-05	0.302	4.18e-05	0.2552		4.18e-05	0.302	4.18e-05	0.302	4.18e-05	0.22	4.18e-05	0.2688	4.18e-05	0.2727		4.18e-05	0.302	4.18e-05	0.302	4.18e-05	0.2512	4.18e-05	0.3899	4.18e-05	0.3567		4.18e-05	0.2024	4.18e-05	0.2962	4.18e-05
	4.19e-05	0.4348	4.19e-05	0.4348	4.19e-05	0.3333	4.19e-05	0.37	4.19e-05	0.3743		4.19e-05	0.4134	4.19e-05	0.4134	4.19e-05	0.3723	4.19e-05	0.4231	4.19e-05	0.3723		4.19e-05	0.4153	4.19e-05	0.4153	4.19e-05	0.3294	4.19e-05	0.386	4.19e-05	0.386		4.19e-05	0.4173	4.19e-05	0.4173	4.19e-05	0.3821	4.19e-05	0.5071	4.19e-05	0.4817		4.19e-05	0.3352	4.19e-05	0.4075	4.19e-05
	4.2e-05	0.552	4.2e-05	0.552	4.2e-05	0.4661	4.2e-05	0.523	4.2e-05	0.4993		4.2e-05	0.5325	4.2e-05	0.5325	4.2e-05	0.5091	4.2e-05	0.554	4.2e-05	0.4993		4.2e-05	0.5364	4.2e-05	0.5364	4.2e-05	0.4505	4.2e-05	0.513	4.2e-05	0.5091		4.2e-05	0.5384	4.2e-05	0.5384	4.2e-05	0.5169	4.2e-05	0.6282	4.2e-05	0.6184		4.2e-05	0.4739	4.2e-05	0.5247	4.2e-05
	4.21e-05	0.6614	4.21e-05	0.6614	4.21e-05	0.6048	4.21e-05	0.665	4.21e-05	0.6262		4.21e-05	0.6458	4.21e-05	0.6458	4.21e-05	0.6399	4.21e-05	0.677	4.21e-05	0.6282		4.21e-05	0.6516	4.21e-05	0.6516	4.21e-05	0.5755	4.21e-05	0.6399	4.21e-05	0.6341		4.21e-05	0.6516	4.21e-05	0.6516	4.21e-05	0.6458	4.21e-05	0.7434	4.21e-05	0.7356		4.21e-05	0.6145	4.21e-05	0.6419	4.21e-05
	4.22e-05	0.7512	4.22e-05	0.7512	4.22e-05	0.7083	4.22e-05	0.788	4.22e-05	0.7239		4.22e-05	0.7356	4.22e-05	0.7356	4.22e-05	0.7473	4.22e-05	0.7805	4.22e-05	0.7278		4.22e-05	0.7434	4.22e-05	0.7434	4.22e-05	0.6751	4.22e-05	0.7395	4.22e-05	0.7356		4.22e-05	0.7434	4.22e-05	0.7434	4.22e-05	0.7512	4.22e-05	0.8333	4.22e-05	0.8411		4.22e-05	0.7259	4.22e-05	0.7317	4.22e-05
	4.23e-05	0.8079	4.23e-05	0.8079	4.23e-05	0.7825	4.23e-05	0.874	4.23e-05	0.7962		4.23e-05	0.7923	4.23e-05	0.7923	4.23e-05	0.8196	4.23e-05	0.8509	4.23e-05	0.8001		4.23e-05	0.802	4.23e-05	0.802	4.23e-05	0.7473	4.23e-05	0.8098	4.23e-05	0.8059		4.23e-05	0.8001	4.23e-05	0.8001	4.23e-05	0.8255	4.23e-05	0.8841	4.23e-05	0.9036		4.23e-05	0.804	4.23e-05	0.7903	4.23e-05
	4.24e-05	0.8235	4.24e-05	0.8235	4.24e-05	0.8177	4.24e-05	0.913	4.24e-05	0.8255		4.24e-05	0.8157	4.24e-05	0.8157	4.24e-05	0.8489	4.24e-05	0.8743	4.24e-05	0.8294		4.24e-05	0.8216	4.24e-05	0.8216	4.24e-05	0.7747	4.24e-05	0.8391	4.24e-05	0.8372		4.24e-05	0.8196	4.24e-05	0.8196	4.24e-05	0.8548	4.24e-05	0.8899	4.24e-05	0.9251		4.24e-05	0.8372	4.24e-05	0.8157	4.24e-05
	4.25e-05	0.8001	4.25e-05	0.8001	4.25e-05	0.802	4.25e-05	0.906	4.25e-05	0.8177		4.25e-05	0.7864	4.25e-05	0.7864	4.25e-05	0.8333	4.25e-05	0.8567	4.25e-05	0.8216		4.25e-05	0.7942	4.25e-05	0.7942	4.25e-05	0.7688	4.25e-05	0.8274	4.25e-05	0.8274		4.25e-05	0.7864	4.25e-05	0.7864	4.25e-05	0.8411	4.25e-05	0.8528	4.25e-05	0.8958		4.25e-05	0.8274	4.25e-05	0.7864	4.25e-05
	4.26e-05	0.7512	4.26e-05	0.7512	4.26e-05	0.763	4.26e-05	0.865	4.26e-05	0.7727		4.26e-05	0.7415	4.26e-05	0.7415	4.26e-05	0.7845	4.26e-05	0.804	4.26e-05	0.7786		4.26e-05	0.7473	4.26e-05	0.7473	4.26e-05	0.7278	4.26e-05	0.7825	4.26e-05	0.7864		4.26e-05	0.7376	4.26e-05	0.7376	4.26e-05	0.7962	4.26e-05	0.7864	4.26e-05	0.8372		4.26e-05	0.7845	4.26e-05	0.7434	4.26e-05
	4.27e-05	0.679	4.27e-05	0.679	4.27e-05	0.6966	4.27e-05	0.792	4.27e-05	0.7122		4.27e-05	0.6712	4.27e-05	0.6712	4.27e-05	0.7141	4.27e-05	0.7337	4.27e-05	0.7161		4.27e-05	0.677	4.27e-05	0.677	4.27e-05	0.6692	4.27e-05	0.718	4.27e-05	0.7259		4.27e-05	0.6653	4.27e-05	0.6653	4.27e-05	0.7298	4.27e-05	0.7005	4.27e-05	0.7552		4.27e-05	0.7161	4.27e-05	0.6731	4.27e-05
	4.28e-05	0.6048	4.28e-05	0.6048	4.28e-05	0.6262	4.28e-05	0.702	4.28e-05	0.6438		4.28e-05	0.597	4.28e-05	0.597	4.28e-05	0.636	4.28e-05	0.6497	4.28e-05	0.6438		4.28e-05	0.6028	4.28e-05	0.6028	4.28e-05	0.6009	4.28e-05	0.6458	4.28e-05	0.6536		4.28e-05	0.5872	4.28e-05	0.5872	4.28e-05	0.6536	4.28e-05	0.6028	4.28e-05	0.6614		4.28e-05	0.6399	4.28e-05	0.6009	4.28e-05
	4.29e-05	0.5091	4.29e-05	0.5091	4.29e-05	0.5325	4.29e-05	0.603	4.29e-05	0.552		4.29e-05	0.5012	4.29e-05	0.5012	4.29e-05	0.5384	4.29e-05	0.5462	4.29e-05	0.5481		4.29e-05	0.5071	4.29e-05	0.5071	4.29e-05	0.5071	4.29e-05	0.552	4.29e-05	0.5657		4.29e-05	0.4915	4.29e-05	0.4915	4.29e-05	0.5598	4.29e-05	0.4954	4.29e-05	0.554		4.29e-05	0.5423	4.29e-05	0.5071	4.29e-05
	4.3e-05	0.4173	4.3e-05	0.4173	4.3e-05	0.4329	4.3e-05	0.482	4.3e-05	0.4485		4.3e-05	0.4095	4.3e-05	0.4095	4.3e-05	0.4309	4.3e-05	0.4329	4.3e-05	0.4446		4.3e-05	0.4153	4.3e-05	0.4153	4.3e-05	0.4134	4.3e-05	0.4466	4.3e-05	0.4622		4.3e-05	0.3977	4.3e-05	0.3977	4.3e-05	0.4563	4.3e-05	0.3802	4.3e-05	0.4348		4.3e-05	0.4348	4.3e-05	0.4153	4.3e-05
	4.31e-05	0.3313	4.31e-05	0.3313	4.31e-05	0.3411	4.31e-05	0.367	4.31e-05	0.3548		4.31e-05	0.3255	4.31e-05	0.3255	4.31e-05	0.3333	4.31e-05	0.3255	4.31e-05	0.3489		4.31e-05	0.3294	4.31e-05	0.3294	4.31e-05	0.3216	4.31e-05	0.3509	4.31e-05	0.3684		4.31e-05	0.3118	4.31e-05	0.3118	4.31e-05	0.3626	4.31e-05	0.2766	4.31e-05	0.3216		4.31e-05	0.3352	4.31e-05	0.3313	4.31e-05
	4.32e-05	0.261	4.32e-05	0.261	4.32e-05	0.261	4.32e-05	0.259	4.32e-05	0.2688		4.32e-05	0.2571	4.32e-05	0.2571	4.32e-05	0.2473	4.32e-05	0.2298	4.32e-05	0.261		4.32e-05	0.261	4.32e-05	0.261	4.32e-05	0.2434	4.32e-05	0.261	4.32e-05	0.2825		4.32e-05	0.2454	4.32e-05	0.2454	4.32e-05	0.2786	4.32e-05	0.1907	4.32e-05	0.2239		4.32e-05	0.2454	4.32e-05	0.261	4.32e-05
	4.33e-05	0.2024	4.33e-05	0.2024	4.33e-05	0.1946	4.33e-05	0.177	4.33e-05	0.1946		4.33e-05	0.1985	4.33e-05	0.1985	4.33e-05	0.1829	4.33e-05	0.1575	4.33e-05	0.1887		4.33e-05	0.2024	4.33e-05	0.2024	4.33e-05	0.1848	4.33e-05	0.1887	4.33e-05	0.2063		4.33e-05	0.1927	4.33e-05	0.1927	4.33e-05	0.2063	4.33e-05	0.1282	4.33e-05	0.1497		4.33e-05	0.179	4.33e-05	0.2024	4.33e-05
	4.34e-05	0.1692	4.34e-05	0.1692	4.34e-05	0.1458	4.34e-05	0.0989	4.34e-05	0.136		4.34e-05	0.1653	4.34e-05	0.1653	4.34e-05	0.1262	4.34e-05	0.08914	4.34e-05	0.1302		4.34e-05	0.1673	4.34e-05	0.1673	4.34e-05	0.1341	4.34e-05	0.1302	4.34e-05	0.1497		4.34e-05	0.1575	4.34e-05	0.1575	4.34e-05	0.1575	4.34e-05	0.07547	4.34e-05	0.08133		4.34e-05	0.1184	4.34e-05	0.1673	4.34e-05
	4.35e-05	0.1223	4.35e-05	0.1223	4.35e-05	0.08523	4.35e-05	0.0345	4.35e-05	0.07351		4.35e-05	0.1165	4.35e-05	0.1165	4.35e-05	0.07156	4.35e-05	0.03055	4.35e-05	0.06961		4.35e-05	0.1184	4.35e-05	0.1184	4.35e-05	0.07937	4.35e-05	0.06766	4.35e-05	0.08328		4.35e-05	0.1087	4.35e-05	0.1087	4.35e-05	0.09305	4.35e-05	0.0325	4.35e-05	0.02273		4.35e-05	0.0657	4.35e-05	0.1184	4.35e-05
	4.36e-05	0.07156	4.36e-05	0.07156	4.36e-05	0.02859	4.36e-05	-0.032	4.36e-05	0.007109		4.36e-05	0.06961	4.36e-05	0.06961	4.36e-05	0.01101	4.36e-05	-0.03	4.36e-05	0.005156		4.36e-05	0.06766	4.36e-05	0.06766	4.36e-05	0.02273	4.36e-05	0.003202	4.36e-05	0.02078		4.36e-05	0.06375	4.36e-05	0.06375	4.36e-05	0.03445	4.36e-05	-0.01047	4.36e-05	-0.03391		4.36e-05	0.005156	4.36e-05	0.06961	4.36e-05
	4.37e-05	0.01492	4.37e-05	0.01492	4.37e-05	-0.02805	4.37e-05	-0.0945	4.37e-05	-0.05344		4.37e-05	0.01492	4.37e-05	0.01492	4.37e-05	-0.04367	4.37e-05	-0.09055	4.37e-05	-0.05734		4.37e-05	0.01297	4.37e-05	0.01297	4.37e-05	-0.03195	4.37e-05	-0.06125	4.37e-05	-0.04172		4.37e-05	0.009062	4.37e-05	0.009062	4.37e-05	-0.02609	4.37e-05	-0.05148	4.37e-05	-0.0925		4.37e-05	-0.04758	4.37e-05	0.01297	4.37e-05
	4.38e-05	-0.03	4.38e-05	-0.03	4.38e-05	-0.07883	4.38e-05	-0.136	4.38e-05	-0.1081		4.38e-05	-0.03	4.38e-05	-0.03	4.38e-05	-0.09836	4.38e-05	-0.1355	4.38e-05	-0.112		4.38e-05	-0.03195	4.38e-05	-0.03195	4.38e-05	-0.08273	4.38e-05	-0.114	4.38e-05	-0.1003		4.38e-05	-0.03781	4.38e-05	-0.03781	4.38e-05	-0.08469	4.38e-05	-0.08078	4.38e-05	-0.1316		4.38e-05	-0.09641	4.38e-05	-0.03586	4.38e-05
	4.39e-05	-0.06711	4.39e-05	-0.06711	4.39e-05	-0.1101	4.39e-05	-0.151	4.39e-05	-0.1335		4.39e-05	-0.06516	4.39e-05	-0.06516	4.39e-05	-0.1218	4.39e-05	-0.157	4.39e-05	-0.1413		4.39e-05	-0.06906	4.39e-05	-0.06906	4.39e-05	-0.114	4.39e-05	-0.1433	4.39e-05	-0.1296		4.39e-05	-0.07297	4.39e-05	-0.07297	4.39e-05	-0.1179	4.39e-05	-0.09055	4.39e-05	-0.1491		4.39e-05	-0.1179	4.39e-05	-0.07492	4.39e-05
	4.4e-05	-0.08859	4.4e-05	-0.08859	4.4e-05	-0.114	4.4e-05	-0.145	4.4e-05	-0.1394		4.4e-05	-0.08273	4.4e-05	-0.08273	4.4e-05	-0.1296	4.4e-05	-0.157	4.4e-05	-0.1472		4.4e-05	-0.08664	4.4e-05	-0.08664	4.4e-05	-0.1179	4.4e-05	-0.1491	4.4e-05	-0.1394		4.4e-05	-0.09445	4.4e-05	-0.09445	4.4e-05	-0.1316	4.4e-05	-0.08078	4.4e-05	-0.1452		4.4e-05	-0.1179	4.4e-05	-0.09836	4.4e-05
	4.41e-05	-0.09445	4.41e-05	-0.09445	4.41e-05	-0.1042	4.41e-05	-0.12	4.41e-05	-0.1257		4.41e-05	-0.08664	4.41e-05	-0.08664	4.41e-05	-0.1198	4.41e-05	-0.1394	4.41e-05	-0.1394		4.41e-05	-0.0925	4.41e-05	-0.0925	4.41e-05	-0.114	4.41e-05	-0.1394	4.41e-05	-0.1296		4.41e-05	-0.1003	4.41e-05	-0.1003	4.41e-05	-0.1296	4.41e-05	-0.0593	4.41e-05	-0.1218		4.41e-05	-0.1081	4.41e-05	-0.1081	4.41e-05
	4.42e-05	-0.0925	4.42e-05	-0.0925	4.42e-05	-0.08078	4.42e-05	-0.0808	4.42e-05	-0.1042		4.42e-05	-0.08078	4.42e-05	-0.08078	4.42e-05	-0.1042	4.42e-05	-0.112	4.42e-05	-0.1179		4.42e-05	-0.08664	4.42e-05	-0.08664	4.42e-05	-0.09836	4.42e-05	-0.1159	4.42e-05	-0.114		4.42e-05	-0.09445	4.42e-05	-0.09445	4.42e-05	-0.1179	4.42e-05	-0.03	4.42e-05	-0.09445		4.42e-05	-0.07883	4.42e-05	-0.1062	4.42e-05
	4.43e-05	-0.08469	4.43e-05	-0.08469	4.43e-05	-0.04953	4.43e-05	-0.032	4.43e-05	-0.06906		4.43e-05	-0.06906	4.43e-05	-0.06906	4.43e-05	-0.07492	4.43e-05	-0.07492	4.43e-05	-0.08664		4.43e-05	-0.07883	4.43e-05	-0.07883	4.43e-05	-0.06906	4.43e-05	-0.08469	4.43e-05	-0.08664		4.43e-05	-0.08469	4.43e-05	-0.08469	4.43e-05	-0.1023	4.43e-05	-0.0007038	4.43e-05	-0.05344		4.43e-05	-0.04367	4.43e-05	-0.09836	4.43e-05
	4.44e-05	-0.06906	4.44e-05	-0.06906	4.44e-05	-0.01438	4.44e-05	0.0149	4.44e-05	-0.03		4.44e-05	-0.05344	4.44e-05	-0.05344	4.44e-05	-0.03977	4.44e-05	-0.03	4.44e-05	-0.04367		4.44e-05	-0.0632	4.44e-05	-0.0632	4.44e-05	-0.03781	4.44e-05	-0.04172	4.44e-05	-0.04953		4.44e-05	-0.06711	4.44e-05	-0.06711	4.44e-05	-0.07492	4.44e-05	0.03055	4.44e-05	-0.01047		4.44e-05	-0.006563	4.44e-05	-0.08078	4.44e-05
	4.45e-05	-0.04953	4.45e-05	-0.04953	4.45e-05	0.01883	4.45e-05	0.0696	4.45e-05	0.009062		4.45e-05	-0.03195	4.45e-05	-0.03195	4.45e-05	-0.00461	4.45e-05	0.01297	4.45e-05	0.001249		4.45e-05	-0.04172	4.45e-05	-0.04172	4.45e-05	-0.002657	4.45e-05	-0.0007038	4.45e-05	-0.01047		4.45e-05	-0.04367	4.45e-05	-0.04367	4.45e-05	-0.04367	4.45e-05	0.0618	4.45e-05	0.02859		4.45e-05	0.0325	4.45e-05	-0.05734	4.45e-05
	4.46e-05	-0.02805	4.46e-05	-0.02805	4.46e-05	0.06375	4.46e-05	0.113	4.46e-05	0.05398		4.46e-05	-0.01242	4.46e-05	-0.01242	4.46e-05	0.02078	4.46e-05	0.05789	4.46e-05	0.04422		4.46e-05	-0.02219	4.46e-05	-0.02219	4.46e-05	0.02664	4.46e-05	0.04226	4.46e-05	0.02078		4.46e-05	-0.02219	4.46e-05	-0.02219	4.46e-05	-0.01633	4.46e-05	0.08523	4.46e-05	0.06961		4.46e-05	0.07156	4.46e-05	-0.03586	4.46e-05
	4.47e-05	-0.02024	4.47e-05	-0.02024	4.47e-05	0.07351	4.47e-05	0.146	4.47e-05	0.07351		4.47e-05	-0.0007038	4.47e-05	-0.0007038	4.47e-05	0.04422	4.47e-05	0.07742	4.47e-05	0.07156		4.47e-05	-0.01438	4.47e-05	-0.01438	4.47e-05	0.05594	4.47e-05	0.06961	4.47e-05	0.05008		4.47e-05	-0.008516	4.47e-05	-0.008516	4.47e-05	0.001249	4.47e-05	0.09305	4.47e-05	0.08133		4.47e-05	0.08719	4.47e-05	-0.02219	4.47e-05
	4.48e-05	-0.02805	4.48e-05	-0.02805	4.48e-05	0.07156	4.48e-05	0.146	4.48e-05	0.07351		4.48e-05	-0.01047	4.48e-05	-0.01047	4.48e-05	0.03445	4.48e-05	0.07937	4.48e-05	0.07156		4.48e-05	-0.02219	4.48e-05	-0.02219	4.48e-05	0.05008	4.48e-05	0.07156	4.48e-05	0.04812		4.48e-05	-0.01438	4.48e-05	-0.01438	4.48e-05	-0.00461	4.48e-05	0.07351	4.48e-05	0.07742		4.48e-05	0.08523	4.48e-05	-0.02609	4.48e-05
	4.49e-05	-0.05539	4.49e-05	-0.05539	4.49e-05	0.05203	4.49e-05	0.111	4.49e-05	0.05594		4.49e-05	-0.03781	4.49e-05	-0.03781	4.49e-05	0.005156	4.49e-05	0.05984	4.49e-05	0.05984		4.49e-05	-0.04953	4.49e-05	-0.04953	4.49e-05	0.01687	4.49e-05	0.05008	4.49e-05	0.01687		4.49e-05	-0.03781	4.49e-05	-0.03781	4.49e-05	-0.03391	4.49e-05	0.03055	4.49e-05	0.05203		4.49e-05	0.0657	4.49e-05	-0.04953	4.49e-05
	4.5e-05	-0.09445	4.5e-05	-0.09445	4.5e-05	0.007109	4.5e-05	0.0657	4.5e-05	0.01101		4.5e-05	-0.07492	4.5e-05	-0.07492	4.5e-05	-0.03586	4.5e-05	0.01297	4.5e-05	0.01492		4.5e-05	-0.08664	4.5e-05	-0.08664	4.5e-05	-0.01633	4.5e-05	0.005156	4.5e-05	-0.01828		4.5e-05	-0.07102	4.5e-05	-0.07102	4.5e-05	-0.07297	4.5e-05	-0.02609	4.5e-05	-0.0007038		4.5e-05	0.01883	4.5e-05	-0.08273	4.5e-05
	4.51e-05	-0.1218	4.51e-05	-0.1218	4.51e-05	-0.03391	4.51e-05	0.011	4.51e-05	-0.02805		4.51e-05	-0.1081	4.51e-05	-0.1081	4.51e-05	-0.08078	4.51e-05	-0.03195	4.51e-05	-0.02219		4.51e-05	-0.1159	4.51e-05	-0.1159	4.51e-05	-0.05734	4.51e-05	-0.03586	4.51e-05	-0.06516		4.51e-05	-0.1023	4.51e-05	-0.1023	4.51e-05	-0.112	4.51e-05	-0.08469	4.51e-05	-0.05148		4.51e-05	-0.01828	4.51e-05	-0.112	4.51e-05
	4.52e-05	-0.1394	4.52e-05	-0.1394	4.52e-05	-0.06711	4.52e-05	-0.0339	4.52e-05	-0.06516		4.52e-05	-0.1218	4.52e-05	-0.1218	4.52e-05	-0.114	4.52e-05	-0.07492	4.52e-05	-0.0593		4.52e-05	-0.1296	4.52e-05	-0.1296	4.52e-05	-0.09055	4.52e-05	-0.07297	4.52e-05	-0.1042		4.52e-05	-0.1159	4.52e-05	-0.1159	4.52e-05	-0.1316	4.52e-05	-0.1335	4.52e-05	-0.1023		4.52e-05	-0.05539	4.52e-05	-0.1218	4.52e-05
	4.53e-05	-0.1413	4.53e-05	-0.1413	4.53e-05	-0.09055	4.53e-05	-0.0749	4.53e-05	-0.09445		4.53e-05	-0.1238	4.53e-05	-0.1238	4.53e-05	-0.1277	4.53e-05	-0.1101	4.53e-05	-0.09055		4.53e-05	-0.1316	4.53e-05	-0.1316	4.53e-05	-0.1101	4.53e-05	-0.1042	4.53e-05	-0.1277		4.53e-05	-0.1159	4.53e-05	-0.1159	4.53e-05	-0.1413	4.53e-05	-0.1687	4.53e-05	-0.1374		4.53e-05	-0.07883	4.53e-05	-0.1218	4.53e-05
	4.54e-05	-0.1296	4.54e-05	-0.1296	4.54e-05	-0.1042	4.54e-05	-0.108	4.54e-05	-0.114		4.54e-05	-0.1179	4.54e-05	-0.1179	4.54e-05	-0.1355	4.54e-05	-0.1335	4.54e-05	-0.112		4.54e-05	-0.1198	4.54e-05	-0.1198	4.54e-05	-0.1159	4.54e-05	-0.1198	4.54e-05	-0.1452		4.54e-05	-0.1081	4.54e-05	-0.1081	4.54e-05	-0.1374	4.54e-05	-0.1902	4.54e-05	-0.1667		4.54e-05	-0.0925	4.54e-05	-0.1159	4.54e-05
	4.55e-05	-0.114	4.55e-05	-0.114	4.55e-05	-0.1081	4.55e-05	-0.128	4.55e-05	-0.1198		4.55e-05	-0.1042	4.55e-05	-0.1042	4.55e-05	-0.1296	4.55e-05	-0.1511	4.55e-05	-0.1198		4.55e-05	-0.1062	4.55e-05	-0.1062	4.55e-05	-0.1159	4.55e-05	-0.1316	4.55e-05	-0.157		4.55e-05	-0.08664	4.55e-05	-0.08664	4.55e-05	-0.1238	4.55e-05	-0.2058	4.55e-05	-0.1823		4.55e-05	-0.09836	4.55e-05	-0.1003	4.55e-05
	4.56e-05	-0.08664	4.56e-05	-0.08664	4.56e-05	-0.09641	4.56e-05	-0.141	4.56e-05	-0.1218		4.56e-05	-0.07492	4.56e-05	-0.07492	4.56e-05	-0.1159	4.56e-05	-0.157	4.56e-05	-0.1218		4.56e-05	-0.07297	4.56e-05	-0.07297	4.56e-05	-0.1042	4.56e-05	-0.1316	4.56e-05	-0.157		4.56e-05	-0.05539	4.56e-05	-0.05539	4.56e-05	-0.1062	4.56e-05	-0.2058	4.56e-05	-0.1902		4.56e-05	-0.08859	4.56e-05	-0.06906	4.56e-05
	4.57e-05	-0.04172	4.57e-05	-0.04172	4.57e-05	-0.06906	4.57e-05	-0.132	4.57e-05	-0.112		4.57e-05	-0.03195	4.57e-05	-0.03195	4.57e-05	-0.08469	4.57e-05	-0.1472	4.57e-05	-0.112		4.57e-05	-0.03	4.57e-05	-0.03	4.57e-05	-0.07102	4.57e-05	-0.1179	4.57e-05	-0.1413		4.57e-05	-0.01438	4.57e-05	-0.01438	4.57e-05	-0.06516	4.57e-05	-0.1863	4.57e-05	-0.1804		4.57e-05	-0.0632	4.57e-05	-0.02609	4.57e-05
	4.58e-05	0.009062	4.58e-05	0.009062	4.58e-05	-0.02609	4.58e-05	-0.108	4.58e-05	-0.07688		4.58e-05	0.01883	4.58e-05	0.01883	4.58e-05	-0.03195	4.58e-05	-0.1179	4.58e-05	-0.07492		4.58e-05	0.02078	4.58e-05	0.02078	4.58e-05	-0.02024	4.58e-05	-0.08469	4.58e-05	-0.1081		4.58e-05	0.03641	4.58e-05	0.03641	4.58e-05	-0.01242	4.58e-05	-0.1452	4.58e-05	-0.1511		4.58e-05	-0.02024	4.58e-05	0.02469	4.58e-05
	4.59e-05	0.07156	4.59e-05	0.07156	4.59e-05	0.02078	4.59e-05	-0.0613	4.59e-05	-0.03		4.59e-05	0.07742	4.59e-05	0.07742	4.59e-05	0.02469	4.59e-05	-0.07102	4.59e-05	-0.02609		4.59e-05	0.07937	4.59e-05	0.07937	4.59e-05	0.03641	4.59e-05	-0.03586	4.59e-05	-0.05734		4.59e-05	0.09109	4.59e-05	0.09109	4.59e-05	0.04226	4.59e-05	-0.09055	4.59e-05	-0.1042		4.59e-05	0.02859	4.59e-05	0.08328	4.59e-05
	4.6e-05	0.1302	4.6e-05	0.1302	4.6e-05	0.07351	4.6e-05	-0.0144	4.6e-05	0.01101		4.6e-05	0.138	4.6e-05	0.138	4.6e-05	0.08133	4.6e-05	-0.02024	4.6e-05	0.01687		4.6e-05	0.1399	4.6e-05	0.1399	4.6e-05	0.08914	4.6e-05	0.009062	4.6e-05	-0.006563		4.6e-05	0.1536	4.6e-05	0.1536	4.6e-05	0.09109	4.6e-05	-0.03	4.6e-05	-0.04758		4.6e-05	0.07937	4.6e-05	0.1438	4.6e-05
	4.61e-05	0.1751	4.61e-05	0.1751	4.61e-05	0.1126	4.61e-05	0.0208	4.61e-05	0.05594		4.61e-05	0.1809	4.61e-05	0.1809	4.61e-05	0.1321	4.61e-05	0.01883	4.61e-05	0.06375		4.61e-05	0.1809	4.61e-05	0.1809	4.61e-05	0.1477	4.61e-05	0.05398	4.61e-05	0.03445		4.61e-05	0.1907	4.61e-05	0.1907	4.61e-05	0.1399	4.61e-05	0.02273	4.61e-05	-0.002657		4.61e-05	0.1223	4.61e-05	0.1848	4.61e-05
	4.62e-05	0.1946	4.62e-05	0.1946	4.62e-05	0.1516	4.62e-05	0.0638	4.62e-05	0.07937		4.62e-05	0.1966	4.62e-05	0.1966	4.62e-05	0.1712	4.62e-05	0.05984	4.62e-05	0.08523		4.62e-05	0.1985	4.62e-05	0.1985	4.62e-05	0.1829	4.62e-05	0.07742	4.62e-05	0.07156		4.62e-05	0.2005	4.62e-05	0.2005	4.62e-05	0.1692	4.62e-05	0.06766	4.62e-05	0.03641		4.62e-05	0.1595	4.62e-05	0.1985	4.62e-05
	4.63e-05	0.2044	4.63e-05	0.2044	4.63e-05	0.179	4.63e-05	0.0891	4.63e-05	0.1145		4.63e-05	0.2102	4.63e-05	0.2102	4.63e-05	0.1946	4.63e-05	0.08523	4.63e-05	0.1204		4.63e-05	0.2102	4.63e-05	0.2102	4.63e-05	0.2044	4.63e-05	0.1106	4.63e-05	0.1028		4.63e-05	0.218	4.63e-05	0.218	4.63e-05	0.1927	4.63e-05	0.1087	4.63e-05	0.07351		4.63e-05	0.1868	4.63e-05	0.2161	4.63e-05
	4.64e-05	0.2278	4.64e-05	0.2278	4.64e-05	0.2005	4.64e-05	0.14	4.64e-05	0.1595		4.64e-05	0.2337	4.64e-05	0.2337	4.64e-05	0.22	4.64e-05	0.1341	4.64e-05	0.1634		4.64e-05	0.2337	4.64e-05	0.2337	4.64e-05	0.2512	4.64e-05	0.1536	4.64e-05	0.1516		4.64e-05	0.2376	4.64e-05	0.2376	4.64e-05	0.2024	4.64e-05	0.1555	4.64e-05	0.1204		4.64e-05	0.2044	4.64e-05	0.2376	4.64e-05
	4.65e-05	0.2571	4.65e-05	0.2571	4.65e-05	0.2473	4.65e-05	0.187	4.65e-05	0.1985		4.65e-05	0.263	4.65e-05	0.263	4.65e-05	0.2688	4.65e-05	0.1848	4.65e-05	0.2005		4.65e-05	0.261	4.65e-05	0.261	4.65e-05	0.2884	4.65e-05	0.1946	4.65e-05	0.1966		4.65e-05	0.2649	4.65e-05	0.2649	4.65e-05	0.2454	4.65e-05	0.2083	4.65e-05	0.177		4.65e-05	0.2532	4.65e-05	0.2649	4.65e-05
	4.66e-05	0.2747	4.66e-05	0.2747	4.66e-05	0.2884	4.66e-05	0.243	4.66e-05	0.2571		4.66e-05	0.2747	4.66e-05	0.2747	4.66e-05	0.3059	4.66e-05	0.2395	4.66e-05	0.2571		4.66e-05	0.2747	4.66e-05	0.2747	4.66e-05	0.3372	4.66e-05	0.2493	4.66e-05	0.2532		4.66e-05	0.2747	4.66e-05	0.2747	4.66e-05	0.2786	4.66e-05	0.2591	4.66e-05	0.2278		4.66e-05	0.2903	4.66e-05	0.2747	4.66e-05
	4.67e-05	0.2845	4.67e-05	0.2845	4.67e-05	0.3313	4.67e-05	0.294	4.67e-05	0.3059		4.67e-05	0.2864	4.67e-05	0.2864	4.67e-05	0.343	4.67e-05	0.2942	4.67e-05	0.304		4.67e-05	0.2864	4.67e-05	0.2864	4.67e-05	0.3762	4.67e-05	0.2981	4.67e-05	0.302		4.67e-05	0.2864	4.67e-05	0.2864	4.67e-05	0.3137	4.67e-05	0.3098	4.67e-05	0.2845		4.67e-05	0.3333	4.67e-05	0.2845	4.67e-05
	4.68e-05	0.2942	4.68e-05	0.2942	4.68e-05	0.3645	4.68e-05	0.339	4.68e-05	0.3509		4.68e-05	0.2981	4.68e-05	0.2981	4.68e-05	0.3704	4.68e-05	0.343	4.68e-05	0.3489		4.68e-05	0.2942	4.68e-05	0.2942	4.68e-05	0.3977	4.68e-05	0.343	4.68e-05	0.347		4.68e-05	0.2962	4.68e-05	0.2962	4.68e-05	0.3411	4.68e-05	0.345	4.68e-05	0.3294		4.68e-05	0.3645	4.68e-05	0.2942	4.68e-05
	4.69e-05	0.2942	4.69e-05	0.2942	4.69e-05	0.386	4.69e-05	0.372	4.69e-05	0.3821		4.69e-05	0.2962	4.69e-05	0.2962	4.69e-05	0.386	4.69e-05	0.3782	4.69e-05	0.3821		4.69e-05	0.2923	4.69e-05	0.2923	4.69e-05	0.4036	4.69e-05	0.3762	4.69e-05	0.3762		4.69e-05	0.2962	4.69e-05	0.2962	4.69e-05	0.3587	4.69e-05	0.3704	4.69e-05	0.3645		4.69e-05	0.386	4.69e-05	0.2923	4.69e-05
	4.7e-05	0.2864	4.7e-05	0.2864	4.7e-05	0.3977	4.7e-05	0.394	4.7e-05	0.3977		4.7e-05	0.2903	4.7e-05	0.2903	4.7e-05	0.3958	4.7e-05	0.3997	4.7e-05	0.3997		4.7e-05	0.2864	4.7e-05	0.2864	4.7e-05	0.4075	4.7e-05	0.3958	4.7e-05	0.3958		4.7e-05	0.2923	4.7e-05	0.2923	4.7e-05	0.3684	4.7e-05	0.388	4.7e-05	0.388		4.7e-05	0.3977	4.7e-05	0.2845	4.7e-05
	4.71e-05	0.2805	4.71e-05	0.2805	4.71e-05	0.3997	4.71e-05	0.4	4.71e-05	0.4036		4.71e-05	0.2845	4.71e-05	0.2845	4.71e-05	0.3977	4.71e-05	0.4134	4.71e-05	0.4055		4.71e-05	0.2825	4.71e-05	0.2825	4.71e-05	0.4075	4.71e-05	0.4016	4.71e-05	0.4016		4.71e-05	0.2864	4.71e-05	0.2864	4.71e-05	0.3743	4.71e-05	0.3938	4.71e-05	0.3997		4.71e-05	0.3997	4.71e-05	0.2805	4.71e-05
	4.72e-05	0.2766	4.72e-05	0.2766	4.72e-05	0.3977	4.72e-05	0.4	4.72e-05	0.4036		4.72e-05	0.2786	4.72e-05	0.2786	4.72e-05	0.3958	4.72e-05	0.4212	4.72e-05	0.4095		4.72e-05	0.2786	4.72e-05	0.2786	4.72e-05	0.3997	4.72e-05	0.4036	4.72e-05	0.4016		4.72e-05	0.2805	4.72e-05	0.2805	4.72e-05	0.3762	4.72e-05	0.3899	4.72e-05	0.3997		4.72e-05	0.3977	4.72e-05	0.2766	4.72e-05
	4.73e-05	0.2727	4.73e-05	0.2727	4.73e-05	0.386	4.73e-05	0.392	4.73e-05	0.3977		4.73e-05	0.2747	4.73e-05	0.2747	4.73e-05	0.3802	4.73e-05	0.4095	4.73e-05	0.3997		4.73e-05	0.2727	4.73e-05	0.2727	4.73e-05	0.388	4.73e-05	0.3997	4.73e-05	0.3958		4.73e-05	0.2747	4.73e-05	0.2747	4.73e-05	0.3684	4.73e-05	0.3723	4.73e-05	0.3958		4.73e-05	0.388	4.73e-05	0.2747	4.73e-05
	4.74e-05	0.2591	4.74e-05	0.2591	4.74e-05	0.3548	4.74e-05	0.363	4.74e-05	0.3743		4.74e-05	0.261	4.74e-05	0.261	4.74e-05	0.3548	4.74e-05	0.3919	4.74e-05	0.3821		4.74e-05	0.2571	4.74e-05	0.2571	4.74e-05	0.3528	4.74e-05	0.3782	4.74e-05	0.3723		4.74e-05	0.2688	4.74e-05	0.2688	4.74e-05	0.3489	4.74e-05	0.347	4.74e-05	0.3743		4.74e-05	0.3587	4.74e-05	0.261	4.74e-05
	4.75e-05	0.2278	4.75e-05	0.2278	4.75e-05	0.3137	4.75e-05	0.322	4.75e-05	0.3333		4.75e-05	0.2317	4.75e-05	0.2317	4.75e-05	0.3216	4.75e-05	0.3567	4.75e-05	0.343		4.75e-05	0.2298	4.75e-05	0.2298	4.75e-05	0.3059	4.75e-05	0.3411	4.75e-05	0.3333		4.75e-05	0.2415	4.75e-05	0.2415	4.75e-05	0.3235	4.75e-05	0.3079	4.75e-05	0.3352		4.75e-05	0.3177	4.75e-05	0.2317	4.75e-05
	4.76e-05	0.2044	4.76e-05	0.2044	4.76e-05	0.2747	4.76e-05	0.281	4.76e-05	0.2903		4.76e-05	0.2083	4.76e-05	0.2083	4.76e-05	0.2864	4.76e-05	0.3177	4.76e-05	0.2981		4.76e-05	0.2122	4.76e-05	0.2122	4.76e-05	0.2708	4.76e-05	0.3001	4.76e-05	0.2903		4.76e-05	0.218	4.76e-05	0.218	4.76e-05	0.3001	4.76e-05	0.2688	4.76e-05	0.2962		4.76e-05	0.2786	4.76e-05	0.2102	4.76e-05
	4.77e-05	0.2005	4.77e-05	0.2005	4.77e-05	0.2454	4.77e-05	0.257	4.77e-05	0.2688		4.77e-05	0.2024	4.77e-05	0.2024	4.77e-05	0.2727	4.77e-05	0.2825	4.77e-05	0.2727		4.77e-05	0.2063	4.77e-05	0.2063	4.77e-05	0.2356	4.77e-05	0.2747	4.77e-05	0.2688		4.77e-05	0.2083	4.77e-05	0.2083	4.77e-05	0.2825	4.77e-05	0.2434	4.77e-05	0.2727		4.77e-05	0.2552	4.77e-05	0.2024	4.77e-05
	4.78e-05	0.2063	4.78e-05	0.2063	4.78e-05	0.2161	4.78e-05	0.226	4.78e-05	0.2434		4.78e-05	0.2083	4.78e-05	0.2083	4.78e-05	0.2688	4.78e-05	0.2727	4.78e-05	0.2473		4.78e-05	0.2161	4.78e-05	0.2161	4.78e-05	0.2102	4.78e-05	0.263	4.78e-05	0.2454		4.78e-05	0.2141	4.78e-05	0.2141	4.78e-05	0.2805	4.78e-05	0.2259	4.78e-05	0.2552		4.78e-05	0.2259	4.78e-05	0.2122	4.78e-05
	4.79e-05	0.2278	4.79e-05	0.2278	4.79e-05	0.2024	4.79e-05	0.208	4.79e-05	0.2259		4.79e-05	0.2278	4.79e-05	0.2278	4.79e-05	0.2669	4.79e-05	0.261	4.79e-05	0.2259		4.79e-05	0.2376	4.79e-05	0.2376	4.79e-05	0.2005	4.79e-05	0.2454	4.79e-05	0.2298		4.79e-05	0.2317	4.79e-05	0.2317	4.79e-05	0.2884	4.79e-05	0.2161	4.79e-05	0.2395		4.79e-05	0.2102	4.79e-05	0.2337	4.79e-05
	4.8e-05	0.2532	4.8e-05	0.2532	4.8e-05	0.1985	4.8e-05	0.201	4.8e-05	0.2141		4.8e-05	0.2532	4.8e-05	0.2532	4.8e-05	0.2688	4.8e-05	0.2473	4.8e-05	0.2102		4.8e-05	0.263	4.8e-05	0.263	4.8e-05	0.1985	4.8e-05	0.2376	4.8e-05	0.222		4.8e-05	0.2571	4.8e-05	0.2571	4.8e-05	0.304	4.8e-05	0.2141	4.8e-05	0.2337		4.8e-05	0.2024	4.8e-05	0.2591	4.8e-05
	4.81e-05	0.2727	4.81e-05	0.2727	4.81e-05	0.1966	4.81e-05	0.199	4.81e-05	0.2102		4.81e-05	0.2727	4.81e-05	0.2727	4.81e-05	0.2727	4.81e-05	0.2415	4.81e-05	0.2063		4.81e-05	0.2766	4.81e-05	0.2766	4.81e-05	0.2024	4.81e-05	0.2376	4.81e-05	0.2239		4.81e-05	0.2727	4.81e-05	0.2727	4.81e-05	0.3137	4.81e-05	0.218	4.81e-05	0.2356		4.81e-05	0.2005	4.81e-05	0.2747	4.81e-05
	4.82e-05	0.2884	4.82e-05	0.2884	4.82e-05	0.2005	4.82e-05	0.202	4.82e-05	0.2161		4.82e-05	0.2864	4.82e-05	0.2864	4.82e-05	0.2747	4.82e-05	0.2473	4.82e-05	0.2122		4.82e-05	0.3001	4.82e-05	0.3001	4.82e-05	0.2141	4.82e-05	0.2473	4.82e-05	0.2337		4.82e-05	0.2864	4.82e-05	0.2864	4.82e-05	0.3235	4.82e-05	0.2317	4.82e-05	0.2493		4.82e-05	0.2044	4.82e-05	0.2942	4.82e-05
	4.83e-05	0.3196	4.83e-05	0.3196	4.83e-05	0.2161	4.83e-05	0.22	4.83e-05	0.2337		4.83e-05	0.3177	4.83e-05	0.3177	4.83e-05	0.2786	4.83e-05	0.2649	4.83e-05	0.2298		4.83e-05	0.3294	4.83e-05	0.3294	4.83e-05	0.2376	4.83e-05	0.2669	4.83e-05	0.2591		4.83e-05	0.3177	4.83e-05	0.3177	4.83e-05	0.3411	4.83e-05	0.2571	4.83e-05	0.2708		4.83e-05	0.22	4.83e-05	0.3255	4.83e-05
	4.84e-05	0.3528	4.84e-05	0.3528	4.84e-05	0.2415	4.84e-05	0.247	4.84e-05	0.261		4.84e-05	0.347	4.84e-05	0.347	4.84e-05	0.3001	4.84e-05	0.2747	4.84e-05	0.2591		4.84e-05	0.3606	4.84e-05	0.3606	4.84e-05	0.2669	4.84e-05	0.2747	4.84e-05	0.2747		4.84e-05	0.347	4.84e-05	0.347	4.84e-05	0.3587	4.84e-05	0.2805	4.84e-05	0.2845		4.84e-05	0.2415	4.84e-05	0.3567	4.84e-05
	4.85e-05	0.3802	4.85e-05	0.3802	4.85e-05	0.2669	4.85e-05	0.271	4.85e-05	0.2747		4.85e-05	0.3723	4.85e-05	0.3723	4.85e-05	0.3157	4.85e-05	0.2884	4.85e-05	0.2747		4.85e-05	0.3841	4.85e-05	0.3841	4.85e-05	0.2747	4.85e-05	0.2923	4.85e-05	0.3001		4.85e-05	0.3704	4.85e-05	0.3704	4.85e-05	0.3704	4.85e-05	0.3079	4.85e-05	0.3137		4.85e-05	0.261	4.85e-05	0.3841	4.85e-05
	4.86e-05	0.3958	4.86e-05	0.3958	4.86e-05	0.2727	4.86e-05	0.275	4.86e-05	0.2786		4.86e-05	0.386	4.86e-05	0.386	4.86e-05	0.3196	4.86e-05	0.3079	4.86e-05	0.2766		4.86e-05	0.3958	4.86e-05	0.3958	4.86e-05	0.2805	4.86e-05	0.3098	4.86e-05	0.3196		4.86e-05	0.3821	4.86e-05	0.3821	4.86e-05	0.3743	4.86e-05	0.3274	4.86e-05	0.3313		4.86e-05	0.2688	4.86e-05	0.3977	4.86e-05
	4.87e-05	0.3977	4.87e-05	0.3977	4.87e-05	0.2727	4.87e-05	0.275	4.87e-05	0.2825		4.87e-05	0.388	4.87e-05	0.388	4.87e-05	0.3157	4.87e-05	0.3118	4.87e-05	0.2805		4.87e-05	0.3958	4.87e-05	0.3958	4.87e-05	0.2825	4.87e-05	0.3137	4.87e-05	0.3274		4.87e-05	0.3802	4.87e-05	0.3802	4.87e-05	0.3665	4.87e-05	0.3391	4.87e-05	0.3411		4.87e-05	0.2649	4.87e-05	0.3977	4.87e-05
	4.88e-05	0.3938	4.88e-05	0.3938	4.88e-05	0.2727	4.88e-05	0.275	4.88e-05	0.2825		4.88e-05	0.3762	4.88e-05	0.3762	4.88e-05	0.304	4.88e-05	0.3098	4.88e-05	0.2805		4.88e-05	0.3841	4.88e-05	0.3841	4.88e-05	0.2766	4.88e-05	0.3137	4.88e-05	0.3313		4.88e-05	0.3684	4.88e-05	0.3684	4.88e-05	0.3509	4.88e-05	0.343	4.88e-05	0.343		4.88e-05	0.2512	4.88e-05	0.3919	4.88e-05
	4.89e-05	0.3782	4.89e-05	0.3782	4.89e-05	0.2708	4.89e-05	0.275	4.89e-05	0.2825		4.89e-05	0.3626	4.89e-05	0.3626	4.89e-05	0.2845	4.89e-05	0.3079	4.89e-05	0.2805		4.89e-05	0.3684	4.89e-05	0.3684	4.89e-05	0.2747	4.89e-05	0.3118	4.89e-05	0.3333		4.89e-05	0.3528	4.89e-05	0.3528	4.89e-05	0.3333	4.89e-05	0.347	4.89e-05	0.345		4.89e-05	0.2376	4.89e-05	0.3762	4.89e-05
	4.9e-05	0.3645	4.9e-05	0.3645	4.9e-05	0.2708	4.9e-05	0.277	4.9e-05	0.2845		4.9e-05	0.345	4.9e-05	0.345	4.9e-05	0.2766	4.9e-05	0.3098	4.9e-05	0.2825		4.9e-05	0.3489	4.9e-05	0.3489	4.9e-05	0.2727	4.9e-05	0.3118	4.9e-05	0.3372		4.9e-05	0.3333	4.9e-05	0.3333	4.9e-05	0.3177	4.9e-05	0.3509	4.9e-05	0.3489		4.9e-05	0.2298	4.9e-05	0.3606	4.9e-05
	4.91e-05	0.347	4.91e-05	0.347	4.91e-05	0.2708	4.91e-05	0.279	4.91e-05	0.2903		4.91e-05	0.3235	4.91e-05	0.3235	4.91e-05	0.2747	4.91e-05	0.3118	4.91e-05	0.2845		4.91e-05	0.3274	4.91e-05	0.3274	4.91e-05	0.2727	4.91e-05	0.3118	4.91e-05	0.3391		4.91e-05	0.3137	4.91e-05	0.3137	4.91e-05	0.3001	4.91e-05	0.3548	4.91e-05	0.3509		4.91e-05	0.2259	4.91e-05	0.3391	4.91e-05
	4.92e-05	0.3235	4.92e-05	0.3235	4.92e-05	0.2708	4.92e-05	0.279	4.92e-05	0.2884		4.92e-05	0.3001	4.92e-05	0.3001	4.92e-05	0.2727	4.92e-05	0.3118	4.92e-05	0.2825		4.92e-05	0.304	4.92e-05	0.304	4.92e-05	0.263	4.92e-05	0.3098	4.92e-05	0.3372		4.92e-05	0.2864	4.92e-05	0.2864	4.92e-05	0.2786	4.92e-05	0.3548	4.92e-05	0.3509		4.92e-05	0.222	4.92e-05	0.3137	4.92e-05
	4.93e-05	0.2923	4.93e-05	0.2923	4.93e-05	0.2669	4.93e-05	0.277	4.93e-05	0.2825		4.93e-05	0.2747	4.93e-05	0.2747	4.93e-05	0.261	4.93e-05	0.3079	4.93e-05	0.2786		4.93e-05	0.2766	4.93e-05	0.2766	4.93e-05	0.2434	4.93e-05	0.302	4.93e-05	0.3274		4.93e-05	0.2708	4.93e-05	0.2708	4.93e-05	0.2688	4.93e-05	0.3489	4.93e-05	0.347		4.93e-05	0.2141	4.93e-05	0.2805	4.93e-05
	4.94e-05	0.2727	4.94e-05	0.2727	4.94e-05	0.263	4.94e-05	0.275	4.94e-05	0.2766		4.94e-05	0.2532	4.94e-05	0.2532	4.94e-05	0.2434	4.94e-05	0.3001	4.94e-05	0.2747		4.94e-05	0.2571	4.94e-05	0.2571	4.94e-05	0.2259	4.94e-05	0.2884	4.94e-05	0.3177		4.94e-05	0.2395	4.94e-05	0.2395	4.94e-05	0.2434	4.94e-05	0.343	4.94e-05	0.343		4.94e-05	0.2083	4.94e-05	0.263	4.94e-05
	4.95e-05	0.2512	4.95e-05	0.2512	4.95e-05	0.261	4.95e-05	0.275	4.95e-05	0.2747		4.95e-05	0.222	4.95e-05	0.222	4.95e-05	0.2356	4.95e-05	0.3001	4.95e-05	0.2747		4.95e-05	0.2278	4.95e-05	0.2278	4.95e-05	0.2161	4.95e-05	0.2845	4.95e-05	0.3137		4.95e-05	0.2141	4.95e-05	0.2141	4.95e-05	0.222	4.95e-05	0.3391	4.95e-05	0.3411		4.95e-05	0.2122	4.95e-05	0.2317	4.95e-05
	4.96e-05	0.2317	4.96e-05	0.2317	4.96e-05	0.2669	4.96e-05	0.277	4.96e-05	0.2766		4.96e-05	0.2044	4.96e-05	0.2044	4.96e-05	0.2376	4.96e-05	0.3079	4.96e-05	0.2766		4.96e-05	0.2141	4.96e-05	0.2141	4.96e-05	0.218	4.96e-05	0.2884	4.96e-05	0.3137		4.96e-05	0.2024	4.96e-05	0.2024	4.96e-05	0.2122	4.96e-05	0.3411	4.96e-05	0.345		4.96e-05	0.2278	4.96e-05	0.2141	4.96e-05
	4.97e-05	0.222	4.97e-05	0.222	4.97e-05	0.2727	4.97e-05	0.286	4.97e-05	0.2805		4.97e-05	0.2005	4.97e-05	0.2005	4.97e-05	0.2473	4.97e-05	0.3137	4.97e-05	0.2825		4.97e-05	0.2083	4.97e-05	0.2083	4.97e-05	0.2259	4.97e-05	0.2981	4.97e-05	0.3137		4.97e-05	0.1985	4.97e-05	0.1985	4.97e-05	0.2102	4.97e-05	0.345	4.97e-05	0.3528		4.97e-05	0.2454	4.97e-05	0.2044	4.97e-05
	4.98e-05	0.2083	4.98e-05	0.2083	4.98e-05	0.2727	4.98e-05	0.29	4.98e-05	0.2825		4.98e-05	0.1966	4.98e-05	0.1966	4.98e-05	0.2512	4.98e-05	0.3157	4.98e-05	0.2825		4.98e-05	0.2024	4.98e-05	0.2024	4.98e-05	0.2298	4.98e-05	0.2962	4.98e-05	0.3098		4.98e-05	0.1966	4.98e-05	0.1966	4.98e-05	0.2044	4.98e-05	0.343	4.98e-05	0.3528		4.98e-05	0.2571	4.98e-05	0.1985	4.98e-05
	4.99e-05	0.1966	4.99e-05	0.1966	4.99e-05	0.261	4.99e-05	0.283	4.99e-05	0.2747		4.99e-05	0.1946	4.99e-05	0.1946	4.99e-05	0.2395	4.99e-05	0.3079	4.99e-05	0.2766		4.99e-05	0.1966	4.99e-05	0.1966	4.99e-05	0.218	4.99e-05	0.2805	4.99e-05	0.2903		4.99e-05	0.1946	4.99e-05	0.1946	4.99e-05	0.1966	4.99e-05	0.3255	4.99e-05	0.3411		4.99e-05	0.2493	4.99e-05	0.1946	4.99e-05
	5e-05	0.1829	5e-05	0.1829	5e-05	0.2259	5e-05	0.273	5e-05	0.2649		5e-05	0.1731	5e-05	0.1731	5e-05	0.2122	5e-05	0.2805	5e-05	0.263		5e-05	0.1809	5e-05	0.1809	5e-05	0.1985	5e-05	0.2688	5e-05	0.2727		5e-05	0.177	5e-05	0.177	5e-05	0.1868	5e-05	0.2981	5e-05	0.3177		5e-05	0.2259	5e-05	0.1731	5e-05
	5.01e-05	0.1575	5.01e-05	0.1575	5.01e-05	0.1966	5.01e-05	0.251	5.01e-05	0.2278		5.01e-05	0.1516	5.01e-05	0.1516	5.01e-05	0.1946	5.01e-05	0.2649	5.01e-05	0.222		5.01e-05	0.1575	5.01e-05	0.1575	5.01e-05	0.1907	5.01e-05	0.2298	5.01e-05	0.2356		5.01e-05	0.1516	5.01e-05	0.1516	5.01e-05	0.1634	5.01e-05	0.2669	5.01e-05	0.2825		5.01e-05	0.1985	5.01e-05	0.1477	5.01e-05
	5.02e-05	0.1302	5.02e-05	0.1302	5.02e-05	0.179	5.02e-05	0.218	5.02e-05	0.1985		5.02e-05	0.1262	5.02e-05	0.1262	5.02e-05	0.177	5.02e-05	0.2298	5.02e-05	0.1966		5.02e-05	0.1321	5.02e-05	0.1321	5.02e-05	0.1712	5.02e-05	0.1985	5.02e-05	0.2005		5.02e-05	0.1243	5.02e-05	0.1243	5.02e-05	0.1399	5.02e-05	0.2356	5.02e-05	0.263		5.02e-05	0.1907	5.02e-05	0.1204	5.02e-05
	5.03e-05	0.1106	5.03e-05	0.1106	5.03e-05	0.1614	5.03e-05	0.199	5.03e-05	0.1946		5.03e-05	0.1126	5.03e-05	0.1126	5.03e-05	0.1614	5.03e-05	0.2024	5.03e-05	0.1868		5.03e-05	0.1165	5.03e-05	0.1165	5.03e-05	0.1614	5.03e-05	0.1907	5.03e-05	0.1907		5.03e-05	0.1067	5.03e-05	0.1067	5.03e-05	0.1184	5.03e-05	0.2044	5.03e-05	0.2278		5.03e-05	0.1731	5.03e-05	0.1048	5.03e-05
	5.04e-05	0.1028	5.04e-05	0.1028	5.04e-05	0.1477	5.04e-05	0.197	5.04e-05	0.1829		5.04e-05	0.1087	5.04e-05	0.1087	5.04e-05	0.1477	5.04e-05	0.1966	5.04e-05	0.1692		5.04e-05	0.1106	5.04e-05	0.1106	5.04e-05	0.1536	5.04e-05	0.1751	5.04e-05	0.1731		5.04e-05	0.1009	5.04e-05	0.1009	5.04e-05	0.1048	5.04e-05	0.1829	5.04e-05	0.2005		5.04e-05	0.1653	5.04e-05	0.09891	5.04e-05
	5.05e-05	0.1009	5.05e-05	0.1009	5.05e-05	0.1341	5.05e-05	0.189	5.05e-05	0.1692		5.05e-05	0.1106	5.05e-05	0.1106	5.05e-05	0.1321	5.05e-05	0.1868	5.05e-05	0.1595		5.05e-05	0.1106	5.05e-05	0.1106	5.05e-05	0.1419	5.05e-05	0.1614	5.05e-05	0.1614		5.05e-05	0.1009	5.05e-05	0.1009	5.05e-05	0.09695	5.05e-05	0.1692	5.05e-05	0.1927		5.05e-05	0.1536	5.05e-05	0.09891	5.05e-05
	5.06e-05	0.1028	5.06e-05	0.1028	5.06e-05	0.1204	5.06e-05	0.171	5.06e-05	0.1595		5.06e-05	0.1145	5.06e-05	0.1145	5.06e-05	0.1126	5.06e-05	0.1653	5.06e-05	0.1419		5.06e-05	0.1106	5.06e-05	0.1106	5.06e-05	0.1321	5.06e-05	0.1438	5.06e-05	0.1458		5.06e-05	0.1009	5.06e-05	0.1009	5.06e-05	0.08328	5.06e-05	0.1477	5.06e-05	0.1692		5.06e-05	0.138	5.06e-05	0.09891	5.06e-05
	5.07e-05	0.1048	5.07e-05	0.1048	5.07e-05	0.1087	5.07e-05	0.158	5.07e-05	0.1399		5.07e-05	0.1204	5.07e-05	0.1204	5.07e-05	0.095	5.07e-05	0.1458	5.07e-05	0.1243		5.07e-05	0.1145	5.07e-05	0.1145	5.07e-05	0.1204	5.07e-05	0.1223	5.07e-05	0.1282		5.07e-05	0.1067	5.07e-05	0.1067	5.07e-05	0.07351	5.07e-05	0.1282	5.07e-05	0.1458		5.07e-05	0.1243	5.07e-05	0.1028	5.07e-05
	5.08e-05	0.1145	5.08e-05	0.1145	5.08e-05	0.1009	5.08e-05	0.138	5.08e-05	0.1262		5.08e-05	0.1302	5.08e-05	0.1302	5.08e-05	0.07742	5.08e-05	0.1223	5.08e-05	0.1087		5.08e-05	0.1243	5.08e-05	0.1243	5.08e-05	0.1087	5.08e-05	0.1048	5.08e-05	0.1126		5.08e-05	0.1145	5.08e-05	0.1145	5.08e-05	0.07156	5.08e-05	0.1106	5.08e-05	0.1184		5.08e-05	0.1087	5.08e-05	0.1106	5.08e-05
	5.09e-05	0.1282	5.09e-05	0.1282	5.09e-05	0.09695	5.09e-05	0.122	5.09e-05	0.1126		5.09e-05	0.1419	5.09e-05	0.1419	5.09e-05	0.07156	5.09e-05	0.1028	5.09e-05	0.1009		5.09e-05	0.1341	5.09e-05	0.1341	5.09e-05	0.1009	5.09e-05	0.09109	5.09e-05	0.1048		5.09e-05	0.1302	5.09e-05	0.1302	5.09e-05	0.06961	5.09e-05	0.095	5.09e-05	0.09695		5.09e-05	0.1009	5.09e-05	0.1243	5.09e-05
	5.1e-05	0.1419	5.1e-05	0.1419	5.1e-05	0.09109	5.1e-05	0.105	5.1e-05	0.1009		5.1e-05	0.1516	5.1e-05	0.1516	5.1e-05	0.0657	5.1e-05	0.08328	5.1e-05	0.08914		5.1e-05	0.1438	5.1e-05	0.1438	5.1e-05	0.09109	5.1e-05	0.07742	5.1e-05	0.095		5.1e-05	0.1419	5.1e-05	0.1419	5.1e-05	0.06766	5.1e-05	0.07937	5.1e-05	0.07742		5.1e-05	0.09109	5.1e-05	0.1341	5.1e-05
	5.11e-05	0.1438	5.11e-05	0.1438	5.11e-05	0.07937	5.11e-05	0.0813	5.11e-05	0.08328		5.11e-05	0.1516	5.11e-05	0.1516	5.11e-05	0.04226	5.11e-05	0.06766	5.11e-05	0.07547		5.11e-05	0.1399	5.11e-05	0.1399	5.11e-05	0.07547	5.11e-05	0.06961	5.11e-05	0.07937		5.11e-05	0.1419	5.11e-05	0.1419	5.11e-05	0.05594	5.11e-05	0.0618	5.11e-05	0.06375		5.11e-05	0.07742	5.11e-05	0.1341	5.11e-05
	5.12e-05	0.1321	5.12e-05	0.1321	5.12e-05	0.06961	5.12e-05	0.0638	5.12e-05	0.0657		5.12e-05	0.1341	5.12e-05	0.1341	5.12e-05	0.01297	5.12e-05	0.0325	5.12e-05	0.05984		5.12e-05	0.1223	5.12e-05	0.1223	5.12e-05	0.0618	5.12e-05	0.04031	5.12e-05	0.0657		5.12e-05	0.1262	5.12e-05	0.1262	5.12e-05	0.02664	5.12e-05	0.04031	5.12e-05	0.02273		5.12e-05	0.0657	5.12e-05	0.1184	5.12e-05
	5.13e-05	0.1028	5.13e-05	0.1028	5.13e-05	0.03641	5.13e-05	0.0208	5.13e-05	0.02664		5.13e-05	0.1028	5.13e-05	0.1028	5.13e-05	-0.01633	5.13e-05	-0.00461	5.13e-05	0.01687		5.13e-05	0.09109	5.13e-05	0.09109	5.13e-05	0.01883	5.13e-05	0.005156	5.13e-05	0.02469		5.13e-05	0.095	5.13e-05	0.095	5.13e-05	0.001249	5.13e-05	0.009062	5.13e-05	-0.01047		5.13e-05	0.02664	5.13e-05	0.08719	5.13e-05
	5.14e-05	0.07351	5.14e-05	0.07351	5.14e-05	0.007109	5.14e-05	-0.0124	5.14e-05	-0.00461		5.14e-05	0.07156	5.14e-05	0.07156	5.14e-05	-0.05148	5.14e-05	-0.04563	5.14e-05	-0.01047		5.14e-05	0.05984	5.14e-05	0.05984	5.14e-05	-0.01242	5.14e-05	-0.02805	5.14e-05	-0.006563		5.14e-05	0.06766	5.14e-05	0.06766	5.14e-05	-0.02805	5.14e-05	-0.02414	5.14e-05	-0.05148		5.14e-05	0.001249	5.14e-05	0.06375	5.14e-05
	5.15e-05	0.04226	5.15e-05	0.04226	5.15e-05	-0.01633	5.15e-05	-0.0437	5.15e-05	-0.03586		5.15e-05	0.03836	5.15e-05	0.03836	5.15e-05	-0.08078	5.15e-05	-0.08273	5.15e-05	-0.04172		5.15e-05	0.02273	5.15e-05	0.02273	5.15e-05	-0.04563	5.15e-05	-0.0593	5.15e-05	-0.03977		5.15e-05	0.02859	5.15e-05	0.02859	5.15e-05	-0.05734	5.15e-05	-0.05148	5.15e-05	-0.08664		5.15e-05	-0.02414	5.15e-05	0.02273	5.15e-05
	5.16e-05	0.009062	5.16e-05	0.009062	5.16e-05	-0.03195	5.16e-05	-0.0652	5.16e-05	-0.0593		5.16e-05	0.009062	5.16e-05	0.009062	5.16e-05	-0.1003	5.16e-05	-0.1101	5.16e-05	-0.0632		5.16e-05	-0.00461	5.16e-05	-0.00461	5.16e-05	-0.06711	5.16e-05	-0.08273	5.16e-05	-0.0632		5.16e-05	0.003202	5.16e-05	0.003202	5.16e-05	-0.07883	5.16e-05	-0.07102	5.16e-05	-0.112		5.16e-05	-0.03977	5.16e-05	-0.0007038	5.16e-05
	5.17e-05	-0.01633	5.17e-05	-0.01633	5.17e-05	-0.04172	5.17e-05	-0.0788	5.17e-05	-0.07492		5.17e-05	-0.01438	5.17e-05	-0.01438	5.17e-05	-0.1062	5.17e-05	-0.1198	5.17e-05	-0.07883		5.17e-05	-0.02805	5.17e-05	-0.02805	5.17e-05	-0.08273	5.17e-05	-0.09641	5.17e-05	-0.08273		5.17e-05	-0.02024	5.17e-05	-0.02024	5.17e-05	-0.09055	5.17e-05	-0.08273	5.17e-05	-0.1179		5.17e-05	-0.04563	5.17e-05	-0.02609	5.17e-05
	5.18e-05	-0.04563	5.18e-05	-0.04563	5.18e-05	-0.04563	5.18e-05	-0.0847	5.18e-05	-0.08273		5.18e-05	-0.03586	5.18e-05	-0.03586	5.18e-05	-0.1042	5.18e-05	-0.1257	5.18e-05	-0.08469		5.18e-05	-0.04953	5.18e-05	-0.04953	5.18e-05	-0.08859	5.18e-05	-0.1042	5.18e-05	-0.09445		5.18e-05	-0.04172	5.18e-05	-0.04172	5.18e-05	-0.1003	5.18e-05	-0.08664	5.18e-05	-0.1218		5.18e-05	-0.04563	5.18e-05	-0.04758	5.18e-05
	5.19e-05	-0.07492	5.19e-05	-0.07492	5.19e-05	-0.04563	5.19e-05	-0.0847	5.19e-05	-0.08664		5.19e-05	-0.05734	5.19e-05	-0.05734	5.19e-05	-0.09641	5.19e-05	-0.1257	5.19e-05	-0.08469		5.19e-05	-0.06906	5.19e-05	-0.06906	5.19e-05	-0.08859	5.19e-05	-0.1062	5.19e-05	-0.1042		5.19e-05	-0.0593	5.19e-05	-0.0593	5.19e-05	-0.1042	5.19e-05	-0.08664	5.19e-05	-0.1218		5.19e-05	-0.03977	5.19e-05	-0.06711	5.19e-05
	5.2e-05	-0.1023	5.2e-05	-0.1023	5.2e-05	-0.04367	5.2e-05	-0.0788	5.2e-05	-0.08469		5.2e-05	-0.07883	5.2e-05	-0.07883	5.2e-05	-0.08469	5.2e-05	-0.1198	5.2e-05	-0.08273		5.2e-05	-0.08664	5.2e-05	-0.08664	5.2e-05	-0.08469	5.2e-05	-0.1003	5.2e-05	-0.1062		5.2e-05	-0.07883	5.2e-05	-0.07883	5.2e-05	-0.1023	5.2e-05	-0.08469	5.2e-05	-0.1179		5.2e-05	-0.03195	5.2e-05	-0.08664	5.2e-05
	5.21e-05	-0.1198	5.21e-05	-0.1198	5.21e-05	-0.03781	5.21e-05	-0.0652	5.21e-05	-0.07492		5.21e-05	-0.09445	5.21e-05	-0.09445	5.21e-05	-0.06906	5.21e-05	-0.1101	5.21e-05	-0.07102		5.21e-05	-0.1003	5.21e-05	-0.1003	5.21e-05	-0.07492	5.21e-05	-0.08859	5.21e-05	-0.1023		5.21e-05	-0.0925	5.21e-05	-0.0925	5.21e-05	-0.09836	5.21e-05	-0.07883	5.21e-05	-0.1081		5.21e-05	-0.02219	5.21e-05	-0.1003	5.21e-05
	5.22e-05	-0.1374	5.22e-05	-0.1374	5.22e-05	-0.02805	5.22e-05	-0.0495	5.22e-05	-0.0593		5.22e-05	-0.1081	5.22e-05	-0.1081	5.22e-05	-0.05148	5.22e-05	-0.09055	5.22e-05	-0.05539		5.22e-05	-0.1081	5.22e-05	-0.1081	5.22e-05	-0.05734	5.22e-05	-0.07102	5.22e-05	-0.09055		5.22e-05	-0.1023	5.22e-05	-0.1023	5.22e-05	-0.08859	5.22e-05	-0.06711	5.22e-05	-0.08859		5.22e-05	-0.01242	5.22e-05	-0.1101	5.22e-05
	5.23e-05	-0.1491	5.23e-05	-0.1491	5.23e-05	-0.02414	5.23e-05	-0.032	5.23e-05	-0.04563		5.23e-05	-0.114	5.23e-05	-0.114	5.23e-05	-0.03586	5.23e-05	-0.06516	5.23e-05	-0.03977		5.23e-05	-0.114	5.23e-05	-0.114	5.23e-05	-0.04172	5.23e-05	-0.05344	5.23e-05	-0.07883		5.23e-05	-0.1101	5.23e-05	-0.1101	5.23e-05	-0.08078	5.23e-05	-0.05539	5.23e-05	-0.06711		5.23e-05	-0.0007038	5.23e-05	-0.1159	5.23e-05
	5.24e-05	-0.157	5.24e-05	-0.157	5.24e-05	-0.02219	5.24e-05	-0.0222	5.24e-05	-0.03195		5.24e-05	-0.1198	5.24e-05	-0.1198	5.24e-05	-0.02414	5.24e-05	-0.04563	5.24e-05	-0.02609		5.24e-05	-0.1198	5.24e-05	-0.1198	5.24e-05	-0.02805	5.24e-05	-0.04172	5.24e-05	-0.06906		5.24e-05	-0.1159	5.24e-05	-0.1159	5.24e-05	-0.07688	5.24e-05	-0.05148	5.24e-05	-0.05344		5.24e-05	0.003202	5.24e-05	-0.1198	5.24e-05
	5.25e-05	-0.1648	5.25e-05	-0.1648	5.25e-05	-0.02414	5.25e-05	-0.0183	5.25e-05	-0.02414		5.25e-05	-0.1296	5.25e-05	-0.1296	5.25e-05	-0.02219	5.25e-05	-0.03195	5.25e-05	-0.02219		5.25e-05	-0.1277	5.25e-05	-0.1277	5.25e-05	-0.02024	5.25e-05	-0.03195	5.25e-05	-0.0632		5.25e-05	-0.1198	5.25e-05	-0.1198	5.25e-05	-0.07883	5.25e-05	-0.05148	5.25e-05	-0.04758		5.25e-05	-0.0007038	5.25e-05	-0.1296	5.25e-05
	5.26e-05	-0.1648	5.26e-05	-0.1648	5.26e-05	-0.02805	5.26e-05	-0.0144	5.26e-05	-0.02024		5.26e-05	-0.1374	5.26e-05	-0.1374	5.26e-05	-0.02024	5.26e-05	-0.02219	5.26e-05	-0.01828		5.26e-05	-0.1355	5.26e-05	-0.1355	5.26e-05	-0.01047	5.26e-05	-0.02609	5.26e-05	-0.0593		5.26e-05	-0.1277	5.26e-05	-0.1277	5.26e-05	-0.07883	5.26e-05	-0.05539	5.26e-05	-0.04367		5.26e-05	-0.006563	5.26e-05	-0.1374	5.26e-05
	5.27e-05	-0.1511	5.27e-05	-0.1511	5.27e-05	-0.02609	5.27e-05	-0.00852	5.27e-05	-0.01242		5.27e-05	-0.1335	5.27e-05	-0.1335	5.27e-05	-0.01633	5.27e-05	-0.008516	5.27e-05	-0.008516		5.27e-05	-0.1335	5.27e-05	-0.1335	5.27e-05	0.001249	5.27e-05	-0.02024	5.27e-05	-0.05344		5.27e-05	-0.1257	5.27e-05	-0.1257	5.27e-05	-0.07492	5.27e-05	-0.05539	5.27e-05	-0.03781		5.27e-05	-0.008516	5.27e-05	-0.1335	5.27e-05
	5.28e-05	-0.1238	5.28e-05	-0.1238	5.28e-05	-0.01633	5.28e-05	0.00516	5.28e-05	0.005156		5.28e-05	-0.1179	5.28e-05	-0.1179	5.28e-05	-0.002657	5.28e-05	0.007109	5.28e-05	0.005156		5.28e-05	-0.1179	5.28e-05	-0.1179	5.28e-05	0.01492	5.28e-05	-0.002657	5.28e-05	-0.03586		5.28e-05	-0.114	5.28e-05	-0.114	5.28e-05	-0.0593	5.28e-05	-0.04758	5.28e-05	-0.02609		5.28e-05	-0.0007038	5.28e-05	-0.1179	5.28e-05
	5.29e-05	-0.08078	5.29e-05	-0.08078	5.29e-05	0.003202	5.29e-05	0.013	5.29e-05	0.01687		5.29e-05	-0.08859	5.29e-05	-0.08859	5.29e-05	0.01101	5.29e-05	0.02469	5.29e-05	0.01883		5.29e-05	-0.08859	5.29e-05	-0.08859	5.29e-05	0.04812	5.29e-05	0.01297	5.29e-05	-0.01242		5.29e-05	-0.08273	5.29e-05	-0.08273	5.29e-05	-0.03586	5.29e-05	-0.03195	5.29e-05	-0.01047		5.29e-05	0.009062	5.29e-05	-0.08664	5.29e-05
	5.3e-05	-0.02414	5.3e-05	-0.02414	5.3e-05	0.02469	5.3e-05	0.0384	5.3e-05	0.05203		5.3e-05	-0.04367	5.3e-05	-0.04367	5.3e-05	0.04031	5.3e-05	0.05984	5.3e-05	0.05398		5.3e-05	-0.04367	5.3e-05	-0.04367	5.3e-05	0.07547	5.3e-05	0.04226	5.3e-05	0.01101		5.3e-05	-0.03781	5.3e-05	-0.03781	5.3e-05	-0.00461	5.3e-05	-0.01438	5.3e-05	0.007109		5.3e-05	0.03055	5.3e-05	-0.03977	5.3e-05
	5.31e-05	0.03055	5.31e-05	0.03055	5.31e-05	0.06375	5.31e-05	0.0657	5.31e-05	0.07156		5.31e-05	0.003202	5.31e-05	0.003202	5.31e-05	0.06961	5.31e-05	0.07351	5.31e-05	0.07351		5.31e-05	0.001249	5.31e-05	0.001249	5.31e-05	0.1067	5.31e-05	0.06961	5.31e-05	0.04422		5.31e-05	0.007109	5.31e-05	0.007109	5.31e-05	0.02469	5.31e-05	0.009062	5.31e-05	0.02078		5.31e-05	0.06375	5.31e-05	0.005156	5.31e-05
	5.32e-05	0.08133	5.32e-05	0.08133	5.32e-05	0.08133	5.32e-05	0.0716	5.32e-05	0.08719		5.32e-05	0.05203	5.32e-05	0.05203	5.32e-05	0.08719	5.32e-05	0.08914	5.32e-05	0.09305		5.32e-05	0.05203	5.32e-05	0.05203	5.32e-05	0.1419	5.32e-05	0.08133	5.32e-05	0.06961		5.32e-05	0.05984	5.32e-05	0.05984	5.32e-05	0.0657	5.32e-05	0.0325	5.32e-05	0.04422		5.32e-05	0.07742	5.32e-05	0.05789	5.32e-05
	5.33e-05	0.1341	5.33e-05	0.1341	5.33e-05	0.1106	5.33e-05	0.0833	5.33e-05	0.1087		5.33e-05	0.09305	5.33e-05	0.09305	5.33e-05	0.1165	5.33e-05	0.1067	5.33e-05	0.1145		5.33e-05	0.09305	5.33e-05	0.09305	5.33e-05	0.1673	5.33e-05	0.1028	5.33e-05	0.08719		5.33e-05	0.1028	5.33e-05	0.1028	5.33e-05	0.09305	5.33e-05	0.04812	5.33e-05	0.06375		5.33e-05	0.1009	5.33e-05	0.09891	5.33e-05
	5.34e-05	0.177	5.34e-05	0.177	5.34e-05	0.1399	5.34e-05	0.0989	5.34e-05	0.1282		5.34e-05	0.1477	5.34e-05	0.1477	5.34e-05	0.1477	5.34e-05	0.1223	5.34e-05	0.136		5.34e-05	0.1438	5.34e-05	0.1438	5.34e-05	0.1887	5.34e-05	0.1223	5.34e-05	0.1106		5.34e-05	0.1555	5.34e-05	0.1555	5.34e-05	0.1321	5.34e-05	0.06766	5.34e-05	0.07156		5.34e-05	0.1282	5.34e-05	0.1536	5.34e-05
	5.35e-05	0.1985	5.35e-05	0.1985	5.35e-05	0.1634	5.35e-05	0.113	5.35e-05	0.1438		5.35e-05	0.1848	5.35e-05	0.1848	5.35e-05	0.1673	5.35e-05	0.1341	5.35e-05	0.1536		5.35e-05	0.1829	5.35e-05	0.1829	5.35e-05	0.1966	5.35e-05	0.1399	5.35e-05	0.1341		5.35e-05	0.1927	5.35e-05	0.1927	5.35e-05	0.1673	5.35e-05	0.09109	5.35e-05	0.07742		5.35e-05	0.1536	5.35e-05	0.1907	5.35e-05
	5.36e-05	0.2161	5.36e-05	0.2161	5.36e-05	0.1809	5.36e-05	0.126	5.36e-05	0.1555		5.36e-05	0.2083	5.36e-05	0.2083	5.36e-05	0.1868	5.36e-05	0.1419	5.36e-05	0.1634		5.36e-05	0.2063	5.36e-05	0.2063	5.36e-05	0.2005	5.36e-05	0.1536	5.36e-05	0.1516		5.36e-05	0.22	5.36e-05	0.22	5.36e-05	0.1927	5.36e-05	0.1087	5.36e-05	0.09109		5.36e-05	0.1692	5.36e-05	0.2122	5.36e-05
	5.37e-05	0.2317	5.37e-05	0.2317	5.37e-05	0.1946	5.37e-05	0.136	5.37e-05	0.1634		5.37e-05	0.2434	5.37e-05	0.2434	5.37e-05	0.1966	5.37e-05	0.1477	5.37e-05	0.1673		5.37e-05	0.2395	5.37e-05	0.2395	5.37e-05	0.2122	5.37e-05	0.1614	5.37e-05	0.1634		5.37e-05	0.2591	5.37e-05	0.2591	5.37e-05	0.2083	5.37e-05	0.1282	5.37e-05	0.1048		5.37e-05	0.1868	5.37e-05	0.2512	5.37e-05
	5.38e-05	0.2395	5.38e-05	0.2395	5.38e-05	0.1985	5.38e-05	0.152	5.38e-05	0.1673		5.38e-05	0.2727	5.38e-05	0.2727	5.38e-05	0.2044	5.38e-05	0.1536	5.38e-05	0.1731		5.38e-05	0.2688	5.38e-05	0.2688	5.38e-05	0.222	5.38e-05	0.1673	5.38e-05	0.1712		5.38e-05	0.2747	5.38e-05	0.2747	5.38e-05	0.2415	5.38e-05	0.1477	5.38e-05	0.1204		5.38e-05	0.1966	5.38e-05	0.2727	5.38e-05
	5.39e-05	0.2493	5.39e-05	0.2493	5.39e-05	0.218	5.39e-05	0.167	5.39e-05	0.179		5.39e-05	0.2825	5.39e-05	0.2825	5.39e-05	0.2356	5.39e-05	0.1634	5.39e-05	0.1887		5.39e-05	0.2805	5.39e-05	0.2805	5.39e-05	0.2356	5.39e-05	0.179	5.39e-05	0.1868		5.39e-05	0.2923	5.39e-05	0.2923	5.39e-05	0.2727	5.39e-05	0.1712	5.39e-05	0.1438		5.39e-05	0.2122	5.39e-05	0.2845	5.39e-05
	5.4e-05	0.2669	5.4e-05	0.2669	5.4e-05	0.2552	5.4e-05	0.193	5.4e-05	0.1946		5.4e-05	0.3137	5.4e-05	0.3137	5.4e-05	0.2708	5.4e-05	0.1848	5.4e-05	0.1966		5.4e-05	0.3098	5.4e-05	0.3098	5.4e-05	0.263	5.4e-05	0.1946	5.4e-05	0.1985		5.4e-05	0.3196	5.4e-05	0.3196	5.4e-05	0.302	5.4e-05	0.2005	5.4e-05	0.1731		5.4e-05	0.2532	5.4e-05	0.3137	5.4e-05
	5.41e-05	0.2786	5.41e-05	0.2786	5.41e-05	0.2825	5.41e-05	0.222	5.41e-05	0.218		5.41e-05	0.3411	5.41e-05	0.3411	5.41e-05	0.3059	5.41e-05	0.2044	5.41e-05	0.2259		5.41e-05	0.3391	5.41e-05	0.3391	5.41e-05	0.2786	5.41e-05	0.22	5.41e-05	0.2298		5.41e-05	0.347	5.41e-05	0.347	5.41e-05	0.345	5.41e-05	0.2356	5.41e-05	0.2024		5.41e-05	0.2864	5.41e-05	0.3411	5.41e-05
	5.42e-05	0.3098	5.42e-05	0.3098	5.42e-05	0.3235	5.42e-05	0.273	5.42e-05	0.2649		5.42e-05	0.3704	5.42e-05	0.3704	5.42e-05	0.3528	5.42e-05	0.2532	5.42e-05	0.2688		5.42e-05	0.3704	5.42e-05	0.3704	5.42e-05	0.3118	5.42e-05	0.2669	5.42e-05	0.2708		5.42e-05	0.3743	5.42e-05	0.3743	5.42e-05	0.388	5.42e-05	0.2786	5.42e-05	0.2552		5.42e-05	0.3313	5.42e-05	0.3704	5.42e-05
	5.43e-05	0.343	5.43e-05	0.343	5.43e-05	0.3606	5.43e-05	0.316	5.43e-05	0.2942		5.43e-05	0.3919	5.43e-05	0.3919	5.43e-05	0.3919	5.43e-05	0.2884	5.43e-05	0.302		5.43e-05	0.3919	5.43e-05	0.3919	5.43e-05	0.343	5.43e-05	0.302	5.43e-05	0.304		5.43e-05	0.3958	5.43e-05	0.3958	5.43e-05	0.4212	5.43e-05	0.3196	5.43e-05	0.2962		5.43e-05	0.3723	5.43e-05	0.3919	5.43e-05
	5.44e-05	0.3762	5.44e-05	0.3762	5.44e-05	0.3899	5.44e-05	0.359	5.44e-05	0.3294		5.44e-05	0.3997	5.44e-05	0.3997	5.44e-05	0.4212	5.44e-05	0.3294	5.44e-05	0.3352		5.44e-05	0.4016	5.44e-05	0.4016	5.44e-05	0.3684	5.44e-05	0.3391	5.44e-05	0.3372		5.44e-05	0.3997	5.44e-05	0.3997	5.44e-05	0.4583	5.44e-05	0.3489	5.44e-05	0.343		5.44e-05	0.3997	5.44e-05	0.3997	5.44e-05
	5.45e-05	0.3997	5.45e-05	0.3997	5.45e-05	0.3997	5.45e-05	0.39	5.45e-05	0.3587		5.45e-05	0.3997	5.45e-05	0.3997	5.45e-05	0.4544	5.45e-05	0.3645	5.45e-05	0.3645		5.45e-05	0.4036	5.45e-05	0.4036	5.45e-05	0.388	5.45e-05	0.3684	5.45e-05	0.3626		5.45e-05	0.4016	5.45e-05	0.4016	5.45e-05	0.4759	5.45e-05	0.3782	5.45e-05	0.3782		5.45e-05	0.4192	5.45e-05	0.3997	5.45e-05
	5.46e-05	0.4231	5.46e-05	0.4231	5.46e-05	0.4075	5.46e-05	0.404	5.46e-05	0.3802		5.46e-05	0.3997	5.46e-05	0.3997	5.46e-05	0.4622	5.46e-05	0.3899	5.46e-05	0.388		5.46e-05	0.4036	5.46e-05	0.4036	5.46e-05	0.3977	5.46e-05	0.3938	5.46e-05	0.3841		5.46e-05	0.3997	5.46e-05	0.3997	5.46e-05	0.4915	5.46e-05	0.3958	5.46e-05	0.3997		5.46e-05	0.4427	5.46e-05	0.3997	5.46e-05
	5.47e-05	0.4505	5.47e-05	0.4505	5.47e-05	0.4153	5.47e-05	0.425	5.47e-05	0.3977		5.47e-05	0.3977	5.47e-05	0.3977	5.47e-05	0.468	5.47e-05	0.4075	5.47e-05	0.3997		5.47e-05	0.3997	5.47e-05	0.3997	5.47e-05	0.3997	5.47e-05	0.4016	5.47e-05	0.3977		5.47e-05	0.3977	5.47e-05	0.3977	5.47e-05	0.4973	5.47e-05	0.4075	5.47e-05	0.4212		5.47e-05	0.4505	5.47e-05	0.3977	5.47e-05
	5.48e-05	0.4583	5.48e-05	0.4583	5.48e-05	0.4134	5.48e-05	0.443	5.48e-05	0.3997		5.48e-05	0.386	5.48e-05	0.386	5.48e-05	0.47	5.48e-05	0.427	5.48e-05	0.4036		5.48e-05	0.3919	5.48e-05	0.3919	5.48e-05	0.3997	5.48e-05	0.4192	5.48e-05	0.4016		5.48e-05	0.3899	5.48e-05	0.3899	5.48e-05	0.4973	5.48e-05	0.4134	5.48e-05	0.4446		5.48e-05	0.4466	5.48e-05	0.3899	5.48e-05
	5.49e-05	0.4583	5.49e-05	0.4583	5.49e-05	0.4036	5.49e-05	0.445	5.49e-05	0.4036		5.49e-05	0.3684	5.49e-05	0.3684	5.49e-05	0.4641	5.49e-05	0.4387	5.49e-05	0.4055		5.49e-05	0.3782	5.49e-05	0.3782	5.49e-05	0.3997	5.49e-05	0.429	5.49e-05	0.4055		5.49e-05	0.3723	5.49e-05	0.3723	5.49e-05	0.4934	5.49e-05	0.4134	5.49e-05	0.4524		5.49e-05	0.4309	5.49e-05	0.3723	5.49e-05
	5.5e-05	0.4466	5.5e-05	0.4466	5.5e-05	0.3977	5.5e-05	0.437	5.5e-05	0.4016		5.5e-05	0.3528	5.5e-05	0.3528	5.5e-05	0.4563	5.5e-05	0.4387	5.5e-05	0.4036		5.5e-05	0.3606	5.5e-05	0.3606	5.5e-05	0.3958	5.5e-05	0.429	5.5e-05	0.4036		5.5e-05	0.3528	5.5e-05	0.3528	5.5e-05	0.4759	5.5e-05	0.4036	5.5e-05	0.4466		5.5e-05	0.4055	5.5e-05	0.3548	5.5e-05
	5.51e-05	0.4114	5.51e-05	0.4114	5.51e-05	0.386	5.51e-05	0.415	5.51e-05	0.3997		5.51e-05	0.3352	5.51e-05	0.3352	5.51e-05	0.4309	5.51e-05	0.429	5.51e-05	0.3997		5.51e-05	0.343	5.51e-05	0.343	5.51e-05	0.3841	5.51e-05	0.4173	5.51e-05	0.3997		5.51e-05	0.3333	5.51e-05	0.3333	5.51e-05	0.4622	5.51e-05	0.3899	5.51e-05	0.4309		5.51e-05	0.3938	5.51e-05	0.3372	5.51e-05
	5.52e-05	0.3899	5.52e-05	0.3899	5.52e-05	0.3684	5.52e-05	0.4	5.52e-05	0.3977		5.52e-05	0.3235	5.52e-05	0.3235	5.52e-05	0.4036	5.52e-05	0.4134	5.52e-05	0.3977		5.52e-05	0.3294	5.52e-05	0.3294	5.52e-05	0.3723	5.52e-05	0.4055	5.52e-05	0.3977		5.52e-05	0.3177	5.52e-05	0.3177	5.52e-05	0.4466	5.52e-05	0.3762	5.52e-05	0.4114		5.52e-05	0.3704	5.52e-05	0.3216	5.52e-05
	5.53e-05	0.3567	5.53e-05	0.3567	5.53e-05	0.3567	5.53e-05	0.398	5.53e-05	0.3919		5.53e-05	0.3216	5.53e-05	0.3216	5.53e-05	0.3977	5.53e-05	0.4036	5.53e-05	0.3938		5.53e-05	0.3255	5.53e-05	0.3255	5.53e-05	0.3665	5.53e-05	0.4016	5.53e-05	0.3958		5.53e-05	0.3157	5.53e-05	0.3157	5.53e-05	0.4231	5.53e-05	0.3684	5.53e-05	0.4016		5.53e-05	0.3528	5.53e-05	0.3177	5.53e-05
	5.54e-05	0.3235	5.54e-05	0.3235	5.54e-05	0.347	5.54e-05	0.386	5.54e-05	0.3841		5.54e-05	0.3274	5.54e-05	0.3274	5.54e-05	0.388	5.54e-05	0.3997	5.54e-05	0.386		5.54e-05	0.3274	5.54e-05	0.3274	5.54e-05	0.3645	5.54e-05	0.3997	5.54e-05	0.3938		5.54e-05	0.3157	5.54e-05	0.3157	5.54e-05	0.4055	5.54e-05	0.3645	5.54e-05	0.3977		5.54e-05	0.3391	5.54e-05	0.3216	5.54e-05
	5.55e-05	0.2903	5.55e-05	0.2903	5.55e-05	0.3391	5.55e-05	0.372	5.55e-05	0.3743		5.55e-05	0.3352	5.55e-05	0.3352	5.55e-05	0.3743	5.55e-05	0.3938	5.55e-05	0.3762		5.55e-05	0.3333	5.55e-05	0.3333	5.55e-05	0.3606	5.55e-05	0.3977	5.55e-05	0.3899		5.55e-05	0.3196	5.55e-05	0.3196	5.55e-05	0.3997	5.55e-05	0.3606	5.55e-05	0.3919		5.55e-05	0.3235	5.55e-05	0.3274	5.55e-05
	5.56e-05	0.2708	5.56e-05	0.2708	5.56e-05	0.3235	5.56e-05	0.353	5.56e-05	0.3626		5.56e-05	0.3411	5.56e-05	0.3411	5.56e-05	0.3587	5.56e-05	0.3782	5.56e-05	0.3645		5.56e-05	0.3352	5.56e-05	0.3352	5.56e-05	0.3509	5.56e-05	0.388	5.56e-05	0.3782		5.56e-05	0.3235	5.56e-05	0.3235	5.56e-05	0.3919	5.56e-05	0.3528	5.56e-05	0.3743		5.56e-05	0.3098	5.56e-05	0.3313	5.56e-05
	5.57e-05	0.2552	5.57e-05	0.2552	5.57e-05	0.3079	5.57e-05	0.326	5.57e-05	0.3391		5.57e-05	0.3391	5.57e-05	0.3391	5.57e-05	0.3352	5.57e-05	0.3528	5.57e-05	0.343		5.57e-05	0.3294	5.57e-05	0.3294	5.57e-05	0.3313	5.57e-05	0.3665	5.57e-05	0.3626		5.57e-05	0.3196	5.57e-05	0.3196	5.57e-05	0.3665	5.57e-05	0.3372	5.57e-05	0.3528		5.57e-05	0.2845	5.57e-05	0.3274	5.57e-05
	5.58e-05	0.2337	5.58e-05	0.2337	5.58e-05	0.2805	5.58e-05	0.29	5.58e-05	0.3137		5.58e-05	0.3274	5.58e-05	0.3274	5.58e-05	0.3079	5.58e-05	0.3216	5.58e-05	0.3157		5.58e-05	0.3196	5.58e-05	0.3196	5.58e-05	0.3079	5.58e-05	0.3391	5.58e-05	0.3372		5.58e-05	0.3137	5.58e-05	0.3137	5.58e-05	0.3372	5.58e-05	0.3196	5.58e-05	0.3255		5.58e-05	0.2727	5.58e-05	0.3196	5.58e-05
	5.59e-05	0.2259	5.59e-05	0.2259	5.59e-05	0.2688	5.59e-05	0.271	5.59e-05	0.2805		5.59e-05	0.3157	5.59e-05	0.3157	5.59e-05	0.2766	5.59e-05	0.2884	5.59e-05	0.2825		5.59e-05	0.3079	5.59e-05	0.3079	5.59e-05	0.2786	5.59e-05	0.3098	5.59e-05	0.3118		5.59e-05	0.2981	5.59e-05	0.2981	5.59e-05	0.3059	5.59e-05	0.304	5.59e-05	0.2981		5.59e-05	0.2454	5.59e-05	0.3098	5.59e-05
	5.6e-05	0.2278	5.6e-05	0.2278	5.6e-05	0.2415	5.6e-05	0.236	5.6e-05	0.2669		5.6e-05	0.2942	5.6e-05	0.2942	5.6e-05	0.263	5.6e-05	0.2669	5.6e-05	0.2669		5.6e-05	0.2884	5.6e-05	0.2884	5.6e-05	0.263	5.6e-05	0.2786	5.6e-05	0.2825		5.6e-05	0.2786	5.6e-05	0.2786	5.6e-05	0.2766	5.6e-05	0.2903	5.6e-05	0.2766		5.6e-05	0.2141	5.6e-05	0.2903	5.6e-05
	5.61e-05	0.2415	5.61e-05	0.2415	5.61e-05	0.2141	5.61e-05	0.204	5.61e-05	0.2356		5.61e-05	0.2747	5.61e-05	0.2747	5.61e-05	0.2298	5.61e-05	0.2356	5.61e-05	0.2317		5.61e-05	0.2766	5.61e-05	0.2766	5.61e-05	0.2278	5.61e-05	0.263	5.61e-05	0.2708		5.61e-05	0.2747	5.61e-05	0.2747	5.61e-05	0.261	5.61e-05	0.2786	5.61e-05	0.2708		5.61e-05	0.1985	5.61e-05	0.2766	5.61e-05
	5.62e-05	0.263	5.62e-05	0.263	5.62e-05	0.1985	5.62e-05	0.197	5.62e-05	0.2063		5.62e-05	0.263	5.62e-05	0.263	5.62e-05	0.2024	5.62e-05	0.2083	5.62e-05	0.2024		5.62e-05	0.2708	5.62e-05	0.2708	5.62e-05	0.2005	5.62e-05	0.2317	5.62e-05	0.2512		5.62e-05	0.2688	5.62e-05	0.2688	5.62e-05	0.2278	5.62e-05	0.2669	5.62e-05	0.2512		5.62e-05	0.1946	5.62e-05	0.2727	5.62e-05
	5.63e-05	0.2747	5.63e-05	0.2747	5.63e-05	0.1946	5.63e-05	0.195	5.63e-05	0.1966		5.63e-05	0.2298	5.63e-05	0.2298	5.63e-05	0.1966	5.63e-05	0.1966	5.63e-05	0.1946		5.63e-05	0.2591	5.63e-05	0.2591	5.63e-05	0.1927	5.63e-05	0.2063	5.63e-05	0.2278		5.63e-05	0.2512	5.63e-05	0.2512	5.63e-05	0.2024	5.63e-05	0.2571	5.63e-05	0.2376		5.63e-05	0.1887	5.63e-05	0.2669	5.63e-05
	5.64e-05	0.2766	5.64e-05	0.2766	5.64e-05	0.1927	5.64e-05	0.191	5.64e-05	0.1946		5.64e-05	0.2005	5.64e-05	0.2005	5.64e-05	0.1907	5.64e-05	0.1946	5.64e-05	0.1887		5.64e-05	0.2415	5.64e-05	0.2415	5.64e-05	0.179	5.64e-05	0.1966	5.64e-05	0.2122		5.64e-05	0.2337	5.64e-05	0.2337	5.64e-05	0.1966	5.64e-05	0.2532	5.64e-05	0.2337		5.64e-05	0.1829	5.64e-05	0.2493	5.64e-05
	5.65e-05	0.2786	5.65e-05	0.2786	5.65e-05	0.1907	5.65e-05	0.195	5.65e-05	0.1927		5.65e-05	0.1946	5.65e-05	0.1946	5.65e-05	0.1848	5.65e-05	0.1946	5.65e-05	0.1829		5.65e-05	0.2317	5.65e-05	0.2317	5.65e-05	0.1692	5.65e-05	0.1966	5.65e-05	0.2063		5.65e-05	0.2239	5.65e-05	0.2239	5.65e-05	0.1927	5.65e-05	0.2571	5.65e-05	0.2395		5.65e-05	0.1829	5.65e-05	0.2395	5.65e-05
	5.66e-05	0.2766	5.66e-05	0.2766	5.66e-05	0.1946	5.66e-05	0.197	5.66e-05	0.1946		5.66e-05	0.1868	5.66e-05	0.1868	5.66e-05	0.1868	5.66e-05	0.1966	5.66e-05	0.1887		5.66e-05	0.2278	5.66e-05	0.2278	5.66e-05	0.1673	5.66e-05	0.1966	5.66e-05	0.2141		5.66e-05	0.218	5.66e-05	0.218	5.66e-05	0.1927	5.66e-05	0.2649	5.66e-05	0.2571		5.66e-05	0.1907	5.66e-05	0.2356	5.66e-05
	5.67e-05	0.2766	5.67e-05	0.2766	5.67e-05	0.1966	5.67e-05	0.208	5.67e-05	0.1966		5.67e-05	0.1809	5.67e-05	0.1809	5.67e-05	0.1907	5.67e-05	0.2102	5.67e-05	0.1946		5.67e-05	0.2278	5.67e-05	0.2278	5.67e-05	0.1712	5.67e-05	0.2005	5.67e-05	0.2259		5.67e-05	0.2161	5.67e-05	0.2161	5.67e-05	0.1927	5.67e-05	0.2766	5.67e-05	0.2727		5.67e-05	0.1946	5.67e-05	0.2356	5.67e-05
	5.68e-05	0.2727	5.68e-05	0.2727	5.68e-05	0.1966	5.68e-05	0.232	5.68e-05	0.2024		5.68e-05	0.177	5.68e-05	0.177	5.68e-05	0.1927	5.68e-05	0.2337	5.68e-05	0.1966		5.68e-05	0.222	5.68e-05	0.222	5.68e-05	0.1731	5.68e-05	0.2102	5.68e-05	0.2395		5.68e-05	0.2122	5.68e-05	0.2122	5.68e-05	0.1927	5.68e-05	0.2845	5.68e-05	0.2766		5.68e-05	0.1966	5.68e-05	0.2317	5.68e-05
	5.69e-05	0.2649	5.69e-05	0.2649	5.69e-05	0.1966	5.69e-05	0.245	5.69e-05	0.2102		5.69e-05	0.1731	5.69e-05	0.1731	5.69e-05	0.1907	5.69e-05	0.2473	5.69e-05	0.1985		5.69e-05	0.2102	5.69e-05	0.2102	5.69e-05	0.1712	5.69e-05	0.218	5.69e-05	0.2473		5.69e-05	0.2005	5.69e-05	0.2005	5.69e-05	0.1868	5.69e-05	0.2845	5.69e-05	0.2805		5.69e-05	0.1966	5.69e-05	0.218	5.69e-05
	5.7e-05	0.2454	5.7e-05	0.2454	5.7e-05	0.1966	5.7e-05	0.247	5.7e-05	0.2083		5.7e-05	0.1692	5.7e-05	0.1692	5.7e-05	0.1751	5.7e-05	0.2532	5.7e-05	0.1985		5.7e-05	0.1966	5.7e-05	0.1966	5.7e-05	0.1653	5.7e-05	0.2141	5.7e-05	0.2415		5.7e-05	0.1946	5.7e-05	0.1946	5.7e-05	0.1712	5.7e-05	0.2747	5.7e-05	0.2786		5.7e-05	0.1946	5.7e-05	0.2005	5.7e-05
	5.71e-05	0.218	5.71e-05	0.218	5.71e-05	0.1868	5.71e-05	0.234	5.71e-05	0.2005		5.71e-05	0.1673	5.71e-05	0.1673	5.71e-05	0.1595	5.71e-05	0.2434	5.71e-05	0.1966		5.71e-05	0.1868	5.71e-05	0.1868	5.71e-05	0.1516	5.71e-05	0.2024	5.71e-05	0.2259		5.71e-05	0.177	5.71e-05	0.177	5.71e-05	0.1536	5.71e-05	0.2552	5.71e-05	0.2747		5.71e-05	0.1829	5.71e-05	0.1887	5.71e-05
	5.72e-05	0.1966	5.72e-05	0.1966	5.72e-05	0.1673	5.72e-05	0.21	5.72e-05	0.1966		5.72e-05	0.1653	5.72e-05	0.1653	5.72e-05	0.1321	5.72e-05	0.2259	5.72e-05	0.1907		5.72e-05	0.1634	5.72e-05	0.1634	5.72e-05	0.1282	5.72e-05	0.1966	5.72e-05	0.2044		5.72e-05	0.1536	5.72e-05	0.1536	5.72e-05	0.1223	5.72e-05	0.2337	5.72e-05	0.2591		5.72e-05	0.1634	5.72e-05	0.1634	5.72e-05
	5.73e-05	0.179	5.73e-05	0.179	5.73e-05	0.1458	5.73e-05	0.197	5.73e-05	0.1848		5.73e-05	0.1634	5.73e-05	0.1634	5.73e-05	0.1009	5.73e-05	0.2024	5.73e-05	0.1712		5.73e-05	0.1341	5.73e-05	0.1341	5.73e-05	0.1028	5.73e-05	0.1829	5.73e-05	0.1946		5.73e-05	0.1223	5.73e-05	0.1223	5.73e-05	0.09109	5.73e-05	0.2005	5.73e-05	0.222		5.73e-05	0.1341	5.73e-05	0.1302	5.73e-05
	5.74e-05	0.1477	5.74e-05	0.1477	5.74e-05	0.1165	5.74e-05	0.175	5.74e-05	0.1634		5.74e-05	0.1614	5.74e-05	0.1614	5.74e-05	0.07351	5.74e-05	0.1907	5.74e-05	0.1516		5.74e-05	0.1028	5.74e-05	0.1028	5.74e-05	0.07742	5.74e-05	0.1614	5.74e-05	0.1731		5.74e-05	0.095	5.74e-05	0.095	5.74e-05	0.06961	5.74e-05	0.1731	5.74e-05	0.1946		5.74e-05	0.1028	5.74e-05	0.095	5.74e-05
	5.75e-05	0.1048	5.75e-05	0.1048	5.75e-05	0.08523	5.75e-05	0.146	5.75e-05	0.1341		5.75e-05	0.1536	5.75e-05	0.1536	5.75e-05	0.05203	5.75e-05	0.1634	5.75e-05	0.1184		5.75e-05	0.07547	5.75e-05	0.07547	5.75e-05	0.06766	5.75e-05	0.1302	5.75e-05	0.1458		5.75e-05	0.07351	5.75e-05	0.07351	5.75e-05	0.04031	5.75e-05	0.1419	5.75e-05	0.1692		5.75e-05	0.07547	5.75e-05	0.07156	5.75e-05
	5.76e-05	0.06375	5.76e-05	0.06375	5.76e-05	0.06961	5.76e-05	0.109	5.76e-05	0.1009		5.76e-05	0.138	5.76e-05	0.138	5.76e-05	0.01687	5.76e-05	0.1282	5.76e-05	0.08914		5.76e-05	0.06375	5.76e-05	0.06375	5.76e-05	0.04226	5.76e-05	0.09695	5.76e-05	0.1106		5.76e-05	0.06961	5.76e-05	0.06961	5.76e-05	0.01101	5.76e-05	0.1048	5.76e-05	0.1282		5.76e-05	0.05594	5.76e-05	0.05203	5.76e-05
	5.77e-05	0.01492	5.77e-05	0.01492	5.77e-05	0.04617	5.77e-05	0.0755	5.77e-05	0.07351		5.77e-05	0.1165	5.77e-05	0.1165	5.77e-05	0.003202	5.77e-05	0.09109	5.77e-05	0.06961		5.77e-05	0.03836	5.77e-05	0.03836	5.77e-05	0.01883	5.77e-05	0.07351	5.77e-05	0.07937		5.77e-05	0.0657	5.77e-05	0.0657	5.77e-05	-0.006563	5.77e-05	0.07156	5.77e-05	0.08719		5.77e-05	0.02273	5.77e-05	0.02273	5.77e-05
	5.78e-05	-0.03391	5.78e-05	-0.03391	5.78e-05	0.02078	5.78e-05	0.0598	5.78e-05	0.0618		5.78e-05	0.095	5.78e-05	0.095	5.78e-05	-0.01438	5.78e-05	0.06961	5.78e-05	0.05203		5.78e-05	0.02078	5.78e-05	0.02078	5.78e-05	0.009062	5.78e-05	0.05789	5.78e-05	0.06766		5.78e-05	0.06766	5.78e-05	0.06766	5.78e-05	-0.02609	5.78e-05	0.04422	5.78e-05	0.0657		5.78e-05	0.009062	5.78e-05	0.009062	5.78e-05
	5.79e-05	-0.08078	5.79e-05	-0.08078	5.79e-05	0.009062	5.79e-05	0.0266	5.79e-05	0.03836		5.79e-05	0.07351	5.79e-05	0.07351	5.79e-05	-0.02414	5.79e-05	0.04617	5.79e-05	0.02664		5.79e-05	0.01297	5.79e-05	0.01297	5.79e-05	0.007109	5.79e-05	0.02664	5.79e-05	0.04226		5.79e-05	0.06961	5.79e-05	0.06961	5.79e-05	-0.03977	5.79e-05	0.02469	5.79e-05	0.03445		5.79e-05	0.001249	5.79e-05	0.007109	5.79e-05
	5.8e-05	-0.1101	5.8e-05	-0.1101	5.8e-05	0.007109	5.8e-05	0.00906	5.8e-05	0.01687		5.8e-05	0.05789	5.8e-05	0.05789	5.8e-05	-0.03	5.8e-05	0.01883	5.8e-05	0.01101		5.8e-05	0.01101	5.8e-05	0.01101	5.8e-05	0.007109	5.8e-05	0.01101	5.8e-05	0.01883		5.8e-05	0.07742	5.8e-05	0.07742	5.8e-05	-0.05148	5.8e-05	0.01101	5.8e-05	0.01101		5.8e-05	-0.006563	5.8e-05	0.005156	5.8e-05
	5.81e-05	-0.114	5.81e-05	-0.114	5.81e-05	-0.0007038	5.81e-05	-0.00266	5.81e-05	0.009062		5.81e-05	0.02078	5.81e-05	0.02078	5.81e-05	-0.03586	5.81e-05	0.003202	5.81e-05	0.007109		5.81e-05	0.009062	5.81e-05	0.009062	5.81e-05	0.005156	5.81e-05	0.003202	5.81e-05	0.007109		5.81e-05	0.08328	5.81e-05	0.08328	5.81e-05	-0.05734	5.81e-05	-0.0007038	5.81e-05	-0.002657		5.81e-05	-0.01438	5.81e-05	0.003202	5.81e-05
	5.82e-05	-0.0925	5.82e-05	-0.0925	5.82e-05	-0.008516	5.82e-05	-0.0202	5.82e-05	0.003202		5.82e-05	-0.0007038	5.82e-05	-0.0007038	5.82e-05	-0.03977	5.82e-05	-0.01242	5.82e-05	-0.00461		5.82e-05	0.007109	5.82e-05	0.007109	5.82e-05	0.003202	5.82e-05	-0.01438	5.82e-05	-0.00461		5.82e-05	0.08133	5.82e-05	0.08133	5.82e-05	-0.06516	5.82e-05	-0.01242	5.82e-05	-0.02024		5.82e-05	-0.01828	5.82e-05	0.001249	5.82e-05
	5.83e-05	-0.05148	5.83e-05	-0.05148	5.83e-05	-0.01242	5.83e-05	-0.032	5.83e-05	-0.006563		5.83e-05	-0.02414	5.83e-05	-0.02414	5.83e-05	-0.04172	5.83e-05	-0.02609	5.83e-05	-0.01633		5.83e-05	0.007109	5.83e-05	0.007109	5.83e-05	0.001249	5.83e-05	-0.02414	5.83e-05	-0.01633		5.83e-05	0.07351	5.83e-05	0.07351	5.83e-05	-0.07102	5.83e-05	-0.02024	5.83e-05	-0.03391		5.83e-05	-0.01828	5.83e-05	-0.0007038	5.83e-05
	5.84e-05	0.003202	5.84e-05	0.003202	5.84e-05	-0.01242	5.84e-05	-0.0398	5.84e-05	-0.01242		5.84e-05	-0.03781	5.84e-05	-0.03781	5.84e-05	-0.03781	5.84e-05	-0.03781	5.84e-05	-0.02219		5.84e-05	0.007109	5.84e-05	0.007109	5.84e-05	0.001249	5.84e-05	-0.03195	5.84e-05	-0.02414		5.84e-05	0.04812	5.84e-05	0.04812	5.84e-05	-0.07297	5.84e-05	-0.02414	5.84e-05	-0.04367		5.84e-05	-0.01438	5.84e-05	-0.0007038	5.84e-05
	5.85e-05	0.0618	5.85e-05	0.0618	5.85e-05	-0.006563	5.85e-05	-0.0378	5.85e-05	-0.01242		5.85e-05	-0.03977	5.85e-05	-0.03977	5.85e-05	-0.03	5.85e-05	-0.03977	5.85e-05	-0.02024		5.85e-05	0.01101	5.85e-05	0.01101	5.85e-05	0.005156	5.85e-05	-0.03391	5.85e-05	-0.02609		5.85e-05	0.009062	5.85e-05	0.009062	5.85e-05	-0.06906	5.85e-05	-0.02024	5.85e-05	-0.04367		5.85e-05	-0.00461	5.85e-05	0.005156	5.85e-05
	5.86e-05	0.1145	5.86e-05	0.1145	5.86e-05	0.005156	5.86e-05	-0.0281	5.86e-05	-0.00461		5.86e-05	-0.02609	5.86e-05	-0.02609	5.86e-05	-0.02024	5.86e-05	-0.03586	5.86e-05	-0.01438		5.86e-05	0.01883	5.86e-05	0.01883	5.86e-05	0.009062	5.86e-05	-0.02805	5.86e-05	-0.02414		5.86e-05	-0.04172	5.86e-05	-0.04172	5.86e-05	-0.05734	5.86e-05	-0.01242	5.86e-05	-0.03586		5.86e-05	0.007109	5.86e-05	0.009062	5.86e-05
	5.87e-05	0.1614	5.87e-05	0.1614	5.87e-05	0.01297	5.87e-05	-0.0144	5.87e-05	0.007109		5.87e-05	-0.008516	5.87e-05	-0.008516	5.87e-05	-0.002657	5.87e-05	-0.02609	5.87e-05	-0.0007038		5.87e-05	0.02859	5.87e-05	0.02859	5.87e-05	0.01883	5.87e-05	-0.02024	5.87e-05	-0.01633		5.87e-05	-0.1023	5.87e-05	-0.1023	5.87e-05	-0.04563	5.87e-05	-0.0007038	5.87e-05	-0.02414		5.87e-05	0.01883	5.87e-05	0.01297	5.87e-05
	5.88e-05	0.1731	5.88e-05	0.1731	5.88e-05	0.03055	5.88e-05	0.00516	5.88e-05	0.01101		5.88e-05	0.007109	5.88e-05	0.007109	5.88e-05	0.009062	5.88e-05	-0.01242	5.88e-05	0.009062		5.88e-05	0.04617	5.88e-05	0.04617	5.88e-05	0.04226	5.88e-05	-0.006563	5.88e-05	-0.002657		5.88e-05	-0.1589	5.88e-05	-0.1589	5.88e-05	-0.02805	5.88e-05	0.01297	5.88e-05	-0.01047		5.88e-05	0.04617	5.88e-05	0.02664	5.88e-05
	5.89e-05	0.1634	5.89e-05	0.1634	5.89e-05	0.05789	5.89e-05	0.0188	5.89e-05	0.03055		5.89e-05	0.01883	5.89e-05	0.01883	5.89e-05	0.02469	5.89e-05	0.005156	5.89e-05	0.02273		5.89e-05	0.0618	5.89e-05	0.0618	5.89e-05	0.0657	5.89e-05	0.007109	5.89e-05	0.009062		5.89e-05	-0.2058	5.89e-05	-0.2058	5.89e-05	-0.01047	5.89e-05	0.03055	5.89e-05	0.007109		5.89e-05	0.06961	5.89e-05	0.04617	5.89e-05
	5.9e-05	0.1223	5.9e-05	0.1223	5.9e-05	0.07156	5.9e-05	0.0559	5.9e-05	0.05984		5.9e-05	0.03836	5.9e-05	0.03836	5.9e-05	0.05398	5.9e-05	0.02078	5.9e-05	0.05398		5.9e-05	0.07156	5.9e-05	0.07156	5.9e-05	0.07351	5.9e-05	0.02078	5.9e-05	0.02273		5.9e-05	-0.2351	5.9e-05	-0.2351	5.9e-05	0.009062	5.9e-05	0.04617	5.9e-05	0.02273		5.9e-05	0.07937	5.9e-05	0.0657	5.9e-05
	5.91e-05	0.06766	5.91e-05	0.06766	5.91e-05	0.08719	5.91e-05	0.0755	5.91e-05	0.07351		5.91e-05	0.05789	5.91e-05	0.05789	5.91e-05	0.07156	5.91e-05	0.05594	5.91e-05	0.07156		5.91e-05	0.07742	5.91e-05	0.07742	5.91e-05	0.09305	5.91e-05	0.05398	5.91e-05	0.05398		5.91e-05	-0.2351	5.91e-05	-0.2351	5.91e-05	0.02859	5.91e-05	0.06766	5.91e-05	0.05594		5.91e-05	0.1048	5.91e-05	0.07156	5.91e-05
	5.92e-05	0.007109	5.92e-05	0.007109	5.92e-05	0.1126	5.92e-05	0.0989	5.92e-05	0.09305		5.92e-05	0.06766	5.92e-05	0.06766	5.92e-05	0.08523	5.92e-05	0.07351	5.92e-05	0.09109		5.92e-05	0.09109	5.92e-05	0.09109	5.92e-05	0.1165	5.92e-05	0.07156	5.92e-05	0.07156		5.92e-05	-0.2077	5.92e-05	-0.2077	5.92e-05	0.0618	5.92e-05	0.08719	5.92e-05	0.07156		5.92e-05	0.1302	5.92e-05	0.08328	5.92e-05
	5.93e-05	-0.03977	5.93e-05	-0.03977	5.93e-05	0.1321	5.93e-05	0.124	5.93e-05	0.1145		5.93e-05	0.06961	5.93e-05	0.06961	5.93e-05	0.1028	5.93e-05	0.09305	5.93e-05	0.1126		5.93e-05	0.09891	5.93e-05	0.09891	5.93e-05	0.136	5.93e-05	0.08523	5.93e-05	0.08523		5.93e-05	-0.1452	5.93e-05	-0.1452	5.93e-05	0.07156	5.93e-05	0.09695	5.93e-05	0.08328		5.93e-05	0.1497	5.93e-05	0.09891	5.93e-05
	5.94e-05	-0.0632	5.94e-05	-0.0632	5.94e-05	0.1438	5.94e-05	0.138	5.94e-05	0.1302		5.94e-05	0.06766	5.94e-05	0.06766	5.94e-05	0.1106	5.94e-05	0.1106	5.94e-05	0.1302		5.94e-05	0.09891	5.94e-05	0.09891	5.94e-05	0.1458	5.94e-05	0.1009	5.94e-05	0.1009		5.94e-05	-0.04953	5.94e-05	-0.04953	5.94e-05	0.08133	5.94e-05	0.1048	5.94e-05	0.095		5.94e-05	0.1595	5.94e-05	0.1028	5.94e-05
	5.95e-05	-0.05539	5.95e-05	-0.05539	5.95e-05	0.1458	5.95e-05	0.142	5.95e-05	0.136		5.95e-05	0.06375	5.95e-05	0.06375	5.95e-05	0.1126	5.95e-05	0.1184	5.95e-05	0.136		5.95e-05	0.09109	5.95e-05	0.09109	5.95e-05	0.1477	5.95e-05	0.1067	5.95e-05	0.1067		5.95e-05	0.0618	5.95e-05	0.0618	5.95e-05	0.08914	5.95e-05	0.1028	5.95e-05	0.09695		5.95e-05	0.1595	5.95e-05	0.1028	5.95e-05
	5.96e-05	-0.01633	5.96e-05	-0.01633	5.96e-05	0.1419	5.96e-05	0.136	5.96e-05	0.1341		5.96e-05	0.06375	5.96e-05	0.06375	5.96e-05	0.1087	5.96e-05	0.1184	5.96e-05	0.136		5.96e-05	0.07547	5.96e-05	0.07547	5.96e-05	0.1419	5.96e-05	0.1067	5.96e-05	0.1087		5.96e-05	0.1848	5.96e-05	0.1848	5.96e-05	0.09109	5.96e-05	0.095	5.96e-05	0.09109		5.96e-05	0.1516	5.96e-05	0.09891	5.96e-05
	5.97e-05	0.04617	5.97e-05	0.04617	5.97e-05	0.1341	5.97e-05	0.128	5.97e-05	0.1282		5.97e-05	0.06961	5.97e-05	0.06961	5.97e-05	0.1048	5.97e-05	0.1126	5.97e-05	0.1321		5.97e-05	0.05984	5.97e-05	0.05984	5.97e-05	0.1321	5.97e-05	0.1028	5.97e-05	0.1048		5.97e-05	0.3059	5.97e-05	0.3059	5.97e-05	0.09305	5.97e-05	0.08719	5.97e-05	0.08133		5.97e-05	0.1399	5.97e-05	0.09109	5.97e-05
	5.98e-05	0.1184	5.98e-05	0.1184	5.98e-05	0.1243	5.98e-05	0.115	5.98e-05	0.1204		5.98e-05	0.08523	5.98e-05	0.08523	5.98e-05	0.1009	5.98e-05	0.1067	5.98e-05	0.1262		5.98e-05	0.04812	5.98e-05	0.04812	5.98e-05	0.1243	5.98e-05	0.1009	5.98e-05	0.1028		5.98e-05	0.4134	5.98e-05	0.4134	5.98e-05	0.09305	5.98e-05	0.07742	5.98e-05	0.07351		5.98e-05	0.1302	5.98e-05	0.08133	5.98e-05
	5.99e-05	0.1848	5.99e-05	0.1848	5.99e-05	0.1145	5.99e-05	0.101	5.99e-05	0.1126		5.99e-05	0.1243	5.99e-05	0.1243	5.99e-05	0.09695	5.99e-05	0.09891	5.99e-05	0.1184		5.99e-05	0.03836	5.99e-05	0.03836	5.99e-05	0.1145	5.99e-05	0.095	5.99e-05	0.09695		5.99e-05	0.4954	5.99e-05	0.4954	5.99e-05	0.095	5.99e-05	0.06766	5.99e-05	0.07156		5.99e-05	0.1184	5.99e-05	0.07547	5.99e-05
	6e-05	0.2415	6e-05	0.2415	6e-05	0.1067	6e-05	0.0891	6e-05	0.1028		6e-05	0.1653	6e-05	0.1653	6e-05	0.09305	6e-05	0.09109	6e-05	0.1087		6e-05	0.02859	6e-05	0.02859	6e-05	0.1067	6e-05	0.08914	6e-05	0.08914		6e-05	0.552	6e-05	0.552	6e-05	0.09695	6e-05	0.05984	6e-05	0.06961		6e-05	0.1067	6e-05	0.07351	6e-05
	6.01e-05	0.2649	6.01e-05	0.2649	6.01e-05	0.09695	6.01e-05	0.0774	6.01e-05	0.095		6.01e-05	0.1927	6.01e-05	0.1927	6.01e-05	0.09109	6.01e-05	0.07937	6.01e-05	0.1009		6.01e-05	0.02859	6.01e-05	0.02859	6.01e-05	0.1009	6.01e-05	0.08133	6.01e-05	0.07937		6.01e-05	0.5677	6.01e-05	0.5677	6.01e-05	0.09695	6.01e-05	0.05203	6.01e-05	0.0618		6.01e-05	0.09695	6.01e-05	0.07156	6.01e-05
	6.02e-05	0.2395	6.02e-05	0.2395	6.02e-05	0.08719	6.02e-05	0.0716	6.02e-05	0.08328		6.02e-05	0.1966	6.02e-05	0.1966	6.02e-05	0.09109	6.02e-05	0.07351	6.02e-05	0.09305		6.02e-05	0.0325	6.02e-05	0.0325	6.02e-05	0.09695	6.02e-05	0.07547	6.02e-05	0.07351		6.02e-05	0.5442	6.02e-05	0.5442	6.02e-05	0.09891	6.02e-05	0.04617	6.02e-05	0.05008		6.02e-05	0.08719	6.02e-05	0.06961	6.02e-05
	6.03e-05	0.177	6.03e-05	0.177	6.03e-05	0.08133	6.03e-05	0.0696	6.03e-05	0.07742		6.03e-05	0.1985	6.03e-05	0.1985	6.03e-05	0.09695	6.03e-05	0.07156	6.03e-05	0.08719		6.03e-05	0.04812	6.03e-05	0.04812	6.03e-05	0.095	6.03e-05	0.07351	6.03e-05	0.07156		6.03e-05	0.4934	6.03e-05	0.4934	6.03e-05	0.1028	6.03e-05	0.04226	6.03e-05	0.04422		6.03e-05	0.08133	6.03e-05	0.06961	6.03e-05
	6.04e-05	0.08719	6.04e-05	0.08719	6.04e-05	0.07937	6.04e-05	0.0696	6.04e-05	0.07547		6.04e-05	0.1966	6.04e-05	0.1966	6.04e-05	0.1028	6.04e-05	0.07156	6.04e-05	0.08523		6.04e-05	0.07156	6.04e-05	0.07156	6.04e-05	0.09891	6.04e-05	0.07351	6.04e-05	0.07156		6.04e-05	0.4192	6.04e-05	0.4192	6.04e-05	0.1087	6.04e-05	0.04226	6.04e-05	0.04226		6.04e-05	0.07937	6.04e-05	0.06961	6.04e-05
	6.05e-05	-0.008516	6.05e-05	-0.008516	6.05e-05	0.08133	6.05e-05	0.0696	6.05e-05	0.07742		6.05e-05	0.1868	6.05e-05	0.1868	6.05e-05	0.1126	6.05e-05	0.07156	6.05e-05	0.08719		6.05e-05	0.09695	6.05e-05	0.09695	6.05e-05	0.1028	6.05e-05	0.07547	6.05e-05	0.07156		6.05e-05	0.3235	6.05e-05	0.3235	6.05e-05	0.1184	6.05e-05	0.04422	6.05e-05	0.04812		6.05e-05	0.08133	6.05e-05	0.07156	6.05e-05
	6.06e-05	-0.08859	6.06e-05	-0.08859	6.06e-05	0.08328	6.06e-05	0.0696	6.06e-05	0.07937		6.06e-05	0.1536	6.06e-05	0.1536	6.06e-05	0.1262	6.06e-05	0.07156	6.06e-05	0.08914		6.06e-05	0.1165	6.06e-05	0.1165	6.06e-05	0.1067	6.06e-05	0.07937	6.06e-05	0.07351		6.06e-05	0.2044	6.06e-05	0.2044	6.06e-05	0.1282	6.06e-05	0.05008	6.06e-05	0.05594		6.06e-05	0.08523	6.06e-05	0.07156	6.06e-05
	6.07e-05	-0.1355	6.07e-05	-0.1355	6.07e-05	0.08719	6.07e-05	0.0716	6.07e-05	0.08133		6.07e-05	0.09891	6.07e-05	0.09891	6.07e-05	0.136	6.07e-05	0.07351	6.07e-05	0.09109		6.07e-05	0.1341	6.07e-05	0.1341	6.07e-05	0.1126	6.07e-05	0.08133	6.07e-05	0.07351		6.07e-05	0.06766	6.07e-05	0.06766	6.07e-05	0.136	6.07e-05	0.05789	6.07e-05	0.0618		6.07e-05	0.08719	6.07e-05	0.07351	6.07e-05
	6.08e-05	-0.1394	6.08e-05	-0.1394	6.08e-05	0.08914	6.08e-05	0.0716	6.08e-05	0.08328		6.08e-05	0.05203	6.08e-05	0.05203	6.08e-05	0.1438	6.08e-05	0.07351	6.08e-05	0.09305		6.08e-05	0.1438	6.08e-05	0.1438	6.08e-05	0.1184	6.08e-05	0.08719	6.08e-05	0.07547		6.08e-05	-0.08469	6.08e-05	-0.08469	6.08e-05	0.1419	6.08e-05	0.06766	6.08e-05	0.06766		6.08e-05	0.09305	6.08e-05	0.07742	6.08e-05
	6.09e-05	-0.1062	6.09e-05	-0.1062	6.09e-05	0.095	6.09e-05	0.0735	6.09e-05	0.08914		6.09e-05	0.007109	6.09e-05	0.007109	6.09e-05	0.1555	6.09e-05	0.07742	6.09e-05	0.09891		6.09e-05	0.1419	6.09e-05	0.1419	6.09e-05	0.1262	6.09e-05	0.095	6.09e-05	0.07937		6.09e-05	-0.2351	6.09e-05	-0.2351	6.09e-05	0.1497	6.09e-05	0.07547	6.09e-05	0.07156		6.09e-05	0.09891	6.09e-05	0.08328	6.09e-05
	6.1e-05	-0.03195	6.1e-05	-0.03195	6.1e-05	0.1048	6.1e-05	0.0852	6.1e-05	0.09891		6.1e-05	-0.01438	6.1e-05	-0.01438	6.1e-05	0.1653	6.1e-05	0.08914	6.1e-05	0.1067		6.1e-05	0.1341	6.1e-05	0.1341	6.1e-05	0.138	6.1e-05	0.1067	6.1e-05	0.09305		6.1e-05	-0.3679	6.1e-05	-0.3679	6.1e-05	0.1614	6.1e-05	0.08523	6.1e-05	0.07742		6.1e-05	0.1087	6.1e-05	0.09695	6.1e-05
	6.11e-05	0.05984	6.11e-05	0.05984	6.11e-05	0.1223	6.11e-05	0.107	6.11e-05	0.1145		6.11e-05	-0.01242	6.11e-05	-0.01242	6.11e-05	0.1809	6.11e-05	0.1087	6.11e-05	0.1262		6.11e-05	0.1223	6.11e-05	0.1223	6.11e-05	0.1555	6.11e-05	0.1282	6.11e-05	0.1106		6.11e-05	-0.4929	6.11e-05	-0.4929	6.11e-05	0.1751	6.11e-05	0.1067	6.11e-05	0.09891		6.11e-05	0.1282	6.11e-05	0.1126	6.11e-05
	6.12e-05	0.1673	6.12e-05	0.1673	6.12e-05	0.1458	6.12e-05	0.136	6.12e-05	0.138		6.12e-05	0.007109	6.12e-05	0.007109	6.12e-05	0.1946	6.12e-05	0.1341	6.12e-05	0.1497		6.12e-05	0.1067	6.12e-05	0.1067	6.12e-05	0.1712	6.12e-05	0.1516	6.12e-05	0.1341		6.12e-05	-0.5769	6.12e-05	-0.5769	6.12e-05	0.1927	6.12e-05	0.1321	6.12e-05	0.1262		6.12e-05	0.1536	6.12e-05	0.136	6.12e-05
	6.13e-05	0.2649	6.13e-05	0.2649	6.13e-05	0.1653	6.13e-05	0.165	6.13e-05	0.1614		6.13e-05	0.04422	6.13e-05	0.04422	6.13e-05	0.2024	6.13e-05	0.1614	6.13e-05	0.1692		6.13e-05	0.09695	6.13e-05	0.09695	6.13e-05	0.1927	6.13e-05	0.1712	6.13e-05	0.1595		6.13e-05	-0.6023	6.13e-05	-0.6023	6.13e-05	0.2005	6.13e-05	0.1595	6.13e-05	0.1575		6.13e-05	0.1712	6.13e-05	0.1595	6.13e-05
	6.14e-05	0.3411	6.14e-05	0.3411	6.14e-05	0.1887	6.14e-05	0.189	6.14e-05	0.179		6.14e-05	0.08133	6.14e-05	0.08133	6.14e-05	0.2259	6.14e-05	0.1829	6.14e-05	0.1907		6.14e-05	0.09695	6.14e-05	0.09695	6.14e-05	0.1985	6.14e-05	0.1927	6.14e-05	0.177		6.14e-05	-0.5476	6.14e-05	-0.5476	6.14e-05	0.2259	6.14e-05	0.1809	6.14e-05	0.1809		6.14e-05	0.1927	6.14e-05	0.1751	6.14e-05
	6.15e-05	0.3782	6.15e-05	0.3782	6.15e-05	0.1985	6.15e-05	0.201	6.15e-05	0.1946		6.15e-05	0.1262	6.15e-05	0.1262	6.15e-05	0.2532	6.15e-05	0.1966	6.15e-05	0.1985		6.15e-05	0.1106	6.15e-05	0.1106	6.15e-05	0.222	6.15e-05	0.2005	6.15e-05	0.1946		6.15e-05	-0.4128	6.15e-05	-0.4128	6.15e-05	0.2571	6.15e-05	0.2044	6.15e-05	0.1966		6.15e-05	0.2024	6.15e-05	0.1946	6.15e-05
	6.16e-05	0.3704	6.16e-05	0.3704	6.16e-05	0.222	6.16e-05	0.23	6.16e-05	0.2024		6.16e-05	0.1731	6.16e-05	0.1731	6.16e-05	0.2727	6.16e-05	0.2161	6.16e-05	0.218		6.16e-05	0.1438	6.16e-05	0.1438	6.16e-05	0.2493	6.16e-05	0.2239	6.16e-05	0.2044		6.16e-05	-0.2077	6.16e-05	-0.2077	6.16e-05	0.2747	6.16e-05	0.2239	6.16e-05	0.2161		6.16e-05	0.2278	6.16e-05	0.2024	6.16e-05
	6.17e-05	0.3313	6.17e-05	0.3313	6.17e-05	0.2552	6.17e-05	0.263	6.17e-05	0.2298		6.17e-05	0.2005	6.17e-05	0.2005	6.17e-05	0.2786	6.17e-05	0.2493	6.17e-05	0.2454		6.17e-05	0.1868	6.17e-05	0.1868	6.17e-05	0.2727	6.17e-05	0.2532	6.17e-05	0.2317		6.17e-05	0.08328	6.17e-05	0.08328	6.17e-05	0.2864	6.17e-05	0.2434	6.17e-05	0.2493		6.17e-05	0.261	6.17e-05	0.2278	6.17e-05
	6.18e-05	0.2786	6.18e-05	0.2786	6.18e-05	0.2747	6.18e-05	0.275	6.18e-05	0.2571		6.18e-05	0.2395	6.18e-05	0.2395	6.18e-05	0.3001	6.18e-05	0.2727	6.18e-05	0.2708		6.18e-05	0.2356	6.18e-05	0.2356	6.18e-05	0.2766	6.18e-05	0.2727	6.18e-05	0.2591		6.18e-05	0.4153	6.18e-05	0.4153	6.18e-05	0.3137	6.18e-05	0.2649	6.18e-05	0.2727		6.18e-05	0.2747	6.18e-05	0.2591	6.18e-05
	6.19e-05	0.2337	6.19e-05	0.2337	6.19e-05	0.2845	6.19e-05	0.288	6.19e-05	0.2727		6.19e-05	0.2688	6.19e-05	0.2688	6.19e-05	0.3157	6.19e-05	0.2805	6.19e-05	0.2747		6.19e-05	0.2981	6.19e-05	0.2981	6.19e-05	0.2903	6.19e-05	0.2766	6.19e-05	0.2727		6.19e-05	0.7317	6.19e-05	0.7317	6.19e-05	0.3294	6.19e-05	0.2805	6.19e-05	0.2786		6.19e-05	0.2864	6.19e-05	0.2747	6.19e-05
	6.2e-05	0.2083	6.2e-05	0.2083	6.2e-05	0.304	6.2e-05	0.304	6.2e-05	0.2747		6.2e-05	0.2747	6.2e-05	0.2747	6.2e-05	0.3235	6.2e-05	0.2942	6.2e-05	0.2805		6.2e-05	0.3528	6.2e-05	0.3528	6.2e-05	0.304	6.2e-05	0.2884	6.2e-05	0.2747		6.2e-05	1.007	6.2e-05	1.007	6.2e-05	0.345	6.2e-05	0.2923	6.2e-05	0.2942		6.2e-05	0.3059	6.2e-05	0.2805	6.2e-05
	6.21e-05	0.2083	6.21e-05	0.2083	6.21e-05	0.3137	6.21e-05	0.312	6.21e-05	0.2786		6.21e-05	0.2766	6.21e-05	0.2766	6.21e-05	0.3313	6.21e-05	0.3079	6.21e-05	0.2884		6.21e-05	0.3938	6.21e-05	0.3938	6.21e-05	0.3079	6.21e-05	0.302	6.21e-05	0.2786		6.21e-05	1.195	6.21e-05	1.195	6.21e-05	0.3567	6.21e-05	0.2962	6.21e-05	0.3079		6.21e-05	0.3137	6.21e-05	0.2981	6.21e-05
	6.22e-05	0.2356	6.22e-05	0.2356	6.22e-05	0.3157	6.22e-05	0.316	6.22e-05	0.2864		6.22e-05	0.2923	6.22e-05	0.2923	6.22e-05	0.3372	6.22e-05	0.3118	6.22e-05	0.2962		6.22e-05	0.4075	6.22e-05	0.4075	6.22e-05	0.3098	6.22e-05	0.3098	6.22e-05	0.2845		6.22e-05	1.279	6.22e-05	1.279	6.22e-05	0.3665	6.22e-05	0.3001	6.22e-05	0.3137		6.22e-05	0.3177	6.22e-05	0.3118	6.22e-05
	6.23e-05	0.2727	6.23e-05	0.2727	6.23e-05	0.3196	6.23e-05	0.318	6.23e-05	0.2942		6.23e-05	0.3216	6.23e-05	0.3216	6.23e-05	0.3411	6.23e-05	0.3157	6.23e-05	0.302		6.23e-05	0.4036	6.23e-05	0.4036	6.23e-05	0.3118	6.23e-05	0.3137	6.23e-05	0.2903		6.23e-05	1.228	6.23e-05	1.228	6.23e-05	0.3743	6.23e-05	0.304	6.23e-05	0.3177		6.23e-05	0.3216	6.23e-05	0.3177	6.23e-05
	6.24e-05	0.3235	6.24e-05	0.3235	6.24e-05	0.3196	6.24e-05	0.32	6.24e-05	0.3001		6.24e-05	0.3606	6.24e-05	0.3606	6.24e-05	0.347	6.24e-05	0.3177	6.24e-05	0.3079		6.24e-05	0.388	6.24e-05	0.388	6.24e-05	0.3118	6.24e-05	0.3177	6.24e-05	0.2962		6.24e-05	1.072	6.24e-05	1.072	6.24e-05	0.3841	6.24e-05	0.3059	6.24e-05	0.3196		6.24e-05	0.3255	6.24e-05	0.3255	6.24e-05
	6.25e-05	0.3743	6.25e-05	0.3743	6.25e-05	0.3216	6.25e-05	0.322	6.25e-05	0.3059		6.25e-05	0.3997	6.25e-05	0.3997	6.25e-05	0.3489	6.25e-05	0.3177	6.25e-05	0.3098		6.25e-05	0.3587	6.25e-05	0.3587	6.25e-05	0.3118	6.25e-05	0.3196	6.25e-05	0.3001		6.25e-05	0.8294	6.25e-05	0.8294	6.25e-05	0.3899	6.25e-05	0.3079	6.25e-05	0.3235		6.25e-05	0.3274	6.25e-05	0.3352	6.25e-05
	6.26e-05	0.4134	6.26e-05	0.4134	6.26e-05	0.3196	6.26e-05	0.322	6.26e-05	0.3079		6.26e-05	0.4466	6.26e-05	0.4466	6.26e-05	0.3509	6.26e-05	0.3177	6.26e-05	0.3098		6.26e-05	0.3177	6.26e-05	0.3177	6.26e-05	0.3098	6.26e-05	0.3216	6.26e-05	0.302		6.26e-05	0.554	6.26e-05	0.554	6.26e-05	0.3938	6.26e-05	0.3079	6.26e-05	0.3255		6.26e-05	0.3255	6.26e-05	0.3411	6.26e-05
	6.27e-05	0.4309	6.27e-05	0.4309	6.27e-05	0.3177	6.27e-05	0.32	6.27e-05	0.3059		6.27e-05	0.4739	6.27e-05	0.4739	6.27e-05	0.347	6.27e-05	0.3157	6.27e-05	0.3079		6.27e-05	0.2805	6.27e-05	0.2805	6.27e-05	0.3059	6.27e-05	0.3216	6.27e-05	0.302		6.27e-05	0.2747	6.27e-05	0.2747	6.27e-05	0.3919	6.27e-05	0.3059	6.27e-05	0.3235		6.27e-05	0.3216	6.27e-05	0.3411	6.27e-05
	6.28e-05	0.4212	6.28e-05	0.4212	6.28e-05	0.3137	6.28e-05	0.318	6.28e-05	0.302		6.28e-05	0.4934	6.28e-05	0.4934	6.28e-05	0.3411	6.28e-05	0.3118	6.28e-05	0.304		6.28e-05	0.2591	6.28e-05	0.2591	6.28e-05	0.2962	6.28e-05	0.3196	6.28e-05	0.2981		6.28e-05	0.04617	6.28e-05	0.04617	6.28e-05	0.386	6.28e-05	0.302	6.28e-05	0.3216		6.28e-05	0.3177	6.28e-05	0.3411	6.28e-05
	6.29e-05	0.3841	6.29e-05	0.3841	6.29e-05	0.3098	6.29e-05	0.314	6.29e-05	0.2981		6.29e-05	0.4915	6.29e-05	0.4915	6.29e-05	0.3333	6.29e-05	0.3079	6.29e-05	0.2962		6.29e-05	0.2591	6.29e-05	0.2591	6.29e-05	0.2864	6.29e-05	0.3177	6.29e-05	0.2981		6.29e-05	-0.1062	6.29e-05	-0.1062	6.29e-05	0.3762	6.29e-05	0.2981	6.29e-05	0.3196		6.29e-05	0.3118	6.29e-05	0.3391	6.29e-05
	6.3e-05	0.3216	6.3e-05	0.3216	6.3e-05	0.304	6.3e-05	0.308	6.3e-05	0.2903		6.3e-05	0.468	6.3e-05	0.468	6.3e-05	0.3235	6.3e-05	0.2981	6.3e-05	0.2864		6.3e-05	0.2688	6.3e-05	0.2688	6.3e-05	0.2786	6.3e-05	0.3137	6.3e-05	0.2942		6.3e-05	-0.1667	6.3e-05	-0.1667	6.3e-05	0.3665	6.3e-05	0.2962	6.3e-05	0.3157		6.3e-05	0.3001	6.3e-05	0.3333	6.3e-05
	6.31e-05	0.261	6.31e-05	0.261	6.31e-05	0.2923	6.31e-05	0.296	6.31e-05	0.2825		6.31e-05	0.4153	6.31e-05	0.4153	6.31e-05	0.3118	6.31e-05	0.2884	6.31e-05	0.2786		6.31e-05	0.2845	6.31e-05	0.2845	6.31e-05	0.2747	6.31e-05	0.3079	6.31e-05	0.2923		6.31e-05	-0.153	6.31e-05	-0.153	6.31e-05	0.3509	6.31e-05	0.2903	6.31e-05	0.3118		6.31e-05	0.2845	6.31e-05	0.3235	6.31e-05
	6.32e-05	0.2063	6.32e-05	0.2063	6.32e-05	0.2786	6.32e-05	0.281	6.32e-05	0.2766		6.32e-05	0.345	6.32e-05	0.345	6.32e-05	0.2903	6.32e-05	0.2766	6.32e-05	0.2747		6.32e-05	0.2962	6.32e-05	0.2962	6.32e-05	0.2727	6.32e-05	0.2942	6.32e-05	0.2845		6.32e-05	-0.0925	6.32e-05	-0.0925	6.32e-05	0.3313	6.32e-05	0.2825	6.32e-05	0.302		6.32e-05	0.2747	6.32e-05	0.3137	6.32e-05
	6.33e-05	0.1848	6.33e-05	0.1848	6.33e-05	0.2747	6.33e-05	0.275	6.33e-05	0.2747		6.33e-05	0.2493	6.33e-05	0.2493	6.33e-05	0.2747	6.33e-05	0.2747	6.33e-05	0.2727		6.33e-05	0.3098	6.33e-05	0.3098	6.33e-05	0.2571	6.33e-05	0.2805	6.33e-05	0.2786		6.33e-05	-0.01438	6.33e-05	-0.01438	6.33e-05	0.3098	6.33e-05	0.2786	6.33e-05	0.2845		6.33e-05	0.2669	6.33e-05	0.2923	6.33e-05
	6.34e-05	0.1731	6.34e-05	0.1731	6.34e-05	0.261	6.34e-05	0.269	6.34e-05	0.2688		6.34e-05	0.1595	6.34e-05	0.1595	6.34e-05	0.261	6.34e-05	0.2688	6.34e-05	0.2591		6.34e-05	0.3079	6.34e-05	0.3079	6.34e-05	0.2317	6.34e-05	0.2747	6.34e-05	0.2747		6.34e-05	0.05203	6.34e-05	0.05203	6.34e-05	0.2805	6.34e-05	0.2747	6.34e-05	0.2747		6.34e-05	0.2415	6.34e-05	0.2747	6.34e-05
	6.35e-05	0.177	6.35e-05	0.177	6.35e-05	0.2317	6.35e-05	0.253	6.35e-05	0.2532		6.35e-05	0.07547	6.35e-05	0.07547	6.35e-05	0.2278	6.35e-05	0.2532	6.35e-05	0.2395		6.35e-05	0.2903	6.35e-05	0.2903	6.35e-05	0.2102	6.35e-05	0.2708	6.35e-05	0.2727		6.35e-05	0.07351	6.35e-05	0.07351	6.35e-05	0.2688	6.35e-05	0.2708	6.35e-05	0.2747		6.35e-05	0.2161	6.35e-05	0.2649	6.35e-05
	6.36e-05	0.1868	6.36e-05	0.1868	6.36e-05	0.2044	6.36e-05	0.236	6.36e-05	0.2376		6.36e-05	0.02078	6.36e-05	0.02078	6.36e-05	0.2024	6.36e-05	0.2395	6.36e-05	0.2239		6.36e-05	0.2591	6.36e-05	0.2591	6.36e-05	0.1966	6.36e-05	0.2591	6.36e-05	0.2708		6.36e-05	0.04812	6.36e-05	0.04812	6.36e-05	0.2376	6.36e-05	0.2669	6.36e-05	0.2708		6.36e-05	0.2005	6.36e-05	0.2376	6.36e-05
	6.37e-05	0.2063	6.37e-05	0.2063	6.37e-05	0.1966	6.37e-05	0.224	6.37e-05	0.2259		6.37e-05	0.007109	6.37e-05	0.007109	6.37e-05	0.1946	6.37e-05	0.2298	6.37e-05	0.2122		6.37e-05	0.2083	6.37e-05	0.2083	6.37e-05	0.1946	6.37e-05	0.2454	6.37e-05	0.2649		6.37e-05	-0.01047	6.37e-05	-0.01047	6.37e-05	0.2063	6.37e-05	0.263	6.37e-05	0.2649		6.37e-05	0.1966	6.37e-05	0.2122	6.37e-05
	6.38e-05	0.2395	6.38e-05	0.2395	6.38e-05	0.1887	6.38e-05	0.214	6.38e-05	0.2141		6.38e-05	0.01687	6.38e-05	0.01687	6.38e-05	0.1848	6.38e-05	0.222	6.38e-05	0.2024		6.38e-05	0.1692	6.38e-05	0.1692	6.38e-05	0.1907	6.38e-05	0.2337	6.38e-05	0.2571		6.38e-05	-0.08273	6.38e-05	-0.08273	6.38e-05	0.1966	6.38e-05	0.2591	6.38e-05	0.2571		6.38e-05	0.1927	6.38e-05	0.1966	6.38e-05
	6.39e-05	0.2688	6.39e-05	0.2688	6.39e-05	0.1731	6.39e-05	0.204	6.39e-05	0.2024		6.39e-05	0.06375	6.39e-05	0.06375	6.39e-05	0.1692	6.39e-05	0.2161	6.39e-05	0.1985		6.39e-05	0.1321	6.39e-05	0.1321	6.39e-05	0.1809	6.39e-05	0.222	6.39e-05	0.2454		6.39e-05	-0.1277	6.39e-05	-0.1277	6.39e-05	0.1829	6.39e-05	0.2571	6.39e-05	0.2512		6.39e-05	0.1848	6.39e-05	0.1927	6.39e-05
	6.4e-05	0.2766	6.4e-05	0.2766	6.4e-05	0.1653	6.4e-05	0.199	6.4e-05	0.1985		6.4e-05	0.1184	6.4e-05	0.1184	6.4e-05	0.1614	6.4e-05	0.2122	6.4e-05	0.1966		6.4e-05	0.1204	6.4e-05	0.1204	6.4e-05	0.1712	6.4e-05	0.2102	6.4e-05	0.2356		6.4e-05	-0.1238	6.4e-05	-0.1238	6.4e-05	0.1653	6.4e-05	0.2532	6.4e-05	0.2434		6.4e-05	0.177	6.4e-05	0.179	6.4e-05
	6.41e-05	0.2786	6.41e-05	0.2786	6.41e-05	0.1614	6.41e-05	0.197	6.41e-05	0.1966		6.41e-05	0.1809	6.41e-05	0.1809	6.41e-05	0.1497	6.41e-05	0.2083	6.41e-05	0.1966		6.41e-05	0.136	6.41e-05	0.136	6.41e-05	0.1653	6.41e-05	0.2024	6.41e-05	0.2278		6.41e-05	-0.04172	6.41e-05	-0.04172	6.41e-05	0.1516	6.41e-05	0.2493	6.41e-05	0.2395		6.41e-05	0.1712	6.41e-05	0.1673	6.41e-05
	6.42e-05	0.2571	6.42e-05	0.2571	6.42e-05	0.1595	6.42e-05	0.197	6.42e-05	0.1966		6.42e-05	0.2259	6.42e-05	0.2259	6.42e-05	0.1399	6.42e-05	0.2063	6.42e-05	0.1946		6.42e-05	0.1712	6.42e-05	0.1712	6.42e-05	0.1634	6.42e-05	0.1966	6.42e-05	0.218		6.42e-05	0.1048	6.42e-05	0.1048	6.42e-05	0.136	6.42e-05	0.2454	6.42e-05	0.2356		6.42e-05	0.1692	6.42e-05	0.1614	6.42e-05
	6.43e-05	0.218	6.43e-05	0.218	6.43e-05	0.1614	6.43e-05	0.197	6.43e-05	0.1966		6.43e-05	0.2708	6.43e-05	0.2708	6.43e-05	0.1321	6.43e-05	0.2044	6.43e-05	0.1946		6.43e-05	0.2083	6.43e-05	0.2083	6.43e-05	0.1595	6.43e-05	0.1966	6.43e-05	0.2083		6.43e-05	0.3059	6.43e-05	0.3059	6.43e-05	0.1243	6.43e-05	0.2376	6.43e-05	0.2317		6.43e-05	0.1673	6.43e-05	0.1536	6.43e-05
	6.44e-05	0.1887	6.44e-05	0.1887	6.44e-05	0.1634	6.44e-05	0.195	6.44e-05	0.1946		6.44e-05	0.2727	6.44e-05	0.2727	6.44e-05	0.1262	6.44e-05	0.2024	6.44e-05	0.1907		6.44e-05	0.2571	6.44e-05	0.2571	6.44e-05	0.1516	6.44e-05	0.1946	6.44e-05	0.1985		6.44e-05	0.5188	6.44e-05	0.5188	6.44e-05	0.1126	6.44e-05	0.2278	6.44e-05	0.2259		6.44e-05	0.1653	6.44e-05	0.1419	6.44e-05
	6.45e-05	0.1673	6.45e-05	0.1673	6.45e-05	0.1653	6.45e-05	0.191	6.45e-05	0.1907		6.45e-05	0.2395	6.45e-05	0.2395	6.45e-05	0.1145	6.45e-05	0.1966	6.45e-05	0.179		6.45e-05	0.2845	6.45e-05	0.2845	6.45e-05	0.1399	6.45e-05	0.1907	6.45e-05	0.1966		6.45e-05	0.6966	6.45e-05	0.6966	6.45e-05	0.09891	6.45e-05	0.2141	6.45e-05	0.2122		6.45e-05	0.1614	6.45e-05	0.1341	6.45e-05
	6.46e-05	0.1458	6.46e-05	0.1458	6.46e-05	0.1653	6.46e-05	0.179	6.46e-05	0.1809		6.46e-05	0.1829	6.46e-05	0.1829	6.46e-05	0.1048	6.46e-05	0.1966	6.46e-05	0.1673		6.46e-05	0.2903	6.46e-05	0.2903	6.46e-05	0.1282	6.46e-05	0.177	6.46e-05	0.1907		6.46e-05	0.8098	6.46e-05	0.8098	6.46e-05	0.08523	6.46e-05	0.1985	6.46e-05	0.1985		6.46e-05	0.1516	6.46e-05	0.1243	6.46e-05
	6.47e-05	0.1223	6.47e-05	0.1223	6.47e-05	0.1653	6.47e-05	0.167	6.47e-05	0.1692		6.47e-05	0.1145	6.47e-05	0.1145	6.47e-05	0.095	6.47e-05	0.1887	6.47e-05	0.1595		6.47e-05	0.2688	6.47e-05	0.2688	6.47e-05	0.1165	6.47e-05	0.1653	6.47e-05	0.1731		6.47e-05	0.8372	6.47e-05	0.8372	6.47e-05	0.07351	6.47e-05	0.1927	6.47e-05	0.1946		6.47e-05	0.1399	6.47e-05	0.1145	6.47e-05
	6.48e-05	0.1009	6.48e-05	0.1009	6.48e-05	0.1653	6.48e-05	0.16	6.48e-05	0.1614		6.48e-05	0.05789	6.48e-05	0.05789	6.48e-05	0.08523	6.48e-05	0.1731	6.48e-05	0.1438		6.48e-05	0.218	6.48e-05	0.218	6.48e-05	0.1048	6.48e-05	0.1536	6.48e-05	0.1614		6.48e-05	0.763	6.48e-05	0.763	6.48e-05	0.06961	6.48e-05	0.179	6.48e-05	0.1829		6.48e-05	0.1282	6.48e-05	0.1087	6.48e-05
	6.49e-05	0.08328	6.49e-05	0.08328	6.49e-05	0.1634	6.49e-05	0.148	6.49e-05	0.1497		6.49e-05	0.01492	6.49e-05	0.01492	6.49e-05	0.07742	6.49e-05	0.1614	6.49e-05	0.1302		6.49e-05	0.1477	6.49e-05	0.1477	6.49e-05	0.09695	6.49e-05	0.136	6.49e-05	0.1438		6.49e-05	0.6087	6.49e-05	0.6087	6.49e-05	0.05789	6.49e-05	0.1595	6.49e-05	0.1673		6.49e-05	0.1184	6.49e-05	0.1067	6.49e-05
	6.5e-05	0.07351	6.5e-05	0.07351	6.5e-05	0.1614	6.5e-05	0.134	6.5e-05	0.136		6.5e-05	0.01297	6.5e-05	0.01297	6.5e-05	0.07351	6.5e-05	0.1458	6.5e-05	0.1145		6.5e-05	0.07156	6.5e-05	0.07156	6.5e-05	0.09109	6.5e-05	0.1223	6.5e-05	0.1262		6.5e-05	0.3802	6.5e-05	0.3802	6.5e-05	0.03641	6.5e-05	0.1438	6.5e-05	0.1536		6.5e-05	0.1087	6.5e-05	0.1067	6.5e-05
	6.51e-05	0.07156	6.51e-05	0.07156	6.51e-05	0.1516	6.51e-05	0.12	6.51e-05	0.1204		6.51e-05	0.05203	6.51e-05	0.05203	6.51e-05	0.07156	6.51e-05	0.1262	6.51e-05	0.1009		6.51e-05	0.005156	6.51e-05	0.005156	6.51e-05	0.08328	6.51e-05	0.1048	6.51e-05	0.1087		6.51e-05	0.1321	6.51e-05	0.1321	6.51e-05	0.01492	6.51e-05	0.1223	6.51e-05	0.1321		6.51e-05	0.09891	6.51e-05	0.1106	6.51e-05
	6.52e-05	0.07156	6.52e-05	0.07156	6.52e-05	0.1321	6.52e-05	0.103	6.52e-05	0.1028		6.52e-05	0.1087	6.52e-05	0.1087	6.52e-05	0.06961	6.52e-05	0.1048	6.52e-05	0.08719		6.52e-05	-0.03391	6.52e-05	-0.03391	6.52e-05	0.07742	6.52e-05	0.08914	6.52e-05	0.09305		6.52e-05	-0.0925	6.52e-05	-0.0925	6.52e-05	0.005156	6.52e-05	0.1009	6.52e-05	0.1067		6.52e-05	0.08914	6.52e-05	0.1145	6.52e-05
	6.53e-05	0.07156	6.53e-05	0.07156	6.53e-05	0.1048	6.53e-05	0.0872	6.53e-05	0.08719		6.53e-05	0.1868	6.53e-05	0.1868	6.53e-05	0.06766	6.53e-05	0.08328	6.53e-05	0.07351		6.53e-05	-0.03977	6.53e-05	-0.03977	6.53e-05	0.07351	6.53e-05	0.07351	6.53e-05	0.07742		6.53e-05	-0.2448	6.53e-05	-0.2448	6.53e-05	-0.01242	6.53e-05	0.07937	6.53e-05	0.08523		6.53e-05	0.07742	6.53e-05	0.1204	6.53e-05
	6.54e-05	0.07156	6.54e-05	0.07156	6.54e-05	0.07937	6.54e-05	0.0735	6.54e-05	0.07351		6.54e-05	0.263	6.54e-05	0.263	6.54e-05	0.0618	6.54e-05	0.07156	6.54e-05	0.06961		6.54e-05	-0.01047	6.54e-05	-0.01047	6.54e-05	0.07156	6.54e-05	0.06961	6.54e-05	0.07156		6.54e-05	-0.3152	6.54e-05	-0.3152	6.54e-05	-0.02414	6.54e-05	0.05984	6.54e-05	0.07156		6.54e-05	0.07156	6.54e-05	0.1243	6.54e-05
	6.55e-05	0.06961	6.55e-05	0.06961	6.55e-05	0.0657	6.55e-05	0.0696	6.55e-05	0.06961		6.55e-05	0.3255	6.55e-05	0.3255	6.55e-05	0.05398	6.55e-05	0.0657	6.55e-05	0.0657		6.55e-05	0.04422	6.55e-05	0.04422	6.55e-05	0.07156	6.55e-05	0.06375	6.55e-05	0.06961		6.55e-05	-0.3073	6.55e-05	-0.3073	6.55e-05	-0.03195	6.55e-05	0.04812	6.55e-05	0.06375		6.55e-05	0.06961	6.55e-05	0.1282	6.55e-05
	6.56e-05	0.07156	6.56e-05	0.07156	6.56e-05	0.03445	6.56e-05	0.0618	6.56e-05	0.0657		6.56e-05	0.3606	6.56e-05	0.3606	6.56e-05	0.04617	6.56e-05	0.05203	6.56e-05	0.05789		6.56e-05	0.1067	6.56e-05	0.1067	6.56e-05	0.07156	6.56e-05	0.05008	6.56e-05	0.0657		6.56e-05	-0.2409	6.56e-05	-0.2409	6.56e-05	-0.03586	6.56e-05	0.04031	6.56e-05	0.04422		6.56e-05	0.06766	6.56e-05	0.1302	6.56e-05
	6.57e-05	0.07742	6.57e-05	0.07742	6.57e-05	0.01101	6.57e-05	0.0462	6.57e-05	0.05789		6.57e-05	0.347	6.57e-05	0.347	6.57e-05	0.04031	6.57e-05	0.03641	6.57e-05	0.04812		6.57e-05	0.1595	6.57e-05	0.1595	6.57e-05	0.07156	6.57e-05	0.03641	6.57e-05	0.05984		6.57e-05	-0.1491	6.57e-05	-0.1491	6.57e-05	-0.02609	6.57e-05	0.0325	6.57e-05	0.02469		6.57e-05	0.06375	6.57e-05	0.1262	6.57e-05
	6.58e-05	0.09695	6.58e-05	0.09695	6.58e-05	0.001249	6.58e-05	0.0306	6.58e-05	0.04617		6.58e-05	0.2864	6.58e-05	0.2864	6.58e-05	0.0325	6.58e-05	0.02273	6.58e-05	0.03836		6.58e-05	0.1985	6.58e-05	0.1985	6.58e-05	0.07156	6.58e-05	0.02469	6.58e-05	0.05203		6.58e-05	-0.05539	6.58e-05	-0.05539	6.58e-05	-0.01047	6.58e-05	0.02664	6.58e-05	0.01297		6.58e-05	0.05594	6.58e-05	0.1184	6.58e-05
	6.59e-05	0.1223	6.59e-05	0.1223	6.59e-05	-0.01047	6.59e-05	0.0188	6.59e-05	0.03836		6.59e-05	0.1887	6.59e-05	0.1887	6.59e-05	0.02859	6.59e-05	0.01492	6.59e-05	0.03055		6.59e-05	0.2063	6.59e-05	0.2063	6.59e-05	0.07156	6.59e-05	0.01687	6.59e-05	0.04812		6.59e-05	0.003202	6.59e-05	0.003202	6.59e-05	0.01492	6.59e-05	0.02273	6.59e-05	0.009062		6.59e-05	0.04812	6.59e-05	0.1067	6.59e-05
	6.6e-05	0.1399	6.6e-05	0.1399	6.6e-05	-0.01047	6.6e-05	0.013	6.6e-05	0.03445		6.6e-05	0.07156	6.6e-05	0.07156	6.6e-05	0.02859	6.6e-05	0.01297	6.6e-05	0.03055		6.6e-05	0.1887	6.6e-05	0.1887	6.6e-05	0.06961	6.6e-05	0.01492	6.6e-05	0.04617		6.6e-05	0.009062	6.6e-05	0.009062	6.6e-05	0.05984	6.6e-05	0.02469	6.6e-05	0.009062		6.6e-05	0.04617	6.6e-05	0.09695	6.6e-05
	6.61e-05	0.1438	6.61e-05	0.1438	6.61e-05	0.003202	6.61e-05	0.013	6.61e-05	0.03641		6.61e-05	-0.04367	6.61e-05	-0.04367	6.61e-05	0.03445	6.61e-05	0.01297	6.61e-05	0.03445		6.61e-05	0.1516	6.61e-05	0.1516	6.61e-05	0.07156	6.61e-05	0.01687	6.61e-05	0.05203		6.61e-05	-0.03781	6.61e-05	-0.03781	6.61e-05	0.1048	6.61e-05	0.02859	6.61e-05	0.009062		6.61e-05	0.05008	6.61e-05	0.08523	6.61e-05
	6.62e-05	0.138	6.62e-05	0.138	6.62e-05	0.01687	6.62e-05	0.0188	6.62e-05	0.04812		6.62e-05	-0.1374	6.62e-05	-0.1374	6.62e-05	0.04617	6.62e-05	0.02078	6.62e-05	0.04812		6.62e-05	0.095	6.62e-05	0.095	6.62e-05	0.07156	6.62e-05	0.02664	6.62e-05	0.0618		6.62e-05	-0.1218	6.62e-05	-0.1218	6.62e-05	0.1653	6.62e-05	0.04226	6.62e-05	0.01492		6.62e-05	0.05789	6.62e-05	0.07937	6.62e-05
	6.63e-05	0.1262	6.63e-05	0.1262	6.63e-05	0.05398	6.63e-05	0.0325	6.63e-05	0.06375		6.63e-05	-0.1863	6.63e-05	-0.1863	6.63e-05	0.06375	6.63e-05	0.03836	6.63e-05	0.06375		6.63e-05	0.03836	6.63e-05	0.03836	6.63e-05	0.07156	6.63e-05	0.04226	6.63e-05	0.06961		6.63e-05	-0.2038	6.63e-05	-0.2038	6.63e-05	0.2024	6.63e-05	0.05984	6.63e-05	0.02859		6.63e-05	0.06961	6.63e-05	0.07547	6.63e-05
	6.64e-05	0.1145	6.64e-05	0.1145	6.64e-05	0.07547	6.64e-05	0.052	6.64e-05	0.06961		6.64e-05	-0.1921	6.64e-05	-0.1921	6.64e-05	0.06961	6.64e-05	0.05984	6.64e-05	0.07156		6.64e-05	-0.0007038	6.64e-05	-0.0007038	6.64e-05	0.07351	6.64e-05	0.05984	6.64e-05	0.07156		6.64e-05	-0.2624	6.64e-05	-0.2624	6.64e-05	0.2434	6.64e-05	0.07156	6.64e-05	0.05008		6.64e-05	0.07156	6.64e-05	0.07351	6.64e-05
	6.65e-05	0.1009	6.65e-05	0.1009	6.65e-05	0.09891	6.65e-05	0.0677	6.65e-05	0.07351		6.65e-05	-0.1628	6.65e-05	-0.1628	6.65e-05	0.07351	6.65e-05	0.07156	6.65e-05	0.07547		6.65e-05	-0.008516	6.65e-05	-0.008516	6.65e-05	0.07742	6.65e-05	0.06961	6.65e-05	0.07742		6.65e-05	-0.2624	6.65e-05	-0.2624	6.65e-05	0.261	6.65e-05	0.08133	6.65e-05	0.06766		6.65e-05	0.07742	6.65e-05	0.07156	6.65e-05
	6.66e-05	0.08328	6.66e-05	0.08328	6.66e-05	0.1204	6.66e-05	0.0716	6.66e-05	0.08523		6.66e-05	-0.1003	6.66e-05	-0.1003	6.66e-05	0.07937	6.66e-05	0.07742	6.66e-05	0.09109		6.66e-05	0.01101	6.66e-05	0.01101	6.66e-05	0.08133	6.66e-05	0.07351	6.66e-05	0.08719		6.66e-05	-0.2019	6.66e-05	-0.2019	6.66e-05	0.2337	6.66e-05	0.09305	6.66e-05	0.07156		6.66e-05	0.08914	6.66e-05	0.07156	6.66e-05
	6.67e-05	0.06766	6.67e-05	0.06766	6.67e-05	0.1341	6.67e-05	0.0813	6.67e-05	0.1009		6.67e-05	-0.01438	6.67e-05	-0.01438	6.67e-05	0.08914	6.67e-05	0.09305	6.67e-05	0.1048		6.67e-05	0.05203	6.67e-05	0.05203	6.67e-05	0.08719	6.67e-05	0.08328	6.67e-05	0.09695		6.67e-05	-0.07297	6.67e-05	-0.07297	6.67e-05	0.1868	6.67e-05	0.1028	6.67e-05	0.08133		6.67e-05	0.1009	6.67e-05	0.07156	6.67e-05
	6.68e-05	0.04422	6.68e-05	0.04422	6.68e-05	0.1458	6.68e-05	0.097	6.68e-05	0.1126		6.68e-05	0.07156	6.68e-05	0.07156	6.68e-05	0.09695	6.68e-05	0.1087	6.68e-05	0.1184		6.68e-05	0.09891	6.68e-05	0.09891	6.68e-05	0.09305	6.68e-05	0.09695	6.68e-05	0.1048		6.68e-05	0.1009	6.68e-05	0.1009	6.68e-05	0.1106	6.68e-05	0.1126	6.68e-05	0.09695		6.68e-05	0.1087	6.68e-05	0.07156	6.68e-05
	6.69e-05	0.02859	6.69e-05	0.02859	6.69e-05	0.1555	6.69e-05	0.107	6.69e-05	0.1262		6.69e-05	0.1516	6.69e-05	0.1516	6.69e-05	0.1028	6.69e-05	0.1223	6.69e-05	0.1302		6.69e-05	0.1438	6.69e-05	0.1438	6.69e-05	0.09891	6.69e-05	0.1067	6.69e-05	0.1106		6.69e-05	0.2903	6.69e-05	0.2903	6.69e-05	0.01883	6.69e-05	0.1184	6.69e-05	0.1048		6.69e-05	0.1184	6.69e-05	0.07156	6.69e-05
	6.7e-05	0.02469	6.7e-05	0.02469	6.7e-05	0.1634	6.7e-05	0.118	6.7e-05	0.136		6.7e-05	0.1946	6.7e-05	0.1946	6.7e-05	0.1087	6.7e-05	0.1321	6.7e-05	0.136		6.7e-05	0.1692	6.7e-05	0.1692	6.7e-05	0.1048	6.7e-05	0.1145	6.7e-05	0.1165		6.7e-05	0.4544	6.7e-05	0.4544	6.7e-05	-0.08273	6.7e-05	0.1223	6.7e-05	0.1126		6.7e-05	0.1243	6.7e-05	0.06961	6.7e-05
	6.71e-05	0.03836	6.71e-05	0.03836	6.71e-05	0.1692	6.71e-05	0.126	6.71e-05	0.1419		6.71e-05	0.2024	6.71e-05	0.2024	6.71e-05	0.1145	6.71e-05	0.138	6.71e-05	0.1399		6.71e-05	0.1712	6.71e-05	0.1712	6.71e-05	0.1145	6.71e-05	0.1204	6.71e-05	0.1184		6.71e-05	0.5716	6.71e-05	0.5716	6.71e-05	-0.1687	6.71e-05	0.1204	6.71e-05	0.1165		6.71e-05	0.1262	6.71e-05	0.05398	6.71e-05
	6.72e-05	0.05789	6.72e-05	0.05789	6.72e-05	0.1809	6.72e-05	0.132	6.72e-05	0.1438		6.72e-05	0.1966	6.72e-05	0.1966	6.72e-05	0.1204	6.72e-05	0.1399	6.72e-05	0.1438		6.72e-05	0.1497	6.72e-05	0.1497	6.72e-05	0.1262	6.72e-05	0.1243	6.72e-05	0.1184		6.72e-05	0.6184	6.72e-05	0.6184	6.72e-05	-0.2195	6.72e-05	0.1184	6.72e-05	0.1165		6.72e-05	0.1262	6.72e-05	0.0325	6.72e-05
	6.73e-05	0.06766	6.73e-05	0.06766	6.73e-05	0.1907	6.73e-05	0.136	6.73e-05	0.1458		6.73e-05	0.1809	6.73e-05	0.1809	6.73e-05	0.1282	6.73e-05	0.1399	6.73e-05	0.1438		6.73e-05	0.1165	6.73e-05	0.1165	6.73e-05	0.138	6.73e-05	0.1282	6.73e-05	0.1165		6.73e-05	0.5911	6.73e-05	0.5911	6.73e-05	-0.2273	6.73e-05	0.1126	6.73e-05	0.1165		6.73e-05	0.1262	6.73e-05	0.01883	6.73e-05
	6.74e-05	0.07547	6.74e-05	0.07547	6.74e-05	0.1946	6.74e-05	0.14	6.74e-05	0.1458		6.74e-05	0.1516	6.74e-05	0.1516	6.74e-05	0.1341	6.74e-05	0.138	6.74e-05	0.1438		6.74e-05	0.06961	6.74e-05	0.06961	6.74e-05	0.1536	6.74e-05	0.1282	6.74e-05	0.1165		6.74e-05	0.4973	6.74e-05	0.4973	6.74e-05	-0.1999	6.74e-05	0.1087	6.74e-05	0.1145		6.74e-05	0.1282	6.74e-05	0.01687	6.74e-05
	6.75e-05	0.08328	6.75e-05	0.08328	6.75e-05	0.1966	6.75e-05	0.142	6.75e-05	0.1419		6.75e-05	0.1302	6.75e-05	0.1302	6.75e-05	0.1419	6.75e-05	0.136	6.75e-05	0.1438		6.75e-05	0.02469	6.75e-05	0.02469	6.75e-05	0.1634	6.75e-05	0.1282	6.75e-05	0.1165		6.75e-05	0.3665	6.75e-05	0.3665	6.75e-05	-0.1159	6.75e-05	0.1028	6.75e-05	0.1126		6.75e-05	0.1302	6.75e-05	0.03055	6.75e-05
	6.76e-05	0.09305	6.76e-05	0.09305	6.76e-05	0.1927	6.76e-05	0.14	6.76e-05	0.1399		6.76e-05	0.1302	6.76e-05	0.1302	6.76e-05	0.1477	6.76e-05	0.1321	6.76e-05	0.1438		6.76e-05	-0.00461	6.76e-05	-0.00461	6.76e-05	0.1692	6.76e-05	0.1282	6.76e-05	0.1145		6.76e-05	0.22	6.76e-05	0.22	6.76e-05	0.01101	6.76e-05	0.09891	6.76e-05	0.1087		6.76e-05	0.1321	6.76e-05	0.05984	6.76e-05
	6.77e-05	0.1009	6.77e-05	0.1009	6.77e-05	0.1673	6.77e-05	0.138	6.77e-05	0.1341		6.77e-05	0.1516	6.77e-05	0.1516	6.77e-05	0.1497	6.77e-05	0.1262	6.77e-05	0.1419		6.77e-05	-0.006563	6.77e-05	-0.006563	6.77e-05	0.1712	6.77e-05	0.1262	6.77e-05	0.1126		6.77e-05	0.09305	6.77e-05	0.09305	6.77e-05	0.1555	6.77e-05	0.09305	6.77e-05	0.1028		6.77e-05	0.1321	6.77e-05	0.07742	6.77e-05
	6.78e-05	0.1126	6.78e-05	0.1126	6.78e-05	0.1145	6.78e-05	0.134	6.78e-05	0.1282		6.78e-05	0.1809	6.78e-05	0.1809	6.78e-05	0.1477	6.78e-05	0.1184	6.78e-05	0.138		6.78e-05	0.01492	6.78e-05	0.01492	6.78e-05	0.1692	6.78e-05	0.1223	6.78e-05	0.1087		6.78e-05	0.01101	6.78e-05	0.01101	6.78e-05	0.304	6.78e-05	0.08719	6.78e-05	0.09695		6.78e-05	0.1321	6.78e-05	0.1106	6.78e-05
	6.79e-05	0.1184	6.79e-05	0.1184	6.79e-05	0.05789	6.79e-05	0.126	6.79e-05	0.1204		6.79e-05	0.2024	6.79e-05	0.2024	6.79e-05	0.1399	6.79e-05	0.1087	6.79e-05	0.1341		6.79e-05	0.05789	6.79e-05	0.05789	6.79e-05	0.1634	6.79e-05	0.1184	6.79e-05	0.1067		6.79e-05	-0.02024	6.79e-05	-0.02024	6.79e-05	0.4251	6.79e-05	0.08328	6.79e-05	0.08914		6.79e-05	0.1321	6.79e-05	0.1516	6.79e-05
	6.8e-05	0.1184	6.8e-05	0.1184	6.8e-05	0.001249	6.8e-05	0.12	6.8e-05	0.1126		6.8e-05	0.2356	6.8e-05	0.2356	6.8e-05	0.1341	6.8e-05	0.1028	6.8e-05	0.1282		6.8e-05	0.1145	6.8e-05	0.1145	6.8e-05	0.1497	6.8e-05	0.1145	6.8e-05	0.1048		6.8e-05	-0.01047	6.8e-05	-0.01047	6.8e-05	0.4973	6.8e-05	0.08133	6.8e-05	0.08523		6.8e-05	0.1302	6.8e-05	0.177	6.8e-05
	6.81e-05	0.1145	6.81e-05	0.1145	6.81e-05	-0.04172	6.81e-05	0.115	6.81e-05	0.1087		6.81e-05	0.2512	6.81e-05	0.2512	6.81e-05	0.1302	6.81e-05	0.09891	6.81e-05	0.1243		6.81e-05	0.1516	6.81e-05	0.1516	6.81e-05	0.1321	6.81e-05	0.1106	6.81e-05	0.1028		6.81e-05	0.01883	6.81e-05	0.01883	6.81e-05	0.5169	6.81e-05	0.08133	6.81e-05	0.08133		6.81e-05	0.1321	6.81e-05	0.1946	6.81e-05
	6.82e-05	0.1184	6.82e-05	0.1184	6.82e-05	-0.0632	6.82e-05	0.113	6.82e-05	0.1067		6.82e-05	0.2298	6.82e-05	0.2298	6.82e-05	0.1302	6.82e-05	0.09695	6.82e-05	0.1223		6.82e-05	0.1751	6.82e-05	0.1751	6.82e-05	0.1145	6.82e-05	0.1106	6.82e-05	0.1048		6.82e-05	0.05984	6.82e-05	0.05984	6.82e-05	0.4778	6.82e-05	0.08328	6.82e-05	0.08133		6.82e-05	0.1321	6.82e-05	0.1907	6.82e-05
	6.83e-05	0.1321	6.83e-05	0.1321	6.83e-05	-0.05344	6.83e-05	0.113	6.83e-05	0.1067		6.83e-05	0.1887	6.83e-05	0.1887	6.83e-05	0.138	6.83e-05	0.09695	6.83e-05	0.1204		6.83e-05	0.179	6.83e-05	0.179	6.83e-05	0.1028	6.83e-05	0.1106	6.83e-05	0.1067		6.83e-05	0.07156	6.83e-05	0.07156	6.83e-05	0.3938	6.83e-05	0.08914	6.83e-05	0.08328		6.83e-05	0.1341	6.83e-05	0.1634	6.83e-05
	6.84e-05	0.1497	6.84e-05	0.1497	6.84e-05	-0.01047	6.84e-05	0.117	6.84e-05	0.1087		6.84e-05	0.1204	6.84e-05	0.1204	6.84e-05	0.1555	6.84e-05	0.09891	6.84e-05	0.1223		6.84e-05	0.1653	6.84e-05	0.1653	6.84e-05	0.09891	6.84e-05	0.1145	6.84e-05	0.1106		6.84e-05	0.05398	6.84e-05	0.05398	6.84e-05	0.2825	6.84e-05	0.09695	6.84e-05	0.09109		6.84e-05	0.136	6.84e-05	0.1165	6.84e-05
	6.85e-05	0.1634	6.85e-05	0.1634	6.85e-05	0.05789	6.85e-05	0.126	6.85e-05	0.1145		6.85e-05	0.03641	6.85e-05	0.03641	6.85e-05	0.1692	6.85e-05	0.1028	6.85e-05	0.1282		6.85e-05	0.1321	6.85e-05	0.1321	6.85e-05	0.1048	6.85e-05	0.1223	6.85e-05	0.1184		6.85e-05	0.003202	6.85e-05	0.003202	6.85e-05	0.1692	6.85e-05	0.1106	6.85e-05	0.1009		6.85e-05	0.1419	6.85e-05	0.06961	6.85e-05
	6.86e-05	0.1673	6.86e-05	0.1673	6.86e-05	0.1536	6.86e-05	0.138	6.86e-05	0.1243		6.86e-05	-0.03977	6.86e-05	-0.03977	6.86e-05	0.1907	6.86e-05	0.1126	6.86e-05	0.136		6.86e-05	0.09305	6.86e-05	0.09305	6.86e-05	0.1223	6.86e-05	0.1341	6.86e-05	0.1302		6.86e-05	-0.06906	6.86e-05	-0.06906	6.86e-05	0.07937	6.86e-05	0.1282	6.86e-05	0.1145		6.86e-05	0.1497	6.86e-05	0.03055	6.86e-05
	6.87e-05	0.1653	6.87e-05	0.1653	6.87e-05	0.2473	6.87e-05	0.156	6.87e-05	0.136		6.87e-05	-0.1023	6.87e-05	-0.1023	6.87e-05	0.1985	6.87e-05	0.1282	6.87e-05	0.1477		6.87e-05	0.06375	6.87e-05	0.06375	6.87e-05	0.1516	6.87e-05	0.1477	6.87e-05	0.1419		6.87e-05	-0.1472	6.87e-05	-0.1472	6.87e-05	0.02664	6.87e-05	0.1458	6.87e-05	0.1341		6.87e-05	0.1595	6.87e-05	0.01492	6.87e-05
	6.88e-05	0.1595	6.88e-05	0.1595	6.88e-05	0.3391	6.88e-05	0.165	6.88e-05	0.1477		6.88e-05	-0.1179	6.88e-05	-0.1179	6.88e-05	0.2141	6.88e-05	0.1438	6.88e-05	0.1614		6.88e-05	0.04617	6.88e-05	0.04617	6.88e-05	0.1809	6.88e-05	0.1595	6.88e-05	0.1555		6.88e-05	-0.2058	6.88e-05	-0.2058	6.88e-05	0.0325	6.88e-05	0.1614	6.88e-05	0.1536		6.88e-05	0.1653	6.88e-05	0.04812	6.88e-05
	6.89e-05	0.1555	6.89e-05	0.1555	6.89e-05	0.3938	6.89e-05	0.175	6.89e-05	0.1614		6.89e-05	-0.09836	6.89e-05	-0.09836	6.89e-05	0.2317	6.89e-05	0.1595	6.89e-05	0.1673		6.89e-05	0.05008	6.89e-05	0.05008	6.89e-05	0.1985	6.89e-05	0.1673	6.89e-05	0.1634		6.89e-05	-0.2253	6.89e-05	-0.2253	6.89e-05	0.08719	6.89e-05	0.1731	6.89e-05	0.1673		6.89e-05	0.1712	6.89e-05	0.1048	6.89e-05
	6.9e-05	0.1516	6.9e-05	0.1516	6.9e-05	0.4016	6.9e-05	0.187	6.9e-05	0.1653		6.9e-05	-0.03195	6.9e-05	-0.03195	6.9e-05	0.2395	6.9e-05	0.1692	6.9e-05	0.177		6.9e-05	0.08914	6.9e-05	0.08914	6.9e-05	0.2259	6.9e-05	0.177	6.9e-05	0.1692		6.9e-05	-0.1843	6.9e-05	-0.1843	6.9e-05	0.1731	6.9e-05	0.179	6.9e-05	0.1809		6.9e-05	0.1809	6.9e-05	0.1966	6.9e-05
	6.91e-05	0.1438	6.91e-05	0.1438	6.91e-05	0.3821	6.91e-05	0.193	6.91e-05	0.1712		6.91e-05	0.05594	6.91e-05	0.05594	6.91e-05	0.2395	6.91e-05	0.179	6.91e-05	0.1887		6.91e-05	0.1458	6.91e-05	0.1458	6.91e-05	0.2473	6.91e-05	0.1887	6.91e-05	0.1731		6.91e-05	-0.08273	6.91e-05	-0.08273	6.91e-05	0.2669	6.91e-05	0.1848	6.91e-05	0.1927		6.91e-05	0.1907	6.91e-05	0.3098	6.91e-05
	6.92e-05	0.136	6.92e-05	0.136	6.92e-05	0.3157	6.92e-05	0.195	6.92e-05	0.1809		6.92e-05	0.1634	6.92e-05	0.1634	6.92e-05	0.2317	6.92e-05	0.1907	6.92e-05	0.1946		6.92e-05	0.2122	6.92e-05	0.2122	6.92e-05	0.2571	6.92e-05	0.1946	6.92e-05	0.179		6.92e-05	0.07547	6.92e-05	0.07547	6.92e-05	0.347	6.92e-05	0.1887	6.92e-05	0.1966		6.92e-05	0.1946	6.92e-05	0.4173	6.92e-05
	6.93e-05	0.1302	6.93e-05	0.1302	6.93e-05	0.2337	6.93e-05	0.197	6.93e-05	0.1907		6.93e-05	0.261	6.93e-05	0.261	6.93e-05	0.222	6.93e-05	0.1946	6.93e-05	0.1966		6.93e-05	0.2708	6.93e-05	0.2708	6.93e-05	0.2493	6.93e-05	0.1966	6.93e-05	0.1868		6.93e-05	0.263	6.93e-05	0.263	6.93e-05	0.386	6.93e-05	0.1927	6.93e-05	0.1966		6.93e-05	0.1966	6.93e-05	0.4993	6.93e-05
	6.94e-05	0.1341	6.94e-05	0.1341	6.94e-05	0.1595	6.94e-05	0.197	6.94e-05	0.1946		6.94e-05	0.3509	6.94e-05	0.3509	6.94e-05	0.2102	6.94e-05	0.1966	6.94e-05	0.1966		6.94e-05	0.3079	6.94e-05	0.3079	6.94e-05	0.2298	6.94e-05	0.1966	6.94e-05	0.1927		6.94e-05	0.4563	6.94e-05	0.4563	6.94e-05	0.3684	6.94e-05	0.1946	6.94e-05	0.2024		6.94e-05	0.2044	6.94e-05	0.5345	6.94e-05
	6.95e-05	0.1536	6.95e-05	0.1536	6.95e-05	0.09305	6.95e-05	0.197	6.95e-05	0.1966		6.95e-05	0.3977	6.95e-05	0.3977	6.95e-05	0.2083	6.95e-05	0.2024	6.95e-05	0.1985		6.95e-05	0.3196	6.95e-05	0.3196	6.95e-05	0.2044	6.95e-05	0.2044	6.95e-05	0.1946		6.95e-05	0.6184	6.95e-05	0.6184	6.95e-05	0.2981	6.95e-05	0.1985	6.95e-05	0.2122		6.95e-05	0.218	6.95e-05	0.5032	6.95e-05
	6.96e-05	0.1848	6.96e-05	0.1848	6.96e-05	0.07156	6.96e-05	0.201	6.96e-05	0.1985		6.96e-05	0.4016	6.96e-05	0.4016	6.96e-05	0.2161	6.96e-05	0.2161	6.96e-05	0.2024		6.96e-05	0.3001	6.96e-05	0.3001	6.96e-05	0.1946	6.96e-05	0.2161	6.96e-05	0.1966		6.96e-05	0.7239	6.96e-05	0.7239	6.96e-05	0.1927	6.96e-05	0.2024	6.96e-05	0.2239		6.96e-05	0.2298	6.96e-05	0.4055	6.96e-05
	6.97e-05	0.2141	6.97e-05	0.2141	6.97e-05	0.07742	6.97e-05	0.204	6.97e-05	0.2083		6.97e-05	0.3841	6.97e-05	0.3841	6.97e-05	0.2337	6.97e-05	0.2298	6.97e-05	0.2102		6.97e-05	0.2688	6.97e-05	0.2688	6.97e-05	0.1809	6.97e-05	0.2317	6.97e-05	0.1985		6.97e-05	0.7727	6.97e-05	0.7727	6.97e-05	0.07742	6.97e-05	0.2102	6.97e-05	0.2337		6.97e-05	0.2356	6.97e-05	0.2473	6.97e-05
	6.98e-05	0.2571	6.98e-05	0.2571	6.98e-05	0.1282	6.98e-05	0.21	6.98e-05	0.2239		6.98e-05	0.3216	6.98e-05	0.3216	6.98e-05	0.2571	6.98e-05	0.2454	6.98e-05	0.2239		6.98e-05	0.2259	6.98e-05	0.2259	6.98e-05	0.1712	6.98e-05	0.2454	6.98e-05	0.2083		6.98e-05	0.7688	6.98e-05	0.7688	6.98e-05	-0.02024	6.98e-05	0.22	6.98e-05	0.2473		6.98e-05	0.2356	6.98e-05	0.06375	6.98e-05
	6.99e-05	0.2884	6.99e-05	0.2884	6.99e-05	0.1985	6.99e-05	0.218	6.99e-05	0.2415		6.99e-05	0.2493	6.99e-05	0.2493	6.99e-05	0.2727	6.99e-05	0.263	6.99e-05	0.2376		6.99e-05	0.1809	6.99e-05	0.1809	6.99e-05	0.177	6.99e-05	0.2649	6.99e-05	0.2259		6.99e-05	0.7044	6.99e-05	0.7044	6.99e-05	-0.07883	6.99e-05	0.2337	6.99e-05	0.263		6.99e-05	0.2317	6.99e-05	-0.1101	6.99e-05
	7e-05	0.304	7e-05	0.304	7e-05	0.2845	7e-05	0.226	7e-05	0.261		7e-05	0.1848	7e-05	0.1848	7e-05	0.2747	7e-05	0.2727	7e-05	0.2552		7e-05	0.1419	7e-05	0.1419	7e-05	0.1946	7e-05	0.2727	7e-05	0.2434		7e-05	0.6106	7e-05	0.6106	7e-05	-0.06516	7e-05	0.2512	7e-05	0.2727		7e-05	0.2239	7e-05	-0.2273	7e-05
	7.01e-05	0.3098	7.01e-05	0.3098	7.01e-05	0.3567	7.01e-05	0.232	7.01e-05	0.2708		7.01e-05	0.1419	7.01e-05	0.1419	7.01e-05	0.2766	7.01e-05	0.2747	7.01e-05	0.2688		7.01e-05	0.1223	7.01e-05	0.1223	7.01e-05	0.2161	7.01e-05	0.2747	7.01e-05	0.261		7.01e-05	0.4817	7.01e-05	0.4817	7.01e-05	0.02078	7.01e-05	0.2649	7.01e-05	0.2747		7.01e-05	0.2122	7.01e-05	-0.2702	7.01e-05
	7.02e-05	0.3079	7.02e-05	0.3079	7.02e-05	0.3938	7.02e-05	0.236	7.02e-05	0.2747		7.02e-05	0.1243	7.02e-05	0.1243	7.02e-05	0.2747	7.02e-05	0.2766	7.02e-05	0.2727		7.02e-05	0.1204	7.02e-05	0.1204	7.02e-05	0.263	7.02e-05	0.2786	7.02e-05	0.2708		7.02e-05	0.3567	7.02e-05	0.3567	7.02e-05	0.1673	7.02e-05	0.2727	7.02e-05	0.2747		7.02e-05	0.2024	7.02e-05	-0.2234	7.02e-05
	7.03e-05	0.2923	7.03e-05	0.2923	7.03e-05	0.3919	7.03e-05	0.24	7.03e-05	0.2747		7.03e-05	0.1419	7.03e-05	0.1419	7.03e-05	0.2747	7.03e-05	0.2766	7.03e-05	0.2747		7.03e-05	0.1438	7.03e-05	0.1438	7.03e-05	0.2825	7.03e-05	0.2805	7.03e-05	0.2727		7.03e-05	0.2454	7.03e-05	0.2454	7.03e-05	0.3548	7.03e-05	0.2766	7.03e-05	0.2747		7.03e-05	0.2005	7.03e-05	-0.09641	7.03e-05
	7.04e-05	0.2708	7.04e-05	0.2708	7.04e-05	0.345	7.04e-05	0.245	7.04e-05	0.2747		7.04e-05	0.1809	7.04e-05	0.1809	7.04e-05	0.2727	7.04e-05	0.2766	7.04e-05	0.2747		7.04e-05	0.1868	7.04e-05	0.1868	7.04e-05	0.3098	7.04e-05	0.2786	7.04e-05	0.2747		7.04e-05	0.1653	7.04e-05	0.1653	7.04e-05	0.5384	7.04e-05	0.2805	7.04e-05	0.2747		7.04e-05	0.2063	7.04e-05	0.09891	7.04e-05
	7.05e-05	0.2356	7.05e-05	0.2356	7.05e-05	0.2708	7.05e-05	0.259	7.05e-05	0.2747		7.05e-05	0.2337	7.05e-05	0.2337	7.05e-05	0.263	7.05e-05	0.2747	7.05e-05	0.2727		7.05e-05	0.2356	7.05e-05	0.2356	7.05e-05	0.3157	7.05e-05	0.2766	7.05e-05	0.2727		7.05e-05	0.1028	7.05e-05	0.1028	7.05e-05	0.6731	7.05e-05	0.2845	7.05e-05	0.2747		7.05e-05	0.2278	7.05e-05	0.3196	7.05e-05
	7.06e-05	0.2102	7.06e-05	0.2102	7.06e-05	0.1887	7.06e-05	0.273	7.06e-05	0.2747		7.06e-05	0.2962	7.06e-05	0.2962	7.06e-05	0.2415	7.06e-05	0.2747	7.06e-05	0.2727		7.06e-05	0.2708	7.06e-05	0.2708	7.06e-05	0.3137	7.06e-05	0.2747	7.06e-05	0.2727		7.06e-05	0.06766	7.06e-05	0.06766	7.06e-05	0.7473	7.06e-05	0.2884	7.06e-05	0.2747		7.06e-05	0.261	7.06e-05	0.5227	7.06e-05
	7.07e-05	0.1868	7.07e-05	0.1868	7.07e-05	0.1223	7.07e-05	0.277	7.07e-05	0.2727		7.07e-05	0.347	7.07e-05	0.347	7.07e-05	0.222	7.07e-05	0.2727	7.07e-05	0.2649		7.07e-05	0.2903	7.07e-05	0.2903	7.07e-05	0.2942	7.07e-05	0.2747	7.07e-05	0.2708		7.07e-05	0.02664	7.07e-05	0.02664	7.07e-05	0.7356	7.07e-05	0.2903	7.07e-05	0.2727		7.07e-05	0.2805	7.07e-05	0.6595	7.07e-05
	7.08e-05	0.1809	7.08e-05	0.1809	7.08e-05	0.07547	7.08e-05	0.302	7.08e-05	0.263		7.08e-05	0.3704	7.08e-05	0.3704	7.08e-05	0.2044	7.08e-05	0.263	7.08e-05	0.2512		7.08e-05	0.2923	7.08e-05	0.2923	7.08e-05	0.2727	7.08e-05	0.2688	7.08e-05	0.2649		7.08e-05	-0.006563	7.08e-05	-0.006563	7.08e-05	0.6458	7.08e-05	0.2884	7.08e-05	0.2669		7.08e-05	0.3137	7.08e-05	0.7005	7.08e-05
	7.09e-05	0.1927	7.09e-05	0.1927	7.09e-05	0.07156	7.09e-05	0.318	7.09e-05	0.2454		7.09e-05	0.3626	7.09e-05	0.3626	7.09e-05	0.1966	7.09e-05	0.2454	7.09e-05	0.2337		7.09e-05	0.2825	7.09e-05	0.2825	7.09e-05	0.2317	7.09e-05	0.2532	7.09e-05	0.2512		7.09e-05	-0.04953	7.09e-05	-0.04953	7.09e-05	0.4817	7.09e-05	0.2805	7.09e-05	0.2552		7.09e-05	0.3372	7.09e-05	0.6595	7.09e-05
	7.1e-05	0.2044	7.1e-05	0.2044	7.1e-05	0.1048	7.1e-05	0.329	7.1e-05	0.2278		7.1e-05	0.3196	7.1e-05	0.3196	7.1e-05	0.1966	7.1e-05	0.2259	7.1e-05	0.2161		7.1e-05	0.2669	7.1e-05	0.2669	7.1e-05	0.1946	7.1e-05	0.2337	7.1e-05	0.2356		7.1e-05	-0.09445	7.1e-05	-0.09445	7.1e-05	0.2747	7.1e-05	0.2747	7.1e-05	0.2376		7.1e-05	0.347	7.1e-05	0.5266	7.1e-05
	7.11e-05	0.2317	7.11e-05	0.2317	7.11e-05	0.1751	7.11e-05	0.329	7.11e-05	0.2083		7.11e-05	0.2552	7.11e-05	0.2552	7.11e-05	0.1907	7.11e-05	0.2083	7.11e-05	0.2005		7.11e-05	0.2434	7.11e-05	0.2434	7.11e-05	0.1673	7.11e-05	0.2141	7.11e-05	0.22		7.11e-05	-0.1257	7.11e-05	-0.1257	7.11e-05	0.06375	7.11e-05	0.2571	7.11e-05	0.2259		7.11e-05	0.3372	7.11e-05	0.3372	7.11e-05
	7.12e-05	0.2591	7.12e-05	0.2591	7.12e-05	0.2532	7.12e-05	0.316	7.12e-05	0.1966		7.12e-05	0.1809	7.12e-05	0.1809	7.12e-05	0.1692	7.12e-05	0.1966	7.12e-05	0.1966		7.12e-05	0.222	7.12e-05	0.222	7.12e-05	0.1458	7.12e-05	0.2005	7.12e-05	0.2044		7.12e-05	-0.1452	7.12e-05	-0.1452	7.12e-05	-0.114	7.12e-05	0.222	7.12e-05	0.2102		7.12e-05	0.304	7.12e-05	0.1419	7.12e-05
	7.13e-05	0.2688	7.13e-05	0.2688	7.13e-05	0.3372	7.13e-05	0.283	7.13e-05	0.1946		7.13e-05	0.1106	7.13e-05	0.1106	7.13e-05	0.1477	7.13e-05	0.1946	7.13e-05	0.1927		7.13e-05	0.2083	7.13e-05	0.2083	7.13e-05	0.1341	7.13e-05	0.1966	7.13e-05	0.1966		7.13e-05	-0.1394	7.13e-05	-0.1394	7.13e-05	-0.2175	7.13e-05	0.1927	7.13e-05	0.1985		7.13e-05	0.2571	7.13e-05	-0.002657	7.13e-05
	7.14e-05	0.2727	7.14e-05	0.2727	7.14e-05	0.3919	7.14e-05	0.242	7.14e-05	0.1868		7.14e-05	0.0657	7.14e-05	0.0657	7.14e-05	0.1223	7.14e-05	0.1868	7.14e-05	0.177		7.14e-05	0.2044	7.14e-05	0.2044	7.14e-05	0.138	7.14e-05	0.1907	7.14e-05	0.1946		7.14e-05	-0.1062	7.14e-05	-0.1062	7.14e-05	-0.2409	7.14e-05	0.1595	7.14e-05	0.1966		7.14e-05	0.1907	7.14e-05	-0.07688	7.14e-05
	7.15e-05	0.2688	7.15e-05	0.2688	7.15e-05	0.3977	7.15e-05	0.185	7.15e-05	0.1712		7.15e-05	0.03641	7.15e-05	0.03641	7.15e-05	0.1067	7.15e-05	0.1731	7.15e-05	0.1653		7.15e-05	0.2122	7.15e-05	0.2122	7.15e-05	0.1477	7.15e-05	0.1731	7.15e-05	0.1848		7.15e-05	-0.03195	7.15e-05	-0.03195	7.15e-05	-0.1863	7.15e-05	0.1165	7.15e-05	0.1927		7.15e-05	0.1223	7.15e-05	-0.0593	7.15e-05
	7.16e-05	0.2434	7.16e-05	0.2434	7.16e-05	0.3548	7.16e-05	0.124	7.16e-05	0.1634		7.16e-05	0.04422	7.16e-05	0.04422	7.16e-05	0.1126	7.16e-05	0.1634	7.16e-05	0.1536		7.16e-05	0.2356	7.16e-05	0.2356	7.16e-05	0.1575	7.16e-05	0.1634	7.16e-05	0.1692		7.16e-05	0.07156	7.16e-05	0.07156	7.16e-05	-0.06906	7.16e-05	0.08133	7.16e-05	0.177		7.16e-05	0.05789	7.16e-05	0.03445	7.16e-05
	7.17e-05	0.2063	7.17e-05	0.2063	7.17e-05	0.2669	7.17e-05	0.0657	7.17e-05	0.1536		7.17e-05	0.07351	7.17e-05	0.07351	7.17e-05	0.136	7.17e-05	0.1516	7.17e-05	0.138		7.17e-05	0.2591	7.17e-05	0.2591	7.17e-05	0.1634	7.17e-05	0.1497	7.17e-05	0.1614		7.17e-05	0.1966	7.17e-05	0.1966	7.17e-05	0.07742	7.17e-05	0.05984	7.17e-05	0.1653		7.17e-05	0.009062	7.17e-05	0.179	7.17e-05
	7.18e-05	0.1751	7.18e-05	0.1751	7.18e-05	0.1595	7.18e-05	0.0149	7.18e-05	0.1438		7.18e-05	0.1204	7.18e-05	0.1204	7.18e-05	0.1712	7.18e-05	0.1419	7.18e-05	0.1262		7.18e-05	0.2669	7.18e-05	0.2669	7.18e-05	0.1653	7.18e-05	0.138	7.18e-05	0.1516		7.18e-05	0.3333	7.18e-05	0.3333	7.18e-05	0.2141	7.18e-05	0.04812	7.18e-05	0.1595		7.18e-05	-0.01047	7.18e-05	0.3372	7.18e-05
	7.19e-05	0.136	7.19e-05	0.136	7.19e-05	0.04812	7.19e-05	-0.00656	7.19e-05	0.1399		7.19e-05	0.1809	7.19e-05	0.1809	7.19e-05	0.2005	7.19e-05	0.138	7.19e-05	0.1184		7.19e-05	0.263	7.19e-05	0.263	7.19e-05	0.1653	7.19e-05	0.1321	7.19e-05	0.1438		7.19e-05	0.4563	7.19e-05	0.4563	7.19e-05	0.3157	7.19e-05	0.05789	7.19e-05	0.1536		7.19e-05	0.001249	7.19e-05	0.4524	7.19e-05
	7.2e-05	0.1028	7.2e-05	0.1028	7.2e-05	-0.03781	7.2e-05	-0.00852	7.2e-05	0.1399		7.2e-05	0.22	7.2e-05	0.22	7.2e-05	0.2532	7.2e-05	0.136	7.2e-05	0.1145		7.2e-05	0.2415	7.2e-05	0.2415	7.2e-05	0.1653	7.2e-05	0.1321	7.2e-05	0.1419		7.2e-05	0.554	7.2e-05	0.554	7.2e-05	0.3645	7.2e-05	0.07547	7.2e-05	0.1497		7.2e-05	0.04031	7.2e-05	0.4954	7.2e-05
	7.21e-05	0.08719	7.21e-05	0.08719	7.21e-05	-0.09641	7.21e-05	0.011	7.21e-05	0.1438		7.21e-05	0.2669	7.21e-05	0.2669	7.21e-05	0.2864	7.21e-05	0.1399	7.21e-05	0.1145		7.21e-05	0.2102	7.21e-05	0.2102	7.21e-05	0.1595	7.21e-05	0.1321	7.21e-05	0.1438		7.21e-05	0.6126	7.21e-05	0.6126	7.21e-05	0.345	7.21e-05	0.1145	7.21e-05	0.1516		7.21e-05	0.09891	7.21e-05	0.4407	7.21e-05
	7.22e-05	0.09305	7.22e-05	0.09305	7.22e-05	-0.1023	7.22e-05	0.0579	7.22e-05	0.1497		7.22e-05	0.2747	7.22e-05	0.2747	7.22e-05	0.3137	7.22e-05	0.1458	7.22e-05	0.1204		7.22e-05	0.1653	7.22e-05	0.1653	7.22e-05	0.1419	7.22e-05	0.138	7.22e-05	0.1497		7.22e-05	0.6282	7.22e-05	0.6282	7.22e-05	0.2708	7.22e-05	0.1634	7.22e-05	0.1555		7.22e-05	0.1751	7.22e-05	0.2962	7.22e-05
	7.23e-05	0.1106	7.23e-05	0.1106	7.23e-05	-0.05344	7.23e-05	0.113	7.23e-05	0.1575		7.23e-05	0.2649	7.23e-05	0.2649	7.23e-05	0.3079	7.23e-05	0.1555	7.23e-05	0.1282		7.23e-05	0.1321	7.23e-05	0.1321	7.23e-05	0.1204	7.23e-05	0.1458	7.23e-05	0.1575		7.23e-05	0.6106	7.23e-05	0.6106	7.23e-05	0.1634	7.23e-05	0.2044	7.23e-05	0.1614		7.23e-05	0.2376	7.23e-05	0.09109	7.23e-05
	7.24e-05	0.136	7.24e-05	0.136	7.24e-05	0.03055	7.24e-05	0.179	7.24e-05	0.1614		7.24e-05	0.22	7.24e-05	0.22	7.24e-05	0.2688	7.24e-05	0.1634	7.24e-05	0.138		7.24e-05	0.1067	7.24e-05	0.1067	7.24e-05	0.1009	7.24e-05	0.1555	7.24e-05	0.1634		7.24e-05	0.554	7.24e-05	0.554	7.24e-05	0.04422	7.24e-05	0.2454	7.24e-05	0.1653		7.24e-05	0.2825	7.24e-05	-0.1238	7.24e-05
	7.25e-05	0.1575	7.25e-05	0.1575	7.25e-05	0.138	7.25e-05	0.224	7.25e-05	0.1653		7.25e-05	0.1868	7.25e-05	0.1868	7.25e-05	0.1927	7.25e-05	0.1692	7.25e-05	0.1516		7.25e-05	0.08133	7.25e-05	0.08133	7.25e-05	0.09109	7.25e-05	0.1634	7.25e-05	0.1692		7.25e-05	0.472	7.25e-05	0.472	7.25e-05	-0.05148	7.25e-05	0.263	7.25e-05	0.1692		7.25e-05	0.3059	7.25e-05	-0.282	7.25e-05
	7.26e-05	0.179	7.26e-05	0.179	7.26e-05	0.2415	7.26e-05	0.273	7.26e-05	0.1673		7.26e-05	0.1516	7.26e-05	0.1516	7.26e-05	0.09891	7.26e-05	0.177	7.26e-05	0.1614		7.26e-05	0.06961	7.26e-05	0.06961	7.26e-05	0.08914	7.26e-05	0.1673	7.26e-05	0.177		7.26e-05	0.3723	7.26e-05	0.3723	7.26e-05	-0.1101	7.26e-05	0.2649	7.26e-05	0.1751		7.26e-05	0.2845	7.26e-05	-0.3464	7.26e-05
	7.27e-05	0.1927	7.27e-05	0.1927	7.27e-05	0.3274	7.27e-05	0.283	7.27e-05	0.1673		7.27e-05	0.1184	7.27e-05	0.1184	7.27e-05	-0.002657	7.27e-05	0.1848	7.27e-05	0.1673		7.27e-05	0.0657	7.27e-05	0.0657	7.27e-05	0.095	7.27e-05	0.1712	7.27e-05	0.1848		7.27e-05	0.2571	7.27e-05	0.2571	7.27e-05	-0.1081	7.27e-05	0.2473	7.27e-05	0.1809		7.27e-05	0.2434	7.27e-05	-0.3269	7.27e-05
	7.28e-05	0.1966	7.28e-05	0.1966	7.28e-05	0.3665	7.28e-05	0.279	7.28e-05	0.1653		7.28e-05	0.1087	7.28e-05	0.1087	7.28e-05	-0.09055	7.28e-05	0.1868	7.28e-05	0.1731		7.28e-05	0.07547	7.28e-05	0.07547	7.28e-05	0.09891	7.28e-05	0.1731	7.28e-05	0.1887		7.28e-05	0.1458	7.28e-05	0.1458	7.28e-05	-0.05148	7.28e-05	0.2063	7.28e-05	0.1829		7.28e-05	0.179	7.28e-05	-0.2077	7.28e-05
	7.29e-05	0.1966	7.29e-05	0.1966	7.29e-05	0.3489	7.29e-05	0.257	7.29e-05	0.1614		7.29e-05	0.1223	7.29e-05	0.1223	7.29e-05	-0.1452	7.29e-05	0.1848	7.29e-05	0.177		7.29e-05	0.1048	7.29e-05	0.1048	7.29e-05	0.1009	7.29e-05	0.1712	7.29e-05	0.1887		7.29e-05	0.04031	7.29e-05	0.04031	7.29e-05	0.0325	7.29e-05	0.1712	7.29e-05	0.1809		7.29e-05	0.09891	7.29e-05	-0.002657	7.29e-05
	7.3e-05	0.1829	7.3e-05	0.1829	7.3e-05	0.2864	7.3e-05	0.202	7.3e-05	0.1497		7.3e-05	0.1555	7.3e-05	0.1555	7.3e-05	-0.1628	7.3e-05	0.1809	7.3e-05	0.177		7.3e-05	0.1321	7.3e-05	0.1321	7.3e-05	0.1048	7.3e-05	0.1673	7.3e-05	0.1868		7.3e-05	-0.06125	7.3e-05	-0.06125	7.3e-05	0.1243	7.3e-05	0.1223	7.3e-05	0.1751		7.3e-05	0.03055	7.3e-05	0.2317	7.3e-05
	7.31e-05	0.1595	7.31e-05	0.1595	7.31e-05	0.1907	7.31e-05	0.154	7.31e-05	0.136		7.31e-05	0.1887	7.31e-05	0.1887	7.31e-05	-0.1433	7.31e-05	0.1731	7.31e-05	0.1731		7.31e-05	0.1575	7.31e-05	0.1575	7.31e-05	0.1126	7.31e-05	0.1634	7.31e-05	0.179		7.31e-05	-0.1491	7.31e-05	-0.1491	7.31e-05	0.1966	7.31e-05	0.09305	7.31e-05	0.1692		7.31e-05	-0.01438	7.31e-05	0.4466	7.31e-05
	7.32e-05	0.1262	7.32e-05	0.1262	7.32e-05	0.08523	7.32e-05	0.0911	7.32e-05	0.1243		7.32e-05	0.2122	7.32e-05	0.2122	7.32e-05	-0.08664	7.32e-05	0.1653	7.32e-05	0.1673		7.32e-05	0.1809	7.32e-05	0.1809	7.32e-05	0.1302	7.32e-05	0.1575	7.32e-05	0.1712		7.32e-05	-0.2292	7.32e-05	-0.2292	7.32e-05	0.2454	7.32e-05	0.07742	7.32e-05	0.1653		7.32e-05	-0.03391	7.32e-05	0.593	7.32e-05
	7.33e-05	0.09305	7.33e-05	0.09305	7.33e-05	-0.01438	7.33e-05	0.054	7.33e-05	0.1145		7.33e-05	0.2454	7.33e-05	0.2454	7.33e-05	-0.0007038	7.33e-05	0.1575	7.33e-05	0.1634		7.33e-05	0.1907	7.33e-05	0.1907	7.33e-05	0.1516	7.33e-05	0.1438	7.33e-05	0.1653		7.33e-05	-0.2956	7.33e-05	-0.2956	7.33e-05	0.2473	7.33e-05	0.08719	7.33e-05	0.1575		7.33e-05	-0.02219	7.33e-05	0.6341	7.33e-05
	7.34e-05	0.07351	7.34e-05	0.07351	7.34e-05	-0.09445	7.34e-05	0.0188	7.34e-05	0.1087		7.34e-05	0.2532	7.34e-05	0.2532	7.34e-05	0.09305	7.34e-05	0.1438	7.34e-05	0.1477		7.34e-05	0.1927	7.34e-05	0.1927	7.34e-05	0.1653	7.34e-05	0.1302	7.34e-05	0.1555		7.34e-05	-0.3366	7.34e-05	-0.3366	7.34e-05	0.2024	7.34e-05	0.1165	7.34e-05	0.1458		7.34e-05	0.01101	7.34e-05	0.5637	7.34e-05
	7.35e-05	0.07156	7.35e-05	0.07156	7.35e-05	-0.1374	7.35e-05	0.011	7.35e-05	0.1106		7.35e-05	0.2239	7.35e-05	0.2239	7.35e-05	0.1809	7.35e-05	0.1262	7.35e-05	0.1302		7.35e-05	0.1946	7.35e-05	0.1946	7.35e-05	0.1751	7.35e-05	0.1126	7.35e-05	0.138		7.35e-05	-0.3562	7.35e-05	-0.3562	7.35e-05	0.138	7.35e-05	0.1634	7.35e-05	0.1321		7.35e-05	0.0618	7.35e-05	0.3997	7.35e-05
	7.36e-05	0.07156	7.36e-05	0.07156	7.36e-05	-0.1374	7.36e-05	0.0266	7.36e-05	0.1165		7.36e-05	0.1868	7.36e-05	0.1868	7.36e-05	0.2356	7.36e-05	0.1087	7.36e-05	0.1087		7.36e-05	0.1946	7.36e-05	0.1946	7.36e-05	0.179	7.36e-05	0.09891	7.36e-05	0.1204		7.36e-05	-0.3542	7.36e-05	-0.3542	7.36e-05	0.05008	7.36e-05	0.2102	7.36e-05	0.1145		7.36e-05	0.1048	7.36e-05	0.1868	7.36e-05
	7.37e-05	0.07351	7.37e-05	0.07351	7.37e-05	-0.09836	7.37e-05	0.0638	7.37e-05	0.1243		7.37e-05	0.1262	7.37e-05	0.1262	7.37e-05	0.2649	7.37e-05	0.09305	7.37e-05	0.08719		7.37e-05	0.1887	7.37e-05	0.1887	7.37e-05	0.1751	7.37e-05	0.08133	7.37e-05	0.1048		7.37e-05	-0.3269	7.37e-05	-0.3269	7.37e-05	-0.02609	7.37e-05	0.2395	7.37e-05	0.09891		7.37e-05	0.1458	7.37e-05	-0.01828	7.37e-05
	7.38e-05	0.07742	7.38e-05	0.07742	7.38e-05	-0.02219	7.38e-05	0.0891	7.38e-05	0.1341		7.38e-05	0.05789	7.38e-05	0.05789	7.38e-05	0.2298	7.38e-05	0.07742	7.38e-05	0.07351		7.38e-05	0.179	7.38e-05	0.179	7.38e-05	0.1673	7.38e-05	0.07156	7.38e-05	0.09109		7.38e-05	-0.2644	7.38e-05	-0.2644	7.38e-05	-0.08078	7.38e-05	0.2552	7.38e-05	0.07937		7.38e-05	0.1595	7.38e-05	-0.1706	7.38e-05
	7.39e-05	0.08914	7.39e-05	0.08914	7.39e-05	0.05984	7.39e-05	0.128	7.39e-05	0.138		7.39e-05	-0.006563	7.39e-05	-0.006563	7.39e-05	0.1829	7.39e-05	0.07156	7.39e-05	0.06766		7.39e-05	0.1614	7.39e-05	0.1614	7.39e-05	0.1555	7.39e-05	0.06961	7.39e-05	0.07742		7.39e-05	-0.1726	7.39e-05	-0.1726	7.39e-05	-0.09445	7.39e-05	0.2259	7.39e-05	0.07156		7.39e-05	0.1458	7.39e-05	-0.2273	7.39e-05
	7.4e-05	0.1009	7.4e-05	0.1009	7.4e-05	0.1399	7.4e-05	0.16	7.4e-05	0.1341		7.4e-05	-0.05539	7.4e-05	-0.05539	7.4e-05	0.1184	7.4e-05	0.06766	7.4e-05	0.05008		7.4e-05	0.1341	7.4e-05	0.1341	7.4e-05	0.1223	7.4e-05	0.05789	7.4e-05	0.07156		7.4e-05	-0.05344	7.4e-05	-0.05344	7.4e-05	-0.0593	7.4e-05	0.1731	7.4e-05	0.05789		7.4e-05	0.1087	7.4e-05	-0.2038	7.4e-05
	7.41e-05	0.1145	7.41e-05	0.1145	7.41e-05	0.1907	7.41e-05	0.167	7.41e-05	0.1184		7.41e-05	-0.08469	7.41e-05	-0.08469	7.41e-05	0.06766	7.41e-05	0.05398	7.41e-05	0.0325		7.41e-05	0.1067	7.41e-05	0.1067	7.41e-05	0.08133	7.41e-05	0.04226	7.41e-05	0.06766		7.41e-05	0.07742	7.41e-05	0.07742	7.41e-05	0.003202	7.41e-05	0.09305	7.41e-05	0.03055		7.41e-05	0.07351	7.41e-05	-0.1003	7.41e-05
	7.42e-05	0.1223	7.42e-05	0.1223	7.42e-05	0.2024	7.42e-05	0.163	7.42e-05	0.09305		7.42e-05	-0.08664	7.42e-05	-0.08664	7.42e-05	0.03055	7.42e-05	0.04226	7.42e-05	0.02273		7.42e-05	0.08133	7.42e-05	0.08133	7.42e-05	0.03641	7.42e-05	0.03055	7.42e-05	0.05984		7.42e-05	0.2063	7.42e-05	0.2063	7.42e-05	0.07937	7.42e-05	-0.002657	7.42e-05	0.01297		7.42e-05	0.03836	7.42e-05	0.05398	7.42e-05
	7.43e-05	0.1184	7.43e-05	0.1184	7.43e-05	0.2005	7.43e-05	0.138	7.43e-05	0.06766		7.43e-05	-0.0632	7.43e-05	-0.0632	7.43e-05	0.02078	7.43e-05	0.03641	7.43e-05	0.02273		7.43e-05	0.05984	7.43e-05	0.05984	7.43e-05	-0.008516	7.43e-05	0.02664	7.43e-05	0.05398		7.43e-05	0.3333	7.43e-05	0.3333	7.43e-05	0.1536	7.43e-05	-0.09641	7.43e-05	0.009062		7.43e-05	0.01492	7.43e-05	0.2102	7.43e-05
	7.44e-05	0.1028	7.44e-05	0.1028	7.44e-05	0.1927	7.44e-05	0.095	7.44e-05	0.02469		7.44e-05	-0.02024	7.44e-05	-0.02024	7.44e-05	0.05008	7.44e-05	0.03445	7.44e-05	0.03445		7.44e-05	0.04422	7.44e-05	0.04422	7.44e-05	-0.04172	7.44e-05	0.02664	7.44e-05	0.05203		7.44e-05	0.427	7.44e-05	0.427	7.44e-05	0.1946	7.44e-05	-0.1687	7.44e-05	0.007109		7.44e-05	0.02469	7.44e-05	0.3235	7.44e-05
	7.45e-05	0.08523	7.45e-05	0.08523	7.45e-05	0.1653	7.45e-05	0.0579	7.45e-05	-0.006563		7.45e-05	0.0325	7.45e-05	0.0325	7.45e-05	0.08523	7.45e-05	0.04031	7.45e-05	0.05203		7.45e-05	0.02664	7.45e-05	0.02664	7.45e-05	-0.05539	7.45e-05	0.0325	7.45e-05	0.05398		7.45e-05	0.4895	7.45e-05	0.4895	7.45e-05	0.2005	7.45e-05	-0.2058	7.45e-05	0.007109		7.45e-05	0.0657	7.45e-05	0.3645	7.45e-05
	7.46e-05	0.07156	7.46e-05	0.07156	7.46e-05	0.1243	7.46e-05	0.011	7.46e-05	-0.03391		7.46e-05	0.08523	7.46e-05	0.08523	7.46e-05	0.1438	7.46e-05	0.05008	7.46e-05	0.06961		7.46e-05	0.01297	7.46e-05	0.01297	7.46e-05	-0.04758	7.46e-05	0.04226	7.46e-05	0.05984		7.46e-05	0.5169	7.46e-05	0.5169	7.46e-05	0.1946	7.46e-05	-0.2038	7.46e-05	0.01101		7.46e-05	0.1184	7.46e-05	0.3118	7.46e-05
	7.47e-05	0.0657	7.47e-05	0.0657	7.47e-05	0.08523	7.47e-05	-0.0183	7.47e-05	-0.04563		7.47e-05	0.1419	7.47e-05	0.1419	7.47e-05	0.1907	7.47e-05	0.0618	7.47e-05	0.07351		7.47e-05	0.01101	7.47e-05	0.01101	7.47e-05	-0.02024	7.47e-05	0.05594	7.47e-05	0.0657		7.47e-05	0.5032	7.47e-05	0.5032	7.47e-05	0.1555	7.47e-05	-0.157	7.47e-05	0.02273		7.47e-05	0.1829	7.47e-05	0.1809	7.47e-05
	7.48e-05	0.06375	7.48e-05	0.06375	7.48e-05	0.07156	7.48e-05	-0.0339	7.48e-05	-0.03195		7.48e-05	0.179	7.48e-05	0.179	7.48e-05	0.2141	7.48e-05	0.06961	7.48e-05	0.08914		7.48e-05	0.02078	7.48e-05	0.02078	7.48e-05	0.01492	7.48e-05	0.06766	7.48e-05	0.06961		7.48e-05	0.4641	7.48e-05	0.4641	7.48e-05	0.08719	7.48e-05	-0.07688	7.48e-05	0.04617		7.48e-05	0.2239	7.48e-05	0.005156	7.48e-05
	7.49e-05	0.0618	7.49e-05	0.0618	7.49e-05	0.06961	7.49e-05	-0.03	7.49e-05	-0.0007038		7.49e-05	0.1946	7.49e-05	0.1946	7.49e-05	0.2141	7.49e-05	0.07156	7.49e-05	0.1048		7.49e-05	0.04226	7.49e-05	0.04226	7.49e-05	0.0657	7.49e-05	0.07156	7.49e-05	0.07156		7.49e-05	0.3997	7.49e-05	0.3997	7.49e-05	0.02469	7.49e-05	0.02859	7.49e-05	0.06961		7.49e-05	0.2591	7.49e-05	-0.1687	7.49e-05
	7.5e-05	0.06375	7.5e-05	0.06375	7.5e-05	0.07547	7.5e-05	-0.00656	7.5e-05	0.05203		7.5e-05	0.1966	7.5e-05	0.1966	7.5e-05	0.1848	7.5e-05	0.07742	7.5e-05	0.1165		7.5e-05	0.0618	7.5e-05	0.0618	7.5e-05	0.1184	7.5e-05	0.08328	7.5e-05	0.07351		7.5e-05	0.3157	7.5e-05	0.3157	7.5e-05	-0.02024	7.5e-05	0.1321	7.5e-05	0.07937		7.5e-05	0.2434	7.5e-05	-0.2878	7.5e-05
	7.51e-05	0.0657	7.51e-05	0.0657	7.51e-05	0.1067	7.51e-05	0.0286	7.51e-05	0.1145		7.51e-05	0.1946	7.51e-05	0.1946	7.51e-05	0.1184	7.51e-05	0.09109	7.51e-05	0.1262		7.51e-05	0.07351	7.51e-05	0.07351	7.51e-05	0.179	7.51e-05	0.1028	7.51e-05	0.08133		7.51e-05	0.22	7.51e-05	0.22	7.51e-05	-0.03391	7.51e-05	0.22	7.51e-05	0.1048		7.51e-05	0.1946	7.51e-05	-0.3191	7.51e-05
	7.52e-05	0.07156	7.52e-05	0.07156	7.52e-05	0.1399	7.52e-05	0.0755	7.52e-05	0.1829		7.52e-05	0.179	7.52e-05	0.179	7.52e-05	0.04422	7.52e-05	0.1028	7.52e-05	0.1302		7.52e-05	0.08133	7.52e-05	0.08133	7.52e-05	0.2161	7.52e-05	0.1204	7.52e-05	0.095		7.52e-05	0.1262	7.52e-05	0.1262	7.52e-05	-0.01242	7.52e-05	0.2884	7.52e-05	0.1262		7.52e-05	0.1282	7.52e-05	-0.282	7.52e-05
	7.53e-05	0.07937	7.53e-05	0.07937	7.53e-05	0.1595	7.53e-05	0.128	7.53e-05	0.2337		7.53e-05	0.1634	7.53e-05	0.1634	7.53e-05	-0.01828	7.53e-05	0.1145	7.53e-05	0.1302		7.53e-05	0.08719	7.53e-05	0.08719	7.53e-05	0.2591	7.53e-05	0.138	7.53e-05	0.1028		7.53e-05	0.03836	7.53e-05	0.03836	7.53e-05	0.04422	7.53e-05	0.3216	7.53e-05	0.1419		7.53e-05	0.04422	7.53e-05	-0.1609	7.53e-05
	7.54e-05	0.08719	7.54e-05	0.08719	7.54e-05	0.1595	7.54e-05	0.175	7.54e-05	0.2727		7.54e-05	0.1458	7.54e-05	0.1458	7.54e-05	-0.05734	7.54e-05	0.1282	7.54e-05	0.1282		7.54e-05	0.095	7.54e-05	0.095	7.54e-05	0.2669	7.54e-05	0.1536	7.54e-05	0.1126		7.54e-05	-0.03977	7.54e-05	-0.03977	7.54e-05	0.1204	7.54e-05	0.3255	7.54e-05	0.1516		7.54e-05	-0.03	7.54e-05	0.01687	7.54e-05
	7.55e-05	0.09695	7.55e-05	0.09695	7.55e-05	0.138	7.55e-05	0.197	7.55e-05	0.2747		7.55e-05	0.1302	7.55e-05	0.1302	7.55e-05	-0.0632	7.55e-05	0.136	7.55e-05	0.1282		7.55e-05	0.1009	7.55e-05	0.1009	7.55e-05	0.2395	7.55e-05	0.1634	7.55e-05	0.1243		7.55e-05	-0.1042	7.55e-05	-0.1042	7.55e-05	0.1985	7.55e-05	0.3059	7.55e-05	0.1575		7.55e-05	-0.09055	7.55e-05	0.2063	7.55e-05
	7.56e-05	0.09891	7.56e-05	0.09891	7.56e-05	0.1067	7.56e-05	0.21	7.56e-05	0.2493		7.56e-05	0.1204	7.56e-05	0.1204	7.56e-05	-0.03586	7.56e-05	0.1477	7.56e-05	0.1302		7.56e-05	0.1028	7.56e-05	0.1028	7.56e-05	0.2005	7.56e-05	0.1712	7.56e-05	0.136		7.56e-05	-0.1433	7.56e-05	-0.1433	7.56e-05	0.2727	7.56e-05	0.2669	7.56e-05	0.1595		7.56e-05	-0.1101	7.56e-05	0.3704	7.56e-05
	7.57e-05	0.09695	7.57e-05	0.09695	7.57e-05	0.07937	7.57e-05	0.21	7.57e-05	0.1946		7.57e-05	0.1165	7.57e-05	0.1165	7.57e-05	0.01687	7.57e-05	0.1595	7.57e-05	0.1399		7.57e-05	0.1048	7.57e-05	0.1048	7.57e-05	0.179	7.57e-05	0.1829	7.57e-05	0.1497		7.57e-05	-0.1706	7.57e-05	-0.1706	7.57e-05	0.3235	7.57e-05	0.2278	7.57e-05	0.1595		7.57e-05	-0.07492	7.57e-05	0.4739	7.57e-05
	7.58e-05	0.095	7.58e-05	0.095	7.58e-05	0.06961	7.58e-05	0.199	7.58e-05	0.136		7.58e-05	0.1145	7.58e-05	0.1145	7.58e-05	0.08523	7.58e-05	0.1653	7.58e-05	0.1575		7.58e-05	0.1048	7.58e-05	0.1048	7.58e-05	0.1536	7.58e-05	0.1927	7.58e-05	0.1614		7.58e-05	-0.1745	7.58e-05	-0.1745	7.58e-05	0.3489	7.58e-05	0.1946	7.58e-05	0.1614		7.58e-05	-0.002657	7.58e-05	0.4954	7.58e-05
	7.59e-05	0.09695	7.59e-05	0.09695	7.59e-05	0.05789	7.59e-05	0.191	7.59e-05	0.07351		7.59e-05	0.1126	7.59e-05	0.1126	7.59e-05	0.1673	7.59e-05	0.1751	7.59e-05	0.1712		7.59e-05	0.1087	7.59e-05	0.1087	7.59e-05	0.136	7.59e-05	0.1966	7.59e-05	0.1673		7.59e-05	-0.1609	7.59e-05	-0.1609	7.59e-05	0.347	7.59e-05	0.179	7.59e-05	0.1614		7.59e-05	0.095	7.59e-05	0.4407	7.59e-05
	7.6e-05	0.1087	7.6e-05	0.1087	7.6e-05	0.05984	7.6e-05	0.171	7.6e-05	0.02859		7.6e-05	0.1067	7.6e-05	0.1067	7.6e-05	0.2298	7.6e-05	0.1868	7.6e-05	0.1907		7.6e-05	0.1204	7.6e-05	0.1204	7.6e-05	0.1302	7.6e-05	0.1966	7.6e-05	0.179		7.6e-05	-0.1277	7.6e-05	-0.1277	7.6e-05	0.3196	7.6e-05	0.1829	7.6e-05	0.1634		7.6e-05	0.1985	7.6e-05	0.3274	7.6e-05
	7.61e-05	0.1341	7.61e-05	0.1341	7.61e-05	0.07351	7.61e-05	0.165	7.61e-05	0.01492		7.61e-05	0.09695	7.61e-05	0.09695	7.61e-05	0.2786	7.61e-05	0.1946	7.61e-05	0.1966		7.61e-05	0.1419	7.61e-05	0.1419	7.61e-05	0.1341	7.61e-05	0.1966	7.61e-05	0.1887		7.61e-05	-0.07102	7.61e-05	-0.07102	7.61e-05	0.2805	7.61e-05	0.1966	7.61e-05	0.1653		7.61e-05	0.2923	7.61e-05	0.1868	7.61e-05
	7.62e-05	0.1614	7.62e-05	0.1614	7.62e-05	0.1184	7.62e-05	0.169	7.62e-05	0.04422		7.62e-05	0.08523	7.62e-05	0.08523	7.62e-05	0.302	7.62e-05	0.1966	7.62e-05	0.2083		7.62e-05	0.1653	7.62e-05	0.1653	7.62e-05	0.1536	7.62e-05	0.1985	7.62e-05	0.1946		7.62e-05	-0.0007038	7.62e-05	-0.0007038	7.62e-05	0.2395	7.62e-05	0.2083	7.62e-05	0.1751		7.62e-05	0.3567	7.62e-05	0.06375	7.62e-05
	7.63e-05	0.1887	7.63e-05	0.1887	7.63e-05	0.1848	7.63e-05	0.193	7.63e-05	0.095		7.63e-05	0.07547	7.63e-05	0.07547	7.63e-05	0.2884	7.63e-05	0.1966	7.63e-05	0.2298		7.63e-05	0.1809	7.63e-05	0.1809	7.63e-05	0.179	7.63e-05	0.2005	7.63e-05	0.1966		7.63e-05	0.08523	7.63e-05	0.08523	7.63e-05	0.2005	7.63e-05	0.2083	7.63e-05	0.1907		7.63e-05	0.3802	7.63e-05	-0.00461	7.63e-05
	7.64e-05	0.2102	7.64e-05	0.2102	7.64e-05	0.263	7.64e-05	0.216	7.64e-05	0.1751		7.64e-05	0.07351	7.64e-05	0.07351	7.64e-05	0.2727	7.64e-05	0.1985	7.64e-05	0.2454		7.64e-05	0.1907	7.64e-05	0.1907	7.64e-05	0.2044	7.64e-05	0.1985	7.64e-05	0.1966		7.64e-05	0.179	7.64e-05	0.179	7.64e-05	0.1946	7.64e-05	0.1966	7.64e-05	0.1966		7.64e-05	0.3665	7.64e-05	-0.008516	7.64e-05
	7.65e-05	0.2493	7.65e-05	0.2493	7.65e-05	0.3411	7.65e-05	0.265	7.65e-05	0.2532		7.65e-05	0.07547	7.65e-05	0.07547	7.65e-05	0.2493	7.65e-05	0.2005	7.65e-05	0.2552		7.65e-05	0.1887	7.65e-05	0.1887	7.65e-05	0.2512	7.65e-05	0.1966	7.65e-05	0.1985		7.65e-05	0.2766	7.65e-05	0.2766	7.65e-05	0.1966	7.65e-05	0.177	7.65e-05	0.2102		7.65e-05	0.3235	7.65e-05	0.04812	7.65e-05
	7.66e-05	0.2727	7.66e-05	0.2727	7.66e-05	0.3938	7.66e-05	0.298	7.66e-05	0.3313		7.66e-05	0.09109	7.66e-05	0.09109	7.66e-05	0.2395	7.66e-05	0.2024	7.66e-05	0.2512		7.66e-05	0.1868	7.66e-05	0.1868	7.66e-05	0.2747	7.66e-05	0.1946	7.66e-05	0.1985		7.66e-05	0.3704	7.66e-05	0.3704	7.66e-05	0.2083	7.66e-05	0.1399	7.66e-05	0.2278		7.66e-05	0.2708	7.66e-05	0.1536	7.66e-05
	7.67e-05	0.2845	7.67e-05	0.2845	7.67e-05	0.427	7.67e-05	0.326	7.67e-05	0.3782		7.67e-05	0.1204	7.67e-05	0.1204	7.67e-05	0.2591	7.67e-05	0.2024	7.67e-05	0.2356		7.67e-05	0.1868	7.67e-05	0.1868	7.67e-05	0.2766	7.67e-05	0.179	7.67e-05	0.1985		7.67e-05	0.4583	7.67e-05	0.4583	7.67e-05	0.2454	7.67e-05	0.1028	7.67e-05	0.2376		7.67e-05	0.2083	7.67e-05	0.2669	7.67e-05
	7.68e-05	0.2845	7.68e-05	0.2845	7.68e-05	0.4368	7.68e-05	0.335	7.68e-05	0.3899		7.68e-05	0.1595	7.68e-05	0.1595	7.68e-05	0.2805	7.68e-05	0.2024	7.68e-05	0.2141		7.68e-05	0.1868	7.68e-05	0.1868	7.68e-05	0.2727	7.68e-05	0.1653	7.68e-05	0.1985		7.68e-05	0.5305	7.68e-05	0.5305	7.68e-05	0.2708	7.68e-05	0.07547	7.68e-05	0.2434		7.68e-05	0.1829	7.68e-05	0.3743	7.68e-05
	7.69e-05	0.2708	7.69e-05	0.2708	7.69e-05	0.4114	7.69e-05	0.32	7.69e-05	0.3587		7.69e-05	0.1927	7.69e-05	0.1927	7.69e-05	0.3177	7.69e-05	0.2005	7.69e-05	0.1966		7.69e-05	0.1848	7.69e-05	0.1848	7.69e-05	0.2512	7.69e-05	0.1536	7.69e-05	0.1985		7.69e-05	0.5813	7.69e-05	0.5813	7.69e-05	0.2747	7.69e-05	0.05789	7.69e-05	0.2395		7.69e-05	0.1712	7.69e-05	0.4329	7.69e-05
	7.7e-05	0.2376	7.7e-05	0.2376	7.7e-05	0.3802	7.7e-05	0.279	7.7e-05	0.2962		7.7e-05	0.222	7.7e-05	0.222	7.7e-05	0.3528	7.7e-05	0.1985	7.7e-05	0.1887		7.7e-05	0.1829	7.7e-05	0.1829	7.7e-05	0.2161	7.7e-05	0.1419	7.7e-05	0.1966		7.7e-05	0.6028	7.7e-05	0.6028	7.7e-05	0.2727	7.7e-05	0.0618	7.7e-05	0.2298		7.7e-05	0.1907	7.7e-05	0.4368	7.7e-05
	7.71e-05	0.1946	7.71e-05	0.1946	7.71e-05	0.3196	7.71e-05	0.216	7.71e-05	0.218		7.71e-05	0.263	7.71e-05	0.263	7.71e-05	0.3723	7.71e-05	0.1985	7.71e-05	0.1712		7.71e-05	0.1809	7.71e-05	0.1809	7.71e-05	0.1966	7.71e-05	0.1419	7.71e-05	0.1966		7.71e-05	0.595	7.71e-05	0.595	7.71e-05	0.2493	7.71e-05	0.09109	7.71e-05	0.2122		7.71e-05	0.2259	7.71e-05	0.3762	7.71e-05
	7.72e-05	0.1634	7.72e-05	0.1634	7.72e-05	0.2493	7.72e-05	0.156	7.72e-05	0.1516		7.72e-05	0.2766	7.72e-05	0.2766	7.72e-05	0.3762	7.72e-05	0.1966	7.72e-05	0.1614		7.72e-05	0.177	7.72e-05	0.177	7.72e-05	0.1887	7.72e-05	0.1497	7.72e-05	0.1946		7.72e-05	0.5598	7.72e-05	0.5598	7.72e-05	0.2083	7.72e-05	0.1477	7.72e-05	0.1985		7.72e-05	0.2786	7.72e-05	0.263	7.72e-05
	7.73e-05	0.1282	7.73e-05	0.1282	7.73e-05	0.179	7.73e-05	0.0872	7.73e-05	0.09109		7.73e-05	0.2786	7.73e-05	0.2786	7.73e-05	0.3548	7.73e-05	0.1966	7.73e-05	0.1516		7.73e-05	0.1751	7.73e-05	0.1751	7.73e-05	0.1712	7.73e-05	0.1634	7.73e-05	0.1946		7.73e-05	0.4973	7.73e-05	0.4973	7.73e-05	0.1848	7.73e-05	0.218	7.73e-05	0.1946		7.73e-05	0.3177	7.73e-05	0.1302	7.73e-05
	7.74e-05	0.1028	7.74e-05	0.1028	7.74e-05	0.1145	7.74e-05	0.0462	7.74e-05	0.07156		7.74e-05	0.2747	7.74e-05	0.2747	7.74e-05	0.302	7.74e-05	0.1966	7.74e-05	0.1458		7.74e-05	0.177	7.74e-05	0.177	7.74e-05	0.1634	7.74e-05	0.1829	7.74e-05	0.1868		7.74e-05	0.4212	7.74e-05	0.4212	7.74e-05	0.1555	7.74e-05	0.2903	7.74e-05	0.1829		7.74e-05	0.3255	7.74e-05	0.005156	7.74e-05
	7.75e-05	0.09109	7.75e-05	0.09109	7.75e-05	0.07351	7.75e-05	0.0169	7.75e-05	0.08719		7.75e-05	0.261	7.75e-05	0.261	7.75e-05	0.2317	7.75e-05	0.1946	7.75e-05	0.1516		7.75e-05	0.177	7.75e-05	0.177	7.75e-05	0.1575	7.75e-05	0.1985	7.75e-05	0.177		7.75e-05	0.3313	7.75e-05	0.3313	7.75e-05	0.1262	7.75e-05	0.343	7.75e-05	0.1731		7.75e-05	0.3001	7.75e-05	-0.08469	7.75e-05
	7.76e-05	0.09305	7.76e-05	0.09305	7.76e-05	0.06961	7.76e-05	0.0227	7.76e-05	0.1399		7.76e-05	0.22	7.76e-05	0.22	7.76e-05	0.1536	7.76e-05	0.1887	7.76e-05	0.1653		7.76e-05	0.1731	7.76e-05	0.1731	7.76e-05	0.1634	7.76e-05	0.2259	7.76e-05	0.1692		7.76e-05	0.2337	7.76e-05	0.2337	7.76e-05	0.1165	7.76e-05	0.3704	7.76e-05	0.1731		7.76e-05	0.2454	7.76e-05	-0.114	7.76e-05
	7.77e-05	0.1126	7.77e-05	0.1126	7.77e-05	0.07156	7.77e-05	0.0579	7.77e-05	0.1966		7.77e-05	0.1946	7.77e-05	0.1946	7.77e-05	0.07742	7.77e-05	0.179	7.77e-05	0.1848		7.77e-05	0.1614	7.77e-05	0.1614	7.77e-05	0.179	7.77e-05	0.2591	7.77e-05	0.1634		7.77e-05	0.1399	7.77e-05	0.1399	7.77e-05	0.1321	7.77e-05	0.3704	7.77e-05	0.1751		7.77e-05	0.1731	7.77e-05	-0.08078	7.77e-05
	7.78e-05	0.1399	7.78e-05	0.1399	7.78e-05	0.08523	7.78e-05	0.0891	7.78e-05	0.261		7.78e-05	0.1731	7.78e-05	0.1731	7.78e-05	0.02273	7.78e-05	0.1712	7.78e-05	0.1985		7.78e-05	0.1477	7.78e-05	0.1477	7.78e-05	0.1946	7.78e-05	0.2708	7.78e-05	0.1575		7.78e-05	0.05594	7.78e-05	0.05594	7.78e-05	0.1634	7.78e-05	0.3372	7.78e-05	0.179		7.78e-05	0.08914	7.78e-05	0.003202	7.78e-05
	7.79e-05	0.1692	7.79e-05	0.1692	7.79e-05	0.1145	7.79e-05	0.148	7.79e-05	0.2942		7.79e-05	0.1575	7.79e-05	0.1575	7.79e-05	0.009062	7.79e-05	0.1653	7.79e-05	0.2161		7.79e-05	0.1341	7.79e-05	0.1341	7.79e-05	0.1985	7.79e-05	0.2669	7.79e-05	0.1497		7.79e-05	-0.01438	7.79e-05	-0.01438	7.79e-05	0.1927	7.79e-05	0.2845	7.79e-05	0.177		7.79e-05	0.01687	7.79e-05	0.1106	7.79e-05
	7.8e-05	0.1927	7.8e-05	0.1927	7.8e-05	0.1438	7.8e-05	0.191	7.8e-05	0.3001		7.8e-05	0.1458	7.8e-05	0.1458	7.8e-05	0.01492	7.8e-05	0.1614	7.8e-05	0.2356		7.8e-05	0.1282	7.8e-05	0.1282	7.8e-05	0.2005	7.8e-05	0.2415	7.8e-05	0.1458		7.8e-05	-0.06906	7.8e-05	-0.06906	7.8e-05	0.2259	7.8e-05	0.218	7.8e-05	0.1692		7.8e-05	-0.02805	7.8e-05	0.22	7.8e-05
	7.81e-05	0.1985	7.81e-05	0.1985	7.81e-05	0.1634	7.81e-05	0.218	7.81e-05	0.2669		7.81e-05	0.1438	7.81e-05	0.1438	7.81e-05	0.05203	7.81e-05	0.1575	7.81e-05	0.2395		7.81e-05	0.1282	7.81e-05	0.1282	7.81e-05	0.1966	7.81e-05	0.2083	7.81e-05	0.1458		7.81e-05	-0.1023	7.81e-05	-0.1023	7.81e-05	0.2669	7.81e-05	0.1419	7.81e-05	0.1595		7.81e-05	-0.04172	7.81e-05	0.3137	7.81e-05
	7.82e-05	0.2005	7.82e-05	0.2005	7.82e-05	0.1751	7.82e-05	0.243	7.82e-05	0.1946		7.82e-05	0.1497	7.82e-05	0.1497	7.82e-05	0.08133	7.82e-05	0.1536	7.82e-05	0.2259		7.82e-05	0.1302	7.82e-05	0.1302	7.82e-05	0.1946	7.82e-05	0.1946	7.82e-05	0.1497		7.82e-05	-0.1159	7.82e-05	-0.1159	7.82e-05	0.2747	7.82e-05	0.07547	7.82e-05	0.138		7.82e-05	-0.01242	7.82e-05	0.3762	7.82e-05
	7.83e-05	0.1966	7.83e-05	0.1966	7.83e-05	0.1809	7.83e-05	0.243	7.83e-05	0.1087		7.83e-05	0.1575	7.83e-05	0.1575	7.83e-05	0.1223	7.83e-05	0.1536	7.83e-05	0.2005		7.83e-05	0.1321	7.83e-05	0.1321	7.83e-05	0.1907	7.83e-05	0.1731	7.83e-05	0.1595		7.83e-05	-0.1159	7.83e-05	-0.1159	7.83e-05	0.2747	7.83e-05	0.02664	7.83e-05	0.1106		7.83e-05	0.05008	7.83e-05	0.3938	7.83e-05
	7.84e-05	0.1946	7.84e-05	0.1946	7.84e-05	0.1712	7.84e-05	0.22	7.84e-05	0.02469		7.84e-05	0.1595	7.84e-05	0.1595	7.84e-05	0.1575	7.84e-05	0.1536	7.84e-05	0.1868		7.84e-05	0.1399	7.84e-05	0.1399	7.84e-05	0.1829	7.84e-05	0.1614	7.84e-05	0.1673		7.84e-05	-0.1003	7.84e-05	-0.1003	7.84e-05	0.2727	7.84e-05	0.003202	7.84e-05	0.08523		7.84e-05	0.1419	7.84e-05	0.3665	7.84e-05
	7.85e-05	0.1887	7.85e-05	0.1887	7.85e-05	0.1595	7.85e-05	0.197	7.85e-05	-0.03781		7.85e-05	0.1595	7.85e-05	0.1595	7.85e-05	0.1751	7.85e-05	0.1555	7.85e-05	0.1536		7.85e-05	0.1516	7.85e-05	0.1516	7.85e-05	0.1712	7.85e-05	0.1536	7.85e-05	0.179		7.85e-05	-0.07102	7.85e-05	-0.07102	7.85e-05	0.2434	7.85e-05	0.01297	7.85e-05	0.07156		7.85e-05	0.2317	7.85e-05	0.3059	7.85e-05
	7.86e-05	0.179	7.86e-05	0.179	7.86e-05	0.1399	7.86e-05	0.189	7.86e-05	-0.05734		7.86e-05	0.1516	7.86e-05	0.1516	7.86e-05	0.1868	7.86e-05	0.1595	7.86e-05	0.1126		7.86e-05	0.1692	7.86e-05	0.1692	7.86e-05	0.1614	7.86e-05	0.1575	7.86e-05	0.1927		7.86e-05	-0.03	7.86e-05	-0.03	7.86e-05	0.2024	7.86e-05	0.04031	7.86e-05	0.07156		7.86e-05	0.3137	7.86e-05	0.2376	7.86e-05
	7.87e-05	0.1751	7.87e-05	0.1751	7.87e-05	0.1282	7.87e-05	0.179	7.87e-05	-0.02805		7.87e-05	0.136	7.87e-05	0.136	7.87e-05	0.1809	7.87e-05	0.1634	7.87e-05	0.08133		7.87e-05	0.1848	7.87e-05	0.1848	7.87e-05	0.1419	7.87e-05	0.1673	7.87e-05	0.1966		7.87e-05	0.01492	7.87e-05	0.01492	7.87e-05	0.179	7.87e-05	0.07937	7.87e-05	0.08523		7.87e-05	0.3645	7.87e-05	0.1809	7.87e-05
	7.88e-05	0.179	7.88e-05	0.179	7.88e-05	0.1341	7.88e-05	0.183	7.88e-05	0.04617		7.88e-05	0.1223	7.88e-05	0.1223	7.88e-05	0.1692	7.88e-05	0.1653	7.88e-05	0.07156		7.88e-05	0.1966	7.88e-05	0.1966	7.88e-05	0.1282	7.88e-05	0.1887	7.88e-05	0.2083		7.88e-05	0.07156	7.88e-05	0.07156	7.88e-05	0.1458	7.88e-05	0.1223	7.88e-05	0.1321		7.88e-05	0.3743	7.88e-05	0.1458	7.88e-05
	7.89e-05	0.1887	7.89e-05	0.1887	7.89e-05	0.1595	7.89e-05	0.195	7.89e-05	0.1555		7.89e-05	0.1126	7.89e-05	0.1126	7.89e-05	0.1653	7.89e-05	0.1712	7.89e-05	0.07156		7.89e-05	0.2005	7.89e-05	0.2005	7.89e-05	0.1262	7.89e-05	0.1985	7.89e-05	0.2259		7.89e-05	0.138	7.89e-05	0.138	7.89e-05	0.1126	7.89e-05	0.1575	7.89e-05	0.1848		7.89e-05	0.347	7.89e-05	0.1341	7.89e-05
	7.9e-05	0.1966	7.9e-05	0.1966	7.9e-05	0.1887	7.9e-05	0.201	7.9e-05	0.2727		7.9e-05	0.1145	7.9e-05	0.1145	7.9e-05	0.1751	7.9e-05	0.179	7.9e-05	0.09305		7.9e-05	0.2102	7.9e-05	0.2102	7.9e-05	0.138	7.9e-05	0.2102	7.9e-05	0.2356		7.9e-05	0.1966	7.9e-05	0.1966	7.9e-05	0.09695	7.9e-05	0.1829	7.9e-05	0.2493		7.9e-05	0.2903	7.9e-05	0.1555	7.9e-05
	7.91e-05	0.2044	7.91e-05	0.2044	7.91e-05	0.2122	7.91e-05	0.222	7.91e-05	0.3762		7.91e-05	0.1321	7.91e-05	0.1321	7.91e-05	0.2005	7.91e-05	0.1887	7.91e-05	0.1399		7.91e-05	0.22	7.91e-05	0.22	7.91e-05	0.1555	7.91e-05	0.2083	7.91e-05	0.2317		7.91e-05	0.2669	7.91e-05	0.2669	7.91e-05	0.08719	7.91e-05	0.1985	7.91e-05	0.3118		7.91e-05	0.22	7.91e-05	0.1829	7.91e-05
	7.92e-05	0.2259	7.92e-05	0.2259	7.92e-05	0.2532	7.92e-05	0.238	7.92e-05	0.4427		7.92e-05	0.1595	7.92e-05	0.1595	7.92e-05	0.2571	7.92e-05	0.1946	7.92e-05	0.1848		7.92e-05	0.2337	7.92e-05	0.2337	7.92e-05	0.1653	7.92e-05	0.1966	7.92e-05	0.2141		7.92e-05	0.3352	7.92e-05	0.3352	7.92e-05	0.08328	7.92e-05	0.2005	7.92e-05	0.3645		7.92e-05	0.1555	7.92e-05	0.2024	7.92e-05
	7.93e-05	0.2376	7.93e-05	0.2376	7.93e-05	0.2727	7.93e-05	0.24	7.93e-05	0.4583		7.93e-05	0.1887	7.93e-05	0.1887	7.93e-05	0.3098	7.93e-05	0.1966	7.93e-05	0.218		7.93e-05	0.2415	7.93e-05	0.2415	7.93e-05	0.1692	7.93e-05	0.1692	7.93e-05	0.1966		7.93e-05	0.3899	7.93e-05	0.3899	7.93e-05	0.08133	7.93e-05	0.1946	7.93e-05	0.3919		7.93e-05	0.08914	7.93e-05	0.2259	7.93e-05
	7.94e-05	0.2337	7.94e-05	0.2337	7.94e-05	0.2747	7.94e-05	0.222	7.94e-05	0.4134		7.94e-05	0.2161	7.94e-05	0.2161	7.94e-05	0.3567	7.94e-05	0.1985	7.94e-05	0.2591		7.94e-05	0.2454	7.94e-05	0.2454	7.94e-05	0.1692	7.94e-05	0.1184	7.94e-05	0.1712		7.94e-05	0.4407	7.94e-05	0.4407	7.94e-05	0.07742	7.94e-05	0.1809	7.94e-05	0.3899		7.94e-05	0.05789	7.94e-05	0.2298	7.94e-05
	7.95e-05	0.2161	7.95e-05	0.2161	7.95e-05	0.2688	7.95e-05	0.197	7.95e-05	0.3274		7.95e-05	0.261	7.95e-05	0.261	7.95e-05	0.3762	7.95e-05	0.2102	7.95e-05	0.2727		7.95e-05	0.2493	7.95e-05	0.2493	7.95e-05	0.1692	7.95e-05	0.07547	7.95e-05	0.1302		7.95e-05	0.4602	7.95e-05	0.4602	7.95e-05	0.07351	7.95e-05	0.1634	7.95e-05	0.3587		7.95e-05	0.04031	7.95e-05	0.2044	7.95e-05
	7.96e-05	0.1966	7.96e-05	0.1966	7.96e-05	0.2278	7.96e-05	0.163	7.96e-05	0.2122		7.96e-05	0.2805	7.96e-05	0.2805	7.96e-05	0.3665	7.96e-05	0.2239	7.96e-05	0.2649		7.96e-05	0.2493	7.96e-05	0.2493	7.96e-05	0.1692	7.96e-05	0.04422	7.96e-05	0.08523		7.96e-05	0.4661	7.96e-05	0.4661	7.96e-05	0.07156	7.96e-05	0.1516	7.96e-05	0.2981		7.96e-05	0.0618	7.96e-05	0.179	7.96e-05
	7.97e-05	0.1809	7.97e-05	0.1809	7.97e-05	0.1848	7.97e-05	0.111	7.97e-05	0.09109		7.97e-05	0.2942	7.97e-05	0.2942	7.97e-05	0.3255	7.97e-05	0.2298	7.97e-05	0.2298		7.97e-05	0.2473	7.97e-05	0.2473	7.97e-05	0.1673	7.97e-05	0.01687	7.97e-05	0.06375		7.97e-05	0.4505	7.97e-05	0.4505	7.97e-05	0.06961	7.97e-05	0.1438	7.97e-05	0.2259		7.97e-05	0.08719	7.97e-05	0.1223	7.97e-05
	7.98e-05	0.1595	7.98e-05	0.1595	7.98e-05	0.1262	7.98e-05	0.0735	7.98e-05	-0.00461		7.98e-05	0.2923	7.98e-05	0.2923	7.98e-05	0.261	7.98e-05	0.2298	7.98e-05	0.1946		7.98e-05	0.2434	7.98e-05	0.2434	7.98e-05	0.1614	7.98e-05	0.01883	7.98e-05	0.03836		7.98e-05	0.4016	7.98e-05	0.4016	7.98e-05	0.06766	7.98e-05	0.1458	7.98e-05	0.1555		7.98e-05	0.1399	7.98e-05	0.06766	7.98e-05
	7.99e-05	0.138	7.99e-05	0.138	7.99e-05	0.06766	7.99e-05	0.0579	7.99e-05	-0.0593		7.99e-05	0.2766	7.99e-05	0.2766	7.99e-05	0.1809	7.99e-05	0.218	7.99e-05	0.1555		7.99e-05	0.2337	7.99e-05	0.2337	7.99e-05	0.138	7.99e-05	0.05008	7.99e-05	0.03641		7.99e-05	0.343	7.99e-05	0.343	7.99e-05	0.0657	7.99e-05	0.1575	7.99e-05	0.08328		7.99e-05	0.1809	7.99e-05	0.01883	7.99e-05
	8e-05	0.1262	8e-05	0.1262	8e-05	0.01687	8e-05	0.052	8e-05	-0.0593		8e-05	0.2552	8e-05	0.2552	8e-05	0.08719	8e-05	0.2005	8e-05	0.1028		8e-05	0.2141	8e-05	0.2141	8e-05	0.1067	8e-05	0.08719	8e-05	0.0657		8e-05	0.2649	8e-05	0.2649	8e-05	0.06766	8e-05	0.1692	8e-05	0.04226		8e-05	0.1966	8e-05	0.005156	8e-05
	8.01e-05	0.1223	8.01e-05	0.1223	8.01e-05	-0.0007038	8.01e-05	0.0677	8.01e-05	-0.01047		8.01e-05	0.2083	8.01e-05	0.2083	8.01e-05	-0.0007038	8.01e-05	0.1946	8.01e-05	0.07156		8.01e-05	0.1966	8.01e-05	0.1966	8.01e-05	0.08133	8.01e-05	0.1575	8.01e-05	0.1067		8.01e-05	0.1868	8.01e-05	0.1868	8.01e-05	0.07156	8.01e-05	0.177	8.01e-05	0.01687		8.01e-05	0.2005	8.01e-05	0.007109	8.01e-05
	8.02e-05	0.1282	8.02e-05	0.1282	8.02e-05	-0.0007038	8.02e-05	0.0813	8.02e-05	0.07156		8.02e-05	0.1868	8.02e-05	0.1868	8.02e-05	-0.07297	8.02e-05	0.1731	8.02e-05	0.06961		8.02e-05	0.1809	8.02e-05	0.1809	8.02e-05	0.07156	8.02e-05	0.2161	8.02e-05	0.1809		8.02e-05	0.09891	8.02e-05	0.09891	8.02e-05	0.08328	8.02e-05	0.177	8.02e-05	0.0325		8.02e-05	0.1966	8.02e-05	0.03445	8.02e-05
	8.03e-05	0.1438	8.03e-05	0.1438	8.03e-05	0.01297	8.03e-05	0.113	8.03e-05	0.1712		8.03e-05	0.1614	8.03e-05	0.1614	8.03e-05	-0.114	8.03e-05	0.1477	8.03e-05	0.07937		8.03e-05	0.1555	8.03e-05	0.1555	8.03e-05	0.07156	8.03e-05	0.2825	8.03e-05	0.2571		8.03e-05	0.02078	8.03e-05	0.02078	8.03e-05	0.1126	8.03e-05	0.1731	8.03e-05	0.06961		8.03e-05	0.1907	8.03e-05	0.07937	8.03e-05
	8.04e-05	0.1595	8.04e-05	0.1595	8.04e-05	0.05008	8.04e-05	0.148	8.04e-05	0.2552		8.04e-05	0.1419	8.04e-05	0.1419	8.04e-05	-0.1159	8.04e-05	0.1145	8.04e-05	0.1243		8.04e-05	0.1282	8.04e-05	0.1282	8.04e-05	0.07742	8.04e-05	0.3235	8.04e-05	0.3333		8.04e-05	-0.04953	8.04e-05	-0.04953	8.04e-05	0.1458	8.04e-05	0.1595	8.04e-05	0.1028		8.04e-05	0.1634	8.04e-05	0.1341	8.04e-05
	8.05e-05	0.1692	8.05e-05	0.1692	8.05e-05	0.07742	8.05e-05	0.167	8.05e-05	0.3137		8.05e-05	0.1302	8.05e-05	0.1302	8.05e-05	-0.08859	8.05e-05	0.08719	8.05e-05	0.179		8.05e-05	0.1087	8.05e-05	0.1087	8.05e-05	0.09109	8.05e-05	0.3411	8.05e-05	0.386		8.05e-05	-0.1062	8.05e-05	-0.1062	8.05e-05	0.1692	8.05e-05	0.1458	8.05e-05	0.1458		8.05e-05	0.1243	8.05e-05	0.1829	8.05e-05
	8.06e-05	0.1751	8.06e-05	0.1751	8.06e-05	0.1126	8.06e-05	0.179	8.06e-05	0.3294		8.06e-05	0.1302	8.06e-05	0.1302	8.06e-05	-0.03781	8.06e-05	0.07351	8.06e-05	0.2141		8.06e-05	0.09891	8.06e-05	0.09891	8.06e-05	0.1048	8.06e-05	0.3274	8.06e-05	0.3997		8.06e-05	-0.1452	8.06e-05	-0.1452	8.06e-05	0.1848	8.06e-05	0.1341	8.06e-05	0.1673		8.06e-05	0.08328	8.06e-05	0.2083	8.06e-05
	8.07e-05	0.1712	8.07e-05	0.1712	8.07e-05	0.1458	8.07e-05	0.179	8.07e-05	0.2962		8.07e-05	0.1341	8.07e-05	0.1341	8.07e-05	0.009062	8.07e-05	0.07156	8.07e-05	0.2532		8.07e-05	0.095	8.07e-05	0.095	8.07e-05	0.1204	8.07e-05	0.2923	8.07e-05	0.388		8.07e-05	-0.1726	8.07e-05	-0.1726	8.07e-05	0.1907	8.07e-05	0.1165	8.07e-05	0.1692		8.07e-05	0.06375	8.07e-05	0.2415	8.07e-05
	8.08e-05	0.1614	8.08e-05	0.1614	8.08e-05	0.1634	8.08e-05	0.167	8.08e-05	0.2259		8.08e-05	0.138	8.08e-05	0.138	8.08e-05	0.05789	8.08e-05	0.07156	8.08e-05	0.263		8.08e-05	0.09891	8.08e-05	0.09891	8.08e-05	0.1399	8.08e-05	0.2493	8.08e-05	0.3294		8.08e-05	-0.1804	8.08e-05	-0.1804	8.08e-05	0.1829	8.08e-05	0.1048	8.08e-05	0.1595		8.08e-05	0.03641	8.08e-05	0.2571	8.08e-05
	8.09e-05	0.1419	8.09e-05	0.1419	8.09e-05	0.1614	8.09e-05	0.148	8.09e-05	0.1302		8.09e-05	0.1399	8.09e-05	0.1399	8.09e-05	0.08328	8.09e-05	0.07351	8.09e-05	0.2337		8.09e-05	0.1048	8.09e-05	0.1048	8.09e-05	0.1595	8.09e-05	0.1907	8.09e-05	0.2395		8.09e-05	-0.1784	8.09e-05	-0.1784	8.09e-05	0.1673	8.09e-05	0.09695	8.09e-05	0.1262		8.09e-05	0.02664	8.09e-05	0.2454	8.09e-05
	8.1e-05	0.1184	8.1e-05	0.1184	8.1e-05	0.138	8.1e-05	0.122	8.1e-05	0.03055		8.1e-05	0.1341	8.1e-05	0.1341	8.1e-05	0.1087	8.1e-05	0.08328	8.1e-05	0.1907		8.1e-05	0.1165	8.1e-05	0.1165	8.1e-05	0.1673	8.1e-05	0.136	8.1e-05	0.1341		8.1e-05	-0.1609	8.1e-05	-0.1609	8.1e-05	0.1438	8.1e-05	0.09891	8.1e-05	0.09109		8.1e-05	0.0325	8.1e-05	0.2141	8.1e-05
	8.11e-05	0.09891	8.11e-05	0.09891	8.11e-05	0.09891	8.11e-05	0.109	8.11e-05	-0.05148		8.11e-05	0.1204	8.11e-05	0.1204	8.11e-05	0.1282	8.11e-05	0.1009	8.11e-05	0.1341		8.11e-05	0.1341	8.11e-05	0.1341	8.11e-05	0.1673	8.11e-05	0.07937	8.11e-05	0.02273		8.11e-05	-0.1316	8.11e-05	-0.1316	8.11e-05	0.1087	8.11e-05	0.1067	8.11e-05	0.07156		8.11e-05	0.04812	8.11e-05	0.1946	8.11e-05
	8.12e-05	0.08719	8.12e-05	0.08719	8.12e-05	0.07156	8.12e-05	0.115	8.12e-05	-0.1042		8.12e-05	0.1009	8.12e-05	0.1009	8.12e-05	0.1341	8.12e-05	0.1145	8.12e-05	0.05789		8.12e-05	0.1536	8.12e-05	0.1536	8.12e-05	0.1555	8.12e-05	0.04422	8.12e-05	-0.07492		8.12e-05	-0.08859	8.12e-05	-0.08859	8.12e-05	0.07547	8.12e-05	0.1184	8.12e-05	0.0657		8.12e-05	0.0657	8.12e-05	0.1692	8.12e-05
	8.13e-05	0.08328	8.13e-05	0.08328	8.13e-05	0.05203	8.13e-05	0.136	8.13e-05	-0.1081		8.13e-05	0.08133	8.13e-05	0.08133	8.13e-05	0.136	8.13e-05	0.1282	8.13e-05	-0.01242		8.13e-05	0.1692	8.13e-05	0.1692	8.13e-05	0.1262	8.13e-05	0.01297	8.13e-05	-0.1316		8.13e-05	-0.03391	8.13e-05	-0.03391	8.13e-05	0.05594	8.13e-05	0.1243	8.13e-05	0.06961		8.13e-05	0.07156	8.13e-05	0.1458	8.13e-05
	8.14e-05	0.08914	8.14e-05	0.08914	8.14e-05	0.04422	8.14e-05	0.161	8.14e-05	-0.0632		8.14e-05	0.07156	8.14e-05	0.07156	8.14e-05	0.1399	8.14e-05	0.138	8.14e-05	-0.06906		8.14e-05	0.1809	8.14e-05	0.1809	8.14e-05	0.1009	8.14e-05	0.009062	8.14e-05	-0.1374		8.14e-05	0.02859	8.14e-05	0.02859	8.14e-05	0.02664	8.14e-05	0.1262	8.14e-05	0.09695		8.14e-05	0.08523	8.14e-05	0.1223	8.14e-05
	8.15e-05	0.09891	8.15e-05	0.09891	8.15e-05	0.06375	8.15e-05	0.183	8.15e-05	0.007109		8.15e-05	0.06961	8.15e-05	0.06961	8.15e-05	0.1555	8.15e-05	0.1438	8.15e-05	-0.09641		8.15e-05	0.1829	8.15e-05	0.1829	8.15e-05	0.08328	8.15e-05	0.01687	8.15e-05	-0.0925		8.15e-05	0.095	8.15e-05	0.095	8.15e-05	0.01492	8.15e-05	0.1223	8.15e-05	0.1555		8.15e-05	0.1087	8.15e-05	0.1087	8.15e-05
	8.16e-05	0.1184	8.16e-05	0.1184	8.16e-05	0.08328	8.16e-05	0.195	8.16e-05	0.08914		8.16e-05	0.07156	8.16e-05	0.07156	8.16e-05	0.179	8.16e-05	0.1477	8.16e-05	-0.07492		8.16e-05	0.1829	8.16e-05	0.1829	8.16e-05	0.07937	8.16e-05	0.03445	8.16e-05	-0.01047		8.16e-05	0.1673	8.16e-05	0.1673	8.16e-05	0.01687	8.16e-05	0.1184	8.16e-05	0.1985		8.16e-05	0.1399	8.16e-05	0.1028	8.16e-05
	8.17e-05	0.136	8.17e-05	0.136	8.17e-05	0.1243	8.17e-05	0.197	8.17e-05	0.1731		8.17e-05	0.07547	8.17e-05	0.07547	8.17e-05	0.2024	8.17e-05	0.1497	8.17e-05	-0.02024		8.17e-05	0.1848	8.17e-05	0.1848	8.17e-05	0.08523	8.17e-05	0.05398	8.17e-05	0.08133		8.17e-05	0.2317	8.17e-05	0.2317	8.17e-05	0.03445	8.17e-05	0.1145	8.17e-05	0.2415		8.17e-05	0.1653	8.17e-05	0.09695	8.17e-05
	8.18e-05	0.1516	8.18e-05	0.1516	8.18e-05	0.1673	8.18e-05	0.191	8.18e-05	0.2278		8.18e-05	0.09695	8.18e-05	0.09695	8.18e-05	0.2473	8.18e-05	0.1536	8.18e-05	0.05008		8.18e-05	0.1829	8.18e-05	0.1829	8.18e-05	0.09305	8.18e-05	0.0657	8.18e-05	0.1712		8.18e-05	0.2942	8.18e-05	0.2942	8.18e-05	0.0618	8.18e-05	0.1126	8.18e-05	0.2708		8.18e-05	0.1829	8.18e-05	0.08719	8.18e-05
	8.19e-05	0.1595	8.19e-05	0.1595	8.19e-05	0.1946	8.19e-05	0.167	8.19e-05	0.2727		8.19e-05	0.1243	8.19e-05	0.1243	8.19e-05	0.2727	8.19e-05	0.1595	8.19e-05	0.1302		8.19e-05	0.177	8.19e-05	0.177	8.19e-05	0.1028	8.19e-05	0.06961	8.19e-05	0.2259		8.19e-05	0.3509	8.19e-05	0.3509	8.19e-05	0.07351	8.19e-05	0.1067	8.19e-05	0.2591		8.19e-05	0.1946	8.19e-05	0.07742	8.19e-05
	8.2e-05	0.1555	8.2e-05	0.1555	8.2e-05	0.2141	8.2e-05	0.132	8.2e-05	0.2747		8.2e-05	0.1516	8.2e-05	0.1516	8.2e-05	0.2747	8.2e-05	0.1634	8.2e-05	0.1927		8.2e-05	0.1712	8.2e-05	0.1712	8.2e-05	0.1184	8.2e-05	0.06961	8.2e-05	0.2669		8.2e-05	0.386	8.2e-05	0.386	8.2e-05	0.095	8.2e-05	0.1028	8.2e-05	0.2141		8.2e-05	0.1966	8.2e-05	0.07156	8.2e-05
	8.21e-05	0.1419	8.21e-05	0.1419	8.21e-05	0.2317	8.21e-05	0.0891	8.21e-05	0.2552		8.21e-05	0.1673	8.21e-05	0.1673	8.21e-05	0.2649	8.21e-05	0.1673	8.21e-05	0.2454		8.21e-05	0.1595	8.21e-05	0.1595	8.21e-05	0.1399	8.21e-05	0.07156	8.21e-05	0.2532		8.21e-05	0.3977	8.21e-05	0.3977	8.21e-05	0.1243	8.21e-05	0.1028	8.21e-05	0.1751		8.21e-05	0.1946	8.21e-05	0.07156	8.21e-05
	8.22e-05	0.1243	8.22e-05	0.1243	8.22e-05	0.22	8.22e-05	0.0657	8.22e-05	0.2024		8.22e-05	0.177	8.22e-05	0.177	8.22e-05	0.2141	8.22e-05	0.1673	8.22e-05	0.2747		8.22e-05	0.138	8.22e-05	0.138	8.22e-05	0.1595	8.22e-05	0.07547	8.22e-05	0.2005		8.22e-05	0.3958	8.22e-05	0.3958	8.22e-05	0.1497	8.22e-05	0.1106	8.22e-05	0.1106		8.22e-05	0.1946	8.22e-05	0.06766	8.22e-05
	8.23e-05	0.1067	8.23e-05	0.1067	8.23e-05	0.1966	8.23e-05	0.0384	8.23e-05	0.1575		8.23e-05	0.177	8.23e-05	0.177	8.23e-05	0.177	8.23e-05	0.1653	8.23e-05	0.2747		8.23e-05	0.1145	8.23e-05	0.1145	8.23e-05	0.1692	8.23e-05	0.08914	8.23e-05	0.1321		8.23e-05	0.3704	8.23e-05	0.3704	8.23e-05	0.1673	8.23e-05	0.1243	8.23e-05	0.05984		8.23e-05	0.1927	8.23e-05	0.05398	8.23e-05
	8.24e-05	0.095	8.24e-05	0.095	8.24e-05	0.1653	8.24e-05	0.0325	8.24e-05	0.1028		8.24e-05	0.1692	8.24e-05	0.1692	8.24e-05	0.1184	8.24e-05	0.1555	8.24e-05	0.2649		8.24e-05	0.09305	8.24e-05	0.09305	8.24e-05	0.1692	8.24e-05	0.1048	8.24e-05	0.05203		8.24e-05	0.3255	8.24e-05	0.3255	8.24e-05	0.1809	8.24e-05	0.1438	8.24e-05	0.01492		8.24e-05	0.177	8.24e-05	0.04031	8.24e-05
	8.25e-05	0.08719	8.25e-05	0.08719	8.25e-05	0.1184	8.25e-05	0.0559	8.25e-05	0.07351		8.25e-05	0.1555	8.25e-05	0.1555	8.25e-05	0.06375	8.25e-05	0.1321	8.25e-05	0.2141		8.25e-05	0.08133	8.25e-05	0.08133	8.25e-05	0.1614	8.25e-05	0.1321	8.25e-05	-0.006563		8.25e-05	0.2727	8.25e-05	0.2727	8.25e-05	0.1927	8.25e-05	0.1653	8.25e-05	0.003202		8.25e-05	0.1614	8.25e-05	0.03445	8.25e-05
	8.26e-05	0.08523	8.26e-05	0.08523	8.26e-05	0.08133	8.26e-05	0.0774	8.26e-05	0.07156		8.26e-05	0.1341	8.26e-05	0.1341	8.26e-05	0.01101	8.26e-05	0.1028	8.26e-05	0.1751		8.26e-05	0.07351	8.26e-05	0.07351	8.26e-05	0.1419	8.26e-05	0.1653	8.26e-05	-0.02414		8.26e-05	0.2083	8.26e-05	0.2083	8.26e-05	0.1946	8.26e-05	0.1868	8.26e-05	0.007109		8.26e-05	0.138	8.26e-05	0.03836	8.26e-05
	8.27e-05	0.08719	8.27e-05	0.08719	8.27e-05	0.07156	8.27e-05	0.111	8.27e-05	0.07547		8.27e-05	0.1106	8.27e-05	0.1106	8.27e-05	-0.02414	8.27e-05	0.07547	8.27e-05	0.1243		8.27e-05	0.05984	8.27e-05	0.05984	8.27e-05	0.1243	8.27e-05	0.1946	8.27e-05	0.003202		8.27e-05	0.1458	8.27e-05	0.1458	8.27e-05	0.1966	8.27e-05	0.2005	8.27e-05	0.0325		8.27e-05	0.1145	8.27e-05	0.05398	8.27e-05
	8.28e-05	0.09305	8.28e-05	0.09305	8.28e-05	0.06961	8.28e-05	0.146	8.28e-05	0.1009		8.28e-05	0.095	8.28e-05	0.095	8.28e-05	-0.04172	8.28e-05	0.0657	8.28e-05	0.09305		8.28e-05	0.04812	8.28e-05	0.04812	8.28e-05	0.1165	8.28e-05	0.222	8.28e-05	0.07937		8.28e-05	0.07742	8.28e-05	0.07742	8.28e-05	0.2024	8.28e-05	0.2102	8.28e-05	0.07156		8.28e-05	0.1009	8.28e-05	0.06961	8.28e-05
	8.29e-05	0.1009	8.29e-05	0.1009	8.29e-05	0.07156	8.29e-05	0.165	8.29e-05	0.1302		8.29e-05	0.08523	8.29e-05	0.08523	8.29e-05	-0.03391	8.29e-05	0.04617	8.29e-05	0.08719		8.29e-05	0.04031	8.29e-05	0.04031	8.29e-05	0.1204	8.29e-05	0.261	8.29e-05	0.177		8.29e-05	0.01492	8.29e-05	0.01492	8.29e-05	0.2141	8.29e-05	0.218	8.29e-05	0.1048		8.29e-05	0.09305	8.29e-05	0.08133	8.29e-05
	8.3e-05	0.1048	8.3e-05	0.1048	8.3e-05	0.08328	8.3e-05	0.169	8.3e-05	0.1555		8.3e-05	0.08328	8.3e-05	0.08328	8.3e-05	-0.006563	8.3e-05	0.04617	8.3e-05	0.1028		8.3e-05	0.04031	8.3e-05	0.04031	8.3e-05	0.1282	8.3e-05	0.2727	8.3e-05	0.2727		8.3e-05	-0.03391	8.3e-05	-0.03391	8.3e-05	0.2259	8.3e-05	0.222	8.3e-05	0.1302		8.3e-05	0.08328	8.3e-05	0.1087	8.3e-05
	8.31e-05	0.1087	8.31e-05	0.1087	8.31e-05	0.1087	8.31e-05	0.165	8.31e-05	0.1634		8.31e-05	0.08719	8.31e-05	0.08719	8.31e-05	0.02469	8.31e-05	0.0618	8.31e-05	0.1282		8.31e-05	0.04031	8.31e-05	0.04031	8.31e-05	0.1341	8.31e-05	0.2708	8.31e-05	0.3489		8.31e-05	-0.07492	8.31e-05	-0.07492	8.31e-05	0.2298	8.31e-05	0.2161	8.31e-05	0.1321		8.31e-05	0.07547	8.31e-05	0.138	8.31e-05
	8.32e-05	0.1048	8.32e-05	0.1048	8.32e-05	0.138	8.32e-05	0.154	8.32e-05	0.1595		8.32e-05	0.09305	8.32e-05	0.09305	8.32e-05	0.0657	8.32e-05	0.07351	8.32e-05	0.1419		8.32e-05	0.04226	8.32e-05	0.04226	8.32e-05	0.1419	8.32e-05	0.2512	8.32e-05	0.3841		8.32e-05	-0.1003	8.32e-05	-0.1003	8.32e-05	0.2259	8.32e-05	0.2063	8.32e-05	0.1087		8.32e-05	0.07156	8.32e-05	0.1634	8.32e-05
	8.33e-05	0.095	8.33e-05	0.095	8.33e-05	0.1614	8.33e-05	0.124	8.33e-05	0.1341		8.33e-05	0.095	8.33e-05	0.095	8.33e-05	0.08523	8.33e-05	0.1067	8.33e-05	0.1438		8.33e-05	0.04617	8.33e-05	0.04617	8.33e-05	0.1555	8.33e-05	0.218	8.33e-05	0.3704		8.33e-05	-0.1062	8.33e-05	-0.1062	8.33e-05	0.2122	8.33e-05	0.1907	8.33e-05	0.07937		8.33e-05	0.06961	8.33e-05	0.1829	8.33e-05
	8.34e-05	0.08328	8.34e-05	0.08328	8.34e-05	0.1751	8.34e-05	0.0989	8.34e-05	0.095		8.34e-05	0.09305	8.34e-05	0.09305	8.34e-05	0.1087	8.34e-05	0.1516	8.34e-05	0.1282		8.34e-05	0.05398	8.34e-05	0.05398	8.34e-05	0.1653	8.34e-05	0.1927	8.34e-05	0.3098		8.34e-05	-0.09445	8.34e-05	-0.09445	8.34e-05	0.1985	8.34e-05	0.1751	8.34e-05	0.05594		8.34e-05	0.06766	8.34e-05	0.1946	8.34e-05
	8.35e-05	0.07547	8.35e-05	0.07547	8.35e-05	0.1809	8.35e-05	0.0813	8.35e-05	0.06375		8.35e-05	0.08328	8.35e-05	0.08328	8.35e-05	0.1282	8.35e-05	0.1829	8.35e-05	0.1009		8.35e-05	0.06375	8.35e-05	0.06375	8.35e-05	0.177	8.35e-05	0.1575	8.35e-05	0.2122		8.35e-05	-0.06711	8.35e-05	-0.06711	8.35e-05	0.1927	8.35e-05	0.1595	8.35e-05	0.02273		8.35e-05	0.06961	8.35e-05	0.1966	8.35e-05
	8.36e-05	0.07156	8.36e-05	0.07156	8.36e-05	0.1751	8.36e-05	0.0813	8.36e-05	0.02273		8.36e-05	0.07351	8.36e-05	0.07351	8.36e-05	0.1458	8.36e-05	0.1966	8.36e-05	0.07351		8.36e-05	0.07742	8.36e-05	0.07742	8.36e-05	0.1868	8.36e-05	0.1048	8.36e-05	0.08719		8.36e-05	-0.03	8.36e-05	-0.03	8.36e-05	0.1712	8.36e-05	0.1477	8.36e-05	0.01297		8.36e-05	0.07156	8.36e-05	0.1946	8.36e-05
	8.37e-05	0.07351	8.37e-05	0.07351	8.37e-05	0.1673	8.37e-05	0.103	8.37e-05	0.009062		8.37e-05	0.06961	8.37e-05	0.06961	8.37e-05	0.1614	8.37e-05	0.1966	8.37e-05	0.03836		8.37e-05	0.08719	8.37e-05	0.08719	8.37e-05	0.1829	8.37e-05	0.06766	8.37e-05	-0.03781		8.37e-05	0.01687	8.37e-05	0.01687	8.37e-05	0.1458	8.37e-05	0.1399	8.37e-05	0.02859		8.37e-05	0.08914	8.37e-05	0.179	8.37e-05
	8.38e-05	0.07937	8.38e-05	0.07937	8.38e-05	0.1614	8.38e-05	0.142	8.38e-05	0.009062		8.38e-05	0.0618	8.38e-05	0.0618	8.38e-05	0.1731	8.38e-05	0.1927	8.38e-05	0.001249		8.38e-05	0.1067	8.38e-05	0.1067	8.38e-05	0.1731	8.38e-05	0.02859	8.38e-05	-0.1335		8.38e-05	0.07156	8.38e-05	0.07156	8.38e-05	0.1165	8.38e-05	0.1302	8.38e-05	0.06961		8.38e-05	0.1145	8.38e-05	0.1614	8.38e-05
	8.39e-05	0.09305	8.39e-05	0.09305	8.39e-05	0.1634	8.39e-05	0.181	8.39e-05	0.04031		8.39e-05	0.05008	8.39e-05	0.05008	8.39e-05	0.1907	8.39e-05	0.1692	8.39e-05	-0.02219		8.39e-05	0.1243	8.39e-05	0.1243	8.39e-05	0.1653	8.39e-05	0.009062	8.39e-05	-0.1745		8.39e-05	0.138	8.39e-05	0.138	8.39e-05	0.09695	8.39e-05	0.1223	8.39e-05	0.1243		8.39e-05	0.1516	8.39e-05	0.1419	8.39e-05
	8.4e-05	0.1106	8.4e-05	0.1106	8.4e-05	0.1731	8.4e-05	0.202	8.4e-05	0.08133		8.4e-05	0.04812	8.4e-05	0.04812	8.4e-05	0.1985	8.4e-05	0.1321	8.4e-05	-0.02219		8.4e-05	0.138	8.4e-05	0.138	8.4e-05	0.1634	8.4e-05	0.007109	8.4e-05	-0.153		8.4e-05	0.1927	8.4e-05	0.1927	8.4e-05	0.08719	8.4e-05	0.1145	8.4e-05	0.1887		8.4e-05	0.1848	8.4e-05	0.1243	8.4e-05
	8.41e-05	0.1302	8.41e-05	0.1302	8.41e-05	0.1927	8.41e-05	0.232	8.41e-05	0.1419		8.41e-05	0.05984	8.41e-05	0.05984	8.41e-05	0.2278	8.41e-05	0.095	8.41e-05	0.007109		8.41e-05	0.1438	8.41e-05	0.1438	8.41e-05	0.1653	8.41e-05	0.009062	8.41e-05	-0.08469		8.41e-05	0.2552	8.41e-05	0.2552	8.41e-05	0.08914	8.41e-05	0.1067	8.41e-05	0.2493		8.41e-05	0.2122	8.41e-05	0.1126	8.41e-05
	8.42e-05	0.1477	8.42e-05	0.1477	8.42e-05	0.2005	8.42e-05	0.242	8.42e-05	0.1907		8.42e-05	0.06961	8.42e-05	0.06961	8.42e-05	0.2688	8.42e-05	0.07351	8.42e-05	0.07351		8.42e-05	0.1438	8.42e-05	0.1438	8.42e-05	0.1673	8.42e-05	0.01687	8.42e-05	0.01297		8.42e-05	0.3079	8.42e-05	0.3079	8.42e-05	0.1009	8.42e-05	0.1048	8.42e-05	0.2845		8.42e-05	0.261	8.42e-05	0.1087	8.42e-05
	8.43e-05	0.1595	8.43e-05	0.1595	8.43e-05	0.22	8.43e-05	0.234	8.43e-05	0.2395		8.43e-05	0.08523	8.43e-05	0.08523	8.43e-05	0.2923	8.43e-05	0.06961	8.43e-05	0.1595		8.43e-05	0.1419	8.43e-05	0.1419	8.43e-05	0.1731	8.43e-05	0.04226	8.43e-05	0.1048		8.43e-05	0.3567	8.43e-05	0.3567	8.43e-05	0.1223	8.43e-05	0.1067	8.43e-05	0.2981		8.43e-05	0.2766	8.43e-05	0.1126	8.43e-05
	8.44e-05	0.1634	8.44e-05	0.1634	8.44e-05	0.2395	8.44e-05	0.206	8.44e-05	0.2747		8.44e-05	0.1145	8.44e-05	0.1145	8.44e-05	0.3157	8.44e-05	0.07156	8.44e-05	0.2356		8.44e-05	0.136	8.44e-05	0.136	8.44e-05	0.1751	8.44e-05	0.06766	8.44e-05	0.1848		8.44e-05	0.3938	8.44e-05	0.3938	8.44e-05	0.1497	8.44e-05	0.1106	8.44e-05	0.2766		8.44e-05	0.2825	8.44e-05	0.1243	8.44e-05
	8.45e-05	0.1634	8.45e-05	0.1634	8.45e-05	0.2512	8.45e-05	0.191	8.45e-05	0.2903		8.45e-05	0.1458	8.45e-05	0.1458	8.45e-05	0.3177	8.45e-05	0.09305	8.45e-05	0.3001		8.45e-05	0.1262	8.45e-05	0.1262	8.45e-05	0.1751	8.45e-05	0.08328	8.45e-05	0.2337		8.45e-05	0.4095	8.45e-05	0.4095	8.45e-05	0.1751	8.45e-05	0.1145	8.45e-05	0.2317		8.45e-05	0.2766	8.45e-05	0.138	8.45e-05
	8.46e-05	0.1614	8.46e-05	0.1614	8.46e-05	0.2493	8.46e-05	0.16	8.46e-05	0.2864		8.46e-05	0.1673	8.46e-05	0.1673	8.46e-05	0.3001	8.46e-05	0.136	8.46e-05	0.3411		8.46e-05	0.1126	8.46e-05	0.1126	8.46e-05	0.1751	8.46e-05	0.1145	8.46e-05	0.2708		8.46e-05	0.4251	8.46e-05	0.4251	8.46e-05	0.1946	8.46e-05	0.1204	8.46e-05	0.1829		8.46e-05	0.2688	8.46e-05	0.1536	8.46e-05
	8.47e-05	0.1575	8.47e-05	0.1575	8.47e-05	0.2317	8.47e-05	0.122	8.47e-05	0.2727		8.47e-05	0.1809	8.47e-05	0.1809	8.47e-05	0.2727	8.47e-05	0.179	8.47e-05	0.3548		8.47e-05	0.1028	8.47e-05	0.1028	8.47e-05	0.177	8.47e-05	0.1438	8.47e-05	0.263		8.47e-05	0.4173	8.47e-05	0.4173	8.47e-05	0.2044	8.47e-05	0.1302	8.47e-05	0.1302		8.47e-05	0.2317	8.47e-05	0.1614	8.47e-05
	8.48e-05	0.1555	8.48e-05	0.1555	8.48e-05	0.2024	8.48e-05	0.095	8.48e-05	0.2317		8.48e-05	0.1887	8.48e-05	0.1887	8.48e-05	0.2278	8.48e-05	0.2083	8.48e-05	0.3372		8.48e-05	0.095	8.48e-05	0.095	8.48e-05	0.179	8.48e-05	0.1634	8.48e-05	0.2122		8.48e-05	0.4055	8.48e-05	0.4055	8.48e-05	0.2259	8.48e-05	0.1458	8.48e-05	0.08328		8.48e-05	0.1985	8.48e-05	0.1595	8.48e-05
	8.49e-05	0.1555	8.49e-05	0.1555	8.49e-05	0.1829	8.49e-05	0.0852	8.49e-05	0.1927		8.49e-05	0.1907	8.49e-05	0.1907	8.49e-05	0.1907	8.49e-05	0.2493	8.49e-05	0.2942		8.49e-05	0.095	8.49e-05	0.095	8.49e-05	0.177	8.49e-05	0.1692	8.49e-05	0.1731		8.49e-05	0.3743	8.49e-05	0.3743	8.49e-05	0.2356	8.49e-05	0.1692	8.49e-05	0.06961		8.49e-05	0.177	8.49e-05	0.1497	8.49e-05
	8.5e-05	0.1614	8.5e-05	0.1614	8.5e-05	0.1516	8.5e-05	0.0931	8.5e-05	0.1634		8.5e-05	0.1868	8.5e-05	0.1868	8.5e-05	0.1516	8.5e-05	0.2688	8.5e-05	0.2317		8.5e-05	0.1009	8.5e-05	0.1009	8.5e-05	0.1712	8.5e-05	0.1751	8.5e-05	0.1184		8.5e-05	0.3216	8.5e-05	0.3216	8.5e-05	0.2356	8.5e-05	0.1907	8.5e-05	0.06961		8.5e-05	0.1497	8.5e-05	0.136	8.5e-05
	8.51e-05	0.1653	8.51e-05	0.1653	8.51e-05	0.1204	8.51e-05	0.117	8.51e-05	0.136		8.51e-05	0.1809	8.51e-05	0.1809	8.51e-05	0.1067	8.51e-05	0.2591	8.51e-05	0.1653		8.51e-05	0.1145	8.51e-05	0.1145	8.51e-05	0.1653	8.51e-05	0.1848	8.51e-05	0.09109		8.51e-05	0.263	8.51e-05	0.263	8.51e-05	0.2278	8.51e-05	0.2122	8.51e-05	0.07547		8.51e-05	0.1184	8.51e-05	0.1262	8.51e-05
	8.52e-05	0.1751	8.52e-05	0.1751	8.52e-05	0.1048	8.52e-05	0.144	8.52e-05	0.1262		8.52e-05	0.1751	8.52e-05	0.1751	8.52e-05	0.07547	8.52e-05	0.222	8.52e-05	0.09109		8.52e-05	0.1282	8.52e-05	0.1282	8.52e-05	0.1653	8.52e-05	0.1946	8.52e-05	0.1106		8.52e-05	0.1946	8.52e-05	0.1946	8.52e-05	0.2141	8.52e-05	0.2337	8.52e-05	0.1126		8.52e-05	0.09891	8.52e-05	0.1262	8.52e-05
	8.53e-05	0.1848	8.53e-05	0.1848	8.53e-05	0.1048	8.53e-05	0.163	8.53e-05	0.1321		8.53e-05	0.177	8.53e-05	0.177	8.53e-05	0.0657	8.53e-05	0.1927	8.53e-05	0.05594		8.53e-05	0.1419	8.53e-05	0.1419	8.53e-05	0.1692	8.53e-05	0.1985	8.53e-05	0.1712		8.53e-05	0.1204	8.53e-05	0.1204	8.53e-05	0.2024	8.53e-05	0.2512	8.53e-05	0.1595		8.53e-05	0.08914	8.53e-05	0.136	8.53e-05
	8.54e-05	0.1907	8.54e-05	0.1907	8.54e-05	0.1145	8.54e-05	0.171	8.54e-05	0.1497		8.54e-05	0.1829	8.54e-05	0.1829	8.54e-05	0.06375	8.54e-05	0.1634	8.54e-05	0.04617		8.54e-05	0.1536	8.54e-05	0.1536	8.54e-05	0.1848	8.54e-05	0.2161	8.54e-05	0.2376		8.54e-05	0.05398	8.54e-05	0.05398	8.54e-05	0.1966	8.54e-05	0.261	8.54e-05	0.1907		8.54e-05	0.09305	8.54e-05	0.1595	8.54e-05
	8.55e-05	0.1927	8.55e-05	0.1927	8.55e-05	0.1321	8.55e-05	0.173	8.55e-05	0.1653		8.55e-05	0.1927	8.55e-05	0.1927	8.55e-05	0.06961	8.55e-05	0.1302	8.55e-05	0.07156		8.55e-05	0.1653	8.55e-05	0.1653	8.55e-05	0.1946	8.55e-05	0.2395	8.55e-05	0.3059		8.55e-05	-0.006563	8.55e-05	-0.006563	8.55e-05	0.1946	8.55e-05	0.2591	8.55e-05	0.1966		8.55e-05	0.09891	8.55e-05	0.1829	8.55e-05
	8.56e-05	0.1927	8.56e-05	0.1927	8.56e-05	0.1497	8.56e-05	0.167	8.56e-05	0.1829		8.56e-05	0.1966	8.56e-05	0.1966	8.56e-05	0.08133	8.56e-05	0.1067	8.56e-05	0.1165		8.56e-05	0.1751	8.56e-05	0.1751	8.56e-05	0.1966	8.56e-05	0.263	8.56e-05	0.3567		8.56e-05	-0.05344	8.56e-05	-0.05344	8.56e-05	0.1907	8.56e-05	0.2473	8.56e-05	0.1946		8.56e-05	0.1048	8.56e-05	0.2024	8.56e-05
	8.57e-05	0.1907	8.57e-05	0.1907	8.57e-05	0.1634	8.57e-05	0.163	8.57e-05	0.1946		8.57e-05	0.1966	8.57e-05	0.1966	8.57e-05	0.1106	8.57e-05	0.1009	8.57e-05	0.177		8.57e-05	0.1809	8.57e-05	0.1809	8.57e-05	0.1966	8.57e-05	0.2727	8.57e-05	0.3723		8.57e-05	-0.08469	8.57e-05	-0.08469	8.57e-05	0.1809	8.57e-05	0.2259	8.57e-05	0.177		8.57e-05	0.1106	8.57e-05	0.2434	8.57e-05
	8.58e-05	0.1829	8.58e-05	0.1829	8.58e-05	0.1731	8.58e-05	0.152	8.58e-05	0.1946		8.58e-05	0.1985	8.58e-05	0.1985	8.58e-05	0.1399	8.58e-05	0.1067	8.58e-05	0.2102		8.58e-05	0.1848	8.58e-05	0.1848	8.58e-05	0.1966	8.58e-05	0.2747	8.58e-05	0.3606		8.58e-05	-0.09055	8.58e-05	-0.09055	8.58e-05	0.1712	8.58e-05	0.1966	8.58e-05	0.1438		8.58e-05	0.1204	8.58e-05	0.2727	8.58e-05
	8.59e-05	0.177	8.59e-05	0.177	8.59e-05	0.1809	8.59e-05	0.14	8.59e-05	0.1927		8.59e-05	0.1985	8.59e-05	0.1985	8.59e-05	0.1634	8.59e-05	0.1302	8.59e-05	0.2512		8.59e-05	0.1887	8.59e-05	0.1887	8.59e-05	0.1946	8.59e-05	0.2747	8.59e-05	0.3177		8.59e-05	-0.07492	8.59e-05	-0.07492	8.59e-05	0.1653	8.59e-05	0.1673	8.59e-05	0.1087		8.59e-05	0.1302	8.59e-05	0.2805	8.59e-05
	8.6e-05	0.1692	8.6e-05	0.1692	8.6e-05	0.1809	8.6e-05	0.134	8.6e-05	0.1751		8.6e-05	0.1966	8.6e-05	0.1966	8.6e-05	0.1809	8.6e-05	0.1614	8.6e-05	0.2708		8.6e-05	0.1927	8.6e-05	0.1927	8.6e-05	0.1868	8.6e-05	0.2708	8.6e-05	0.2512		8.6e-05	-0.04172	8.6e-05	-0.04172	8.6e-05	0.1614	8.6e-05	0.136	8.6e-05	0.09109		8.6e-05	0.1477	8.6e-05	0.2805	8.6e-05
	8.61e-05	0.1692	8.61e-05	0.1692	8.61e-05	0.1712	8.61e-05	0.138	8.61e-05	0.1555		8.61e-05	0.1946	8.61e-05	0.1946	8.61e-05	0.1946	8.61e-05	0.1907	8.61e-05	0.261		8.61e-05	0.1966	8.61e-05	0.1966	8.61e-05	0.1731	8.61e-05	0.2337	8.61e-05	0.1712		8.61e-05	0.003202	8.61e-05	0.003202	8.61e-05	0.1516	8.61e-05	0.1067	8.61e-05	0.095		8.61e-05	0.1673	8.61e-05	0.2747	8.61e-05
	8.62e-05	0.1731	8.62e-05	0.1731	8.62e-05	0.1614	8.62e-05	0.156	8.62e-05	0.1282		8.62e-05	0.1829	8.62e-05	0.1829	8.62e-05	0.2005	8.62e-05	0.2024	8.62e-05	0.22		8.62e-05	0.1985	8.62e-05	0.1985	8.62e-05	0.1634	8.62e-05	0.1927	8.62e-05	0.08133		8.62e-05	0.05984	8.62e-05	0.05984	8.62e-05	0.136	8.62e-05	0.08328	8.62e-05	0.1184		8.62e-05	0.1907	8.62e-05	0.2493	8.62e-05
[truncated: 937 more rows]
[truncated: 25 more columns]

## Sheet: 1MHz
Sample No.	1		1		1		1		1			2		2		2		2		2			3		3		3		3		3			4		4		4		4		4			5		5		5
[truncated: 2,002 more rows]
[truncated: 25 more columns]

[truncated: 3 more sheets: 1.5MHz, 2.25MHz, 3.5MHz]
