# Supplementary material for: Basic Study for Ultrasound-Based Navigation for Pedicle Screw Insertion Using Transmission and Backscattered Methods
Source: PLoS One. 2015 Apr 10;10(4):e0122392. doi: 10.1371/journal.pone.0122392 (PMC4393101; doi:10.1371/journal.pone.0122392)
Supplement: S2 File — (XLSX) [file pone.0122392.s002.xlsx]

## Sheet: 0.5MHz
Sample No.	1		1		1		1		1			2		2		2		2		2			3		3		3		3		3			4		4		4		4		4			5		5		5
ROI No.	1		2		3		4		5			1		2		3		4		5			1		2		3		4		5			1		2		3		4		5			1		2		3
	x-axis	ch1	x-axis	ch1	x-axis	ch1	x-axis	ch1	x-axis	ch1		x-axis	ch1	x-axis	ch1	x-axis	ch1	x-axis	ch1	x-axis	ch1		x-axis	ch1	x-axis	ch1	x-axis	ch1	x-axis	ch1	x-axis	ch1		x-axis	ch1	x-axis	ch1	x-axis	ch1	x-axis	ch1	x-axis	ch1		x-axis	ch1	x-axis	ch1	x-axis
	-5e-05	-0.04383	-5e-05	0.003047	-5e-05	-0.01648	-5e-05	-0.000859	-5e-05	0.01086		-5e-05	-0.0868	-5e-05	-0.02625	-5e-05	-0.006718	-5e-05	-0.006718	-5e-05	-0.002812		-5e-05	-0.1298	-5e-05	-0.09461	-5e-05	-0.07312	-5e-05	-0.05555	-5e-05	-0.04187		-5e-05	0.01867	-5e-05	0.01867	-5e-05	0.01867	-5e-05	0.01867	-5e-05	0.02063		-5e-05	-0.006718	-5e-05	0.001094	-5e-05
	-4.975e-05	-0.04383	-4.975e-05	0.003047	-4.975e-05	-0.01648	-4.975e-05	-0.000859	-4.975e-05	0.01086		-4.975e-05	-0.0868	-4.975e-05	-0.02625	-4.975e-05	-0.008672	-4.975e-05	-0.006718	-4.975e-05	-0.002812		-4.975e-05	-0.1298	-4.975e-05	-0.09461	-4.975e-05	-0.07508	-4.975e-05	-0.05555	-4.975e-05	-0.04187		-4.975e-05	0.01672	-4.975e-05	0.01867	-4.975e-05	0.01867	-4.975e-05	0.01867	-4.975e-05	0.01867		-4.975e-05	-0.008672	-4.975e-05	-0.000859	-4.975e-05
	-4.95e-05	-0.04578	-4.95e-05	0.001094	-4.95e-05	-0.01844	-4.95e-05	-0.000859	-4.95e-05	0.01086		-4.95e-05	-0.08875	-4.95e-05	-0.0243	-4.95e-05	-0.008672	-4.95e-05	-0.004765	-4.95e-05	-0.000859		-4.95e-05	-0.1298	-4.95e-05	-0.09461	-4.95e-05	-0.07312	-4.95e-05	-0.0575	-4.95e-05	-0.03992		-4.95e-05	0.01477	-4.95e-05	0.01867	-4.95e-05	0.01867	-4.95e-05	0.02063	-4.95e-05	0.01867		-4.95e-05	-0.006718	-4.95e-05	-0.000859	-4.95e-05
	-4.925e-05	-0.04383	-4.925e-05	0.003047	-4.925e-05	-0.01844	-4.925e-05	-0.000859	-4.925e-05	0.01086		-4.925e-05	-0.08875	-4.925e-05	-0.0243	-4.925e-05	-0.008672	-4.925e-05	-0.004765	-4.925e-05	0.001094		-4.925e-05	-0.1317	-4.925e-05	-0.09461	-4.925e-05	-0.07508	-4.925e-05	-0.0575	-4.925e-05	-0.03992		-4.925e-05	0.01477	-4.925e-05	0.01867	-4.925e-05	0.01867	-4.925e-05	0.01867	-4.925e-05	0.01867		-4.925e-05	-0.008672	-4.925e-05	-0.000859	-4.925e-05
	-4.9e-05	-0.04578	-4.9e-05	0.003047	-4.9e-05	-0.01844	-4.9e-05	-0.000859	-4.9e-05	0.01086		-4.9e-05	-0.08875	-4.9e-05	-0.0243	-4.9e-05	-0.008672	-4.9e-05	-0.004765	-4.9e-05	0.001094		-4.9e-05	-0.1317	-4.9e-05	-0.09461	-4.9e-05	-0.07508	-4.9e-05	-0.0575	-4.9e-05	-0.03992		-4.9e-05	0.01672	-4.9e-05	0.01867	-4.9e-05	0.01672	-4.9e-05	0.01867	-4.9e-05	0.01867		-4.9e-05	-0.008672	-4.9e-05	-0.000859	-4.9e-05
	-4.875e-05	-0.04578	-4.875e-05	0.003047	-4.875e-05	-0.01648	-4.875e-05	-0.000859	-4.875e-05	0.008907		-4.875e-05	-0.08875	-4.875e-05	-0.02625	-4.875e-05	-0.008672	-4.875e-05	-0.006718	-4.875e-05	-0.000859		-4.875e-05	-0.1317	-4.875e-05	-0.09461	-4.875e-05	-0.07508	-4.875e-05	-0.05945	-4.875e-05	-0.03992		-4.875e-05	0.01477	-4.875e-05	0.01867	-4.875e-05	0.01672	-4.875e-05	0.01672	-4.875e-05	0.01867		-4.875e-05	-0.008672	-4.875e-05	-0.000859	-4.875e-05
	-4.85e-05	-0.04383	-4.85e-05	0.003047	-4.85e-05	-0.01648	-4.85e-05	-0.000859	-4.85e-05	0.008907		-4.85e-05	-0.08875	-4.85e-05	-0.0243	-4.85e-05	-0.006718	-4.85e-05	-0.006718	-4.85e-05	-0.000859		-4.85e-05	-0.1317	-4.85e-05	-0.09461	-4.85e-05	-0.07508	-4.85e-05	-0.0575	-4.85e-05	-0.04187		-4.85e-05	0.01477	-4.85e-05	0.01672	-4.85e-05	0.01477	-4.85e-05	0.01672	-4.85e-05	0.01867		-4.85e-05	-0.01062	-4.85e-05	-0.004765	-4.85e-05
	-4.825e-05	-0.04578	-4.825e-05	0.003047	-4.825e-05	-0.01648	-4.825e-05	-0.002812	-4.825e-05	0.008907		-4.825e-05	-0.08875	-4.825e-05	-0.02625	-4.825e-05	-0.008672	-4.825e-05	-0.006718	-4.825e-05	-0.000859		-4.825e-05	-0.1317	-4.825e-05	-0.09656	-4.825e-05	-0.07312	-4.825e-05	-0.0575	-4.825e-05	-0.03797		-4.825e-05	0.01477	-4.825e-05	0.01672	-4.825e-05	0.01477	-4.825e-05	0.01672	-4.825e-05	0.01867		-4.825e-05	-0.01062	-4.825e-05	-0.002812	-4.825e-05
	-4.8e-05	-0.04578	-4.8e-05	0.001094	-4.8e-05	-0.01648	-4.8e-05	-0.000859	-4.8e-05	0.01086		-4.8e-05	-0.0907	-4.8e-05	-0.02625	-4.8e-05	-0.006718	-4.8e-05	-0.006718	-4.8e-05	-0.000859		-4.8e-05	-0.1298	-4.8e-05	-0.09656	-4.8e-05	-0.07508	-4.8e-05	-0.05945	-4.8e-05	-0.03992		-4.8e-05	0.01477	-4.8e-05	0.01477	-4.8e-05	0.01477	-4.8e-05	0.01672	-4.8e-05	0.01672		-4.8e-05	-0.01062	-4.8e-05	-0.004765	-4.8e-05
	-4.775e-05	-0.04383	-4.775e-05	0.001094	-4.775e-05	-0.01648	-4.775e-05	-0.002812	-4.775e-05	0.008907		-4.775e-05	-0.08875	-4.775e-05	-0.02625	-4.775e-05	-0.008672	-4.775e-05	-0.006718	-4.775e-05	-0.002812		-4.775e-05	-0.1317	-4.775e-05	-0.09656	-4.775e-05	-0.07508	-4.775e-05	-0.05945	-4.775e-05	-0.03992		-4.775e-05	0.01281	-4.775e-05	0.01281	-4.775e-05	0.01672	-4.775e-05	0.01672	-4.775e-05	0.01672		-4.775e-05	-0.01062	-4.775e-05	-0.004765	-4.775e-05
	-4.75e-05	-0.04383	-4.75e-05	0.001094	-4.75e-05	-0.01844	-4.75e-05	-0.004765	-4.75e-05	0.01086		-4.75e-05	-0.08875	-4.75e-05	-0.0243	-4.75e-05	-0.008672	-4.75e-05	-0.008672	-4.75e-05	-0.000859		-4.75e-05	-0.1298	-4.75e-05	-0.09852	-4.75e-05	-0.07508	-4.75e-05	-0.05945	-4.75e-05	-0.03992		-4.75e-05	0.01281	-4.75e-05	0.01281	-4.75e-05	0.01672	-4.75e-05	0.01477	-4.75e-05	0.01477		-4.75e-05	-0.008672	-4.75e-05	-0.004765	-4.75e-05
	-4.725e-05	-0.04578	-4.725e-05	0.001094	-4.725e-05	-0.02039	-4.725e-05	-0.002812	-4.725e-05	0.008907		-4.725e-05	-0.0907	-4.725e-05	-0.0243	-4.725e-05	-0.008672	-4.725e-05	-0.008672	-4.725e-05	0.001094		-4.725e-05	-0.1317	-4.725e-05	-0.09656	-4.725e-05	-0.07508	-4.725e-05	-0.05945	-4.725e-05	-0.03992		-4.725e-05	0.01281	-4.725e-05	0.01477	-4.725e-05	0.01672	-4.725e-05	0.01477	-4.725e-05	0.01477		-4.725e-05	-0.008672	-4.725e-05	-0.004765	-4.725e-05
	-4.7e-05	-0.04578	-4.7e-05	0.001094	-4.7e-05	-0.02039	-4.7e-05	-0.002812	-4.7e-05	0.01086		-4.7e-05	-0.0907	-4.7e-05	-0.0243	-4.7e-05	-0.008672	-4.7e-05	-0.01062	-4.7e-05	0.001094		-4.7e-05	-0.1298	-4.7e-05	-0.09852	-4.7e-05	-0.07703	-4.7e-05	-0.0575	-4.7e-05	-0.03992		-4.7e-05	0.01281	-4.7e-05	0.01477	-4.7e-05	0.01672	-4.7e-05	0.01672	-4.7e-05	0.01477		-4.7e-05	-0.008672	-4.7e-05	-0.002812	-4.7e-05
	-4.675e-05	-0.04578	-4.675e-05	0.001094	-4.675e-05	-0.02039	-4.675e-05	-0.002812	-4.675e-05	0.008907		-4.675e-05	-0.08875	-4.675e-05	-0.02625	-4.675e-05	-0.008672	-4.675e-05	-0.008672	-4.675e-05	0.001094		-4.675e-05	-0.1317	-4.675e-05	-0.09852	-4.675e-05	-0.07703	-4.675e-05	-0.0575	-4.675e-05	-0.03992		-4.675e-05	0.01281	-4.675e-05	0.01672	-4.675e-05	0.01477	-4.675e-05	0.01477	-4.675e-05	0.01477		-4.675e-05	-0.008672	-4.675e-05	-0.002812	-4.675e-05
	-4.65e-05	-0.04578	-4.65e-05	0.003047	-4.65e-05	-0.02039	-4.65e-05	-0.000859	-4.65e-05	0.008907		-4.65e-05	-0.08875	-4.65e-05	-0.02625	-4.65e-05	-0.008672	-4.65e-05	-0.006718	-4.65e-05	-0.000859		-4.65e-05	-0.1317	-4.65e-05	-0.09656	-4.65e-05	-0.07508	-4.65e-05	-0.0575	-4.65e-05	-0.03992		-4.65e-05	0.01281	-4.65e-05	0.01672	-4.65e-05	0.01477	-4.65e-05	0.01477	-4.65e-05	0.01672		-4.65e-05	-0.008672	-4.65e-05	-0.002812	-4.65e-05
	-4.625e-05	-0.04578	-4.625e-05	0.003047	-4.625e-05	-0.01844	-4.625e-05	-0.000859	-4.625e-05	0.008907		-4.625e-05	-0.0907	-4.625e-05	-0.02625	-4.625e-05	-0.006718	-4.625e-05	-0.006718	-4.625e-05	0.001094		-4.625e-05	-0.1317	-4.625e-05	-0.09656	-4.625e-05	-0.07508	-4.625e-05	-0.05555	-4.625e-05	-0.03992		-4.625e-05	0.01477	-4.625e-05	0.01672	-4.625e-05	0.01672	-4.625e-05	0.01477	-4.625e-05	0.01867		-4.625e-05	-0.008672	-4.625e-05	-0.002812	-4.625e-05
	-4.6e-05	-0.04578	-4.6e-05	0.003047	-4.6e-05	-0.01844	-4.6e-05	-0.000859	-4.6e-05	0.008907		-4.6e-05	-0.0907	-4.6e-05	-0.02625	-4.6e-05	-0.006718	-4.6e-05	-0.006718	-4.6e-05	-0.002812		-4.6e-05	-0.1317	-4.6e-05	-0.09656	-4.6e-05	-0.07508	-4.6e-05	-0.05555	-4.6e-05	-0.04187		-4.6e-05	0.01477	-4.6e-05	0.01477	-4.6e-05	0.01672	-4.6e-05	0.01672	-4.6e-05	0.01867		-4.6e-05	-0.008672	-4.6e-05	-0.002812	-4.6e-05
	-4.575e-05	-0.04578	-4.575e-05	0.003047	-4.575e-05	-0.01844	-4.575e-05	-0.002812	-4.575e-05	0.008907		-4.575e-05	-0.0907	-4.575e-05	-0.0243	-4.575e-05	-0.008672	-4.575e-05	-0.006718	-4.575e-05	-0.002812		-4.575e-05	-0.1298	-4.575e-05	-0.09852	-4.575e-05	-0.07703	-4.575e-05	-0.05555	-4.575e-05	-0.04187		-4.575e-05	0.01477	-4.575e-05	0.01672	-4.575e-05	0.01672	-4.575e-05	0.01867	-4.575e-05	0.01672		-4.575e-05	-0.008672	-4.575e-05	-0.004765	-4.575e-05
	-4.55e-05	-0.04578	-4.55e-05	0.001094	-4.55e-05	-0.01844	-4.55e-05	-0.004765	-4.55e-05	0.008907		-4.55e-05	-0.08875	-4.55e-05	-0.02625	-4.55e-05	-0.008672	-4.55e-05	-0.008672	-4.55e-05	-0.002812		-4.55e-05	-0.1298	-4.55e-05	-0.09852	-4.55e-05	-0.07703	-4.55e-05	-0.05555	-4.55e-05	-0.04383		-4.55e-05	0.01477	-4.55e-05	0.01672	-4.55e-05	0.01867	-4.55e-05	0.01672	-4.55e-05	0.01672		-4.55e-05	-0.008672	-4.55e-05	-0.002812	-4.55e-05
	-4.525e-05	-0.04578	-4.525e-05	0.003047	-4.525e-05	-0.01844	-4.525e-05	-0.002812	-4.525e-05	0.01086		-4.525e-05	-0.08875	-4.525e-05	-0.0282	-4.525e-05	-0.01062	-4.525e-05	-0.008672	-4.525e-05	-0.000859		-4.525e-05	-0.1317	-4.525e-05	-0.09852	-4.525e-05	-0.07703	-4.525e-05	-0.05555	-4.525e-05	-0.04187		-4.525e-05	0.01477	-4.525e-05	0.01672	-4.525e-05	0.01867	-4.525e-05	0.01867	-4.525e-05	0.01672		-4.525e-05	-0.006718	-4.525e-05	-0.002812	-4.525e-05
	-4.5e-05	-0.04578	-4.5e-05	0.003047	-4.5e-05	-0.01844	-4.5e-05	-0.000859	-4.5e-05	0.01086		-4.5e-05	-0.08875	-4.5e-05	-0.02625	-4.5e-05	-0.01062	-4.5e-05	-0.01062	-4.5e-05	-0.000859		-4.5e-05	-0.1298	-4.5e-05	-0.09852	-4.5e-05	-0.07508	-4.5e-05	-0.05555	-4.5e-05	-0.04187		-4.5e-05	0.01477	-4.5e-05	0.01672	-4.5e-05	0.01867	-4.5e-05	0.01867	-4.5e-05	0.01672		-4.5e-05	-0.008672	-4.5e-05	-0.002812	-4.5e-05
	-4.475e-05	-0.04578	-4.475e-05	0.003047	-4.475e-05	-0.02039	-4.475e-05	-0.000859	-4.475e-05	0.01086		-4.475e-05	-0.08875	-4.475e-05	-0.02625	-4.475e-05	-0.008672	-4.475e-05	-0.008672	-4.475e-05	0.001094		-4.475e-05	-0.1317	-4.475e-05	-0.09656	-4.475e-05	-0.07703	-4.475e-05	-0.05555	-4.475e-05	-0.04187		-4.475e-05	0.01477	-4.475e-05	0.01867	-4.475e-05	0.01867	-4.475e-05	0.01867	-4.475e-05	0.01867		-4.475e-05	-0.008672	-4.475e-05	-0.002812	-4.475e-05
	-4.45e-05	-0.04578	-4.45e-05	0.003047	-4.45e-05	-0.02039	-4.45e-05	-0.000859	-4.45e-05	0.01086		-4.45e-05	-0.0907	-4.45e-05	-0.0282	-4.45e-05	-0.008672	-4.45e-05	-0.008672	-4.45e-05	-0.000859		-4.45e-05	-0.1317	-4.45e-05	-0.09656	-4.45e-05	-0.07703	-4.45e-05	-0.05555	-4.45e-05	-0.04187		-4.45e-05	0.01477	-4.45e-05	0.01867	-4.45e-05	0.01867	-4.45e-05	0.01867	-4.45e-05	0.01867		-4.45e-05	-0.008672	-4.45e-05	-0.002812	-4.45e-05
	-4.425e-05	-0.04578	-4.425e-05	0.003047	-4.425e-05	-0.02039	-4.425e-05	-0.000859	-4.425e-05	0.01086		-4.425e-05	-0.08875	-4.425e-05	-0.02625	-4.425e-05	-0.008672	-4.425e-05	-0.006718	-4.425e-05	-0.000859		-4.425e-05	-0.1298	-4.425e-05	-0.09656	-4.425e-05	-0.07703	-4.425e-05	-0.05555	-4.425e-05	-0.04187		-4.425e-05	0.01672	-4.425e-05	0.02063	-4.425e-05	0.01867	-4.425e-05	0.01867	-4.425e-05	0.01867		-4.425e-05	-0.008672	-4.425e-05	-0.000859	-4.425e-05
	-4.4e-05	-0.04773	-4.4e-05	0.003047	-4.4e-05	-0.01844	-4.4e-05	-0.002812	-4.4e-05	0.01086		-4.4e-05	-0.08875	-4.4e-05	-0.02625	-4.4e-05	-0.008672	-4.4e-05	-0.008672	-4.4e-05	-0.000859		-4.4e-05	-0.1317	-4.4e-05	-0.09656	-4.4e-05	-0.07312	-4.4e-05	-0.05555	-4.4e-05	-0.04187		-4.4e-05	0.01672	-4.4e-05	0.02063	-4.4e-05	0.01867	-4.4e-05	0.01867	-4.4e-05	0.02063		-4.4e-05	-0.008672	-4.4e-05	-0.002812	-4.4e-05
	-4.375e-05	-0.04773	-4.375e-05	0.003047	-4.375e-05	-0.01844	-4.375e-05	-0.000859	-4.375e-05	0.008907		-4.375e-05	-0.08875	-4.375e-05	-0.0243	-4.375e-05	-0.006718	-4.375e-05	-0.006718	-4.375e-05	-0.002812		-4.375e-05	-0.1317	-4.375e-05	-0.09656	-4.375e-05	-0.07312	-4.375e-05	-0.05555	-4.375e-05	-0.04187		-4.375e-05	0.01672	-4.375e-05	0.02063	-4.375e-05	0.01867	-4.375e-05	0.01867	-4.375e-05	0.02063		-4.375e-05	-0.008672	-4.375e-05	-0.000859	-4.375e-05
	-4.35e-05	-0.04773	-4.35e-05	0.001094	-4.35e-05	-0.01844	-4.35e-05	-0.000859	-4.35e-05	0.008907		-4.35e-05	-0.08875	-4.35e-05	-0.0243	-4.35e-05	-0.006718	-4.35e-05	-0.006718	-4.35e-05	-0.002812		-4.35e-05	-0.1317	-4.35e-05	-0.09656	-4.35e-05	-0.07508	-4.35e-05	-0.05555	-4.35e-05	-0.04187		-4.35e-05	0.01672	-4.35e-05	0.02063	-4.35e-05	0.01867	-4.35e-05	0.02063	-4.35e-05	0.01867		-4.35e-05	-0.008672	-4.35e-05	-0.000859	-4.35e-05
	-4.325e-05	-0.04578	-4.325e-05	0.001094	-4.325e-05	-0.01844	-4.325e-05	-0.002812	-4.325e-05	0.01086		-4.325e-05	-0.08875	-4.325e-05	-0.02625	-4.325e-05	-0.006718	-4.325e-05	-0.006718	-4.325e-05	-0.002812		-4.325e-05	-0.1317	-4.325e-05	-0.09656	-4.325e-05	-0.07312	-4.325e-05	-0.0575	-4.325e-05	-0.04187		-4.325e-05	0.01672	-4.325e-05	0.02063	-4.325e-05	0.01672	-4.325e-05	0.02063	-4.325e-05	0.01867		-4.325e-05	-0.008672	-4.325e-05	-0.000859	-4.325e-05
	-4.3e-05	-0.04578	-4.3e-05	0.003047	-4.3e-05	-0.01648	-4.3e-05	-0.000859	-4.3e-05	0.01086		-4.3e-05	-0.08875	-4.3e-05	-0.02625	-4.3e-05	-0.008672	-4.3e-05	-0.006718	-4.3e-05	-0.002812		-4.3e-05	-0.1298	-4.3e-05	-0.09656	-4.3e-05	-0.07312	-4.3e-05	-0.0575	-4.3e-05	-0.04187		-4.3e-05	0.01672	-4.3e-05	0.01867	-4.3e-05	0.01672	-4.3e-05	0.01867	-4.3e-05	0.01867		-4.3e-05	-0.008672	-4.3e-05	-0.002812	-4.3e-05
	-4.275e-05	-0.04578	-4.275e-05	0.003047	-4.275e-05	-0.01648	-4.275e-05	-0.000859	-4.275e-05	0.01086		-4.275e-05	-0.08875	-4.275e-05	-0.02625	-4.275e-05	-0.008672	-4.275e-05	-0.006718	-4.275e-05	-0.000859		-4.275e-05	-0.1317	-4.275e-05	-0.09656	-4.275e-05	-0.07312	-4.275e-05	-0.0575	-4.275e-05	-0.04187		-4.275e-05	0.01672	-4.275e-05	0.01867	-4.275e-05	0.01672	-4.275e-05	0.01867	-4.275e-05	0.01867		-4.275e-05	-0.008672	-4.275e-05	-0.000859	-4.275e-05
	-4.25e-05	-0.04578	-4.25e-05	0.001094	-4.25e-05	-0.01648	-4.25e-05	-0.002812	-4.25e-05	0.008907		-4.25e-05	-0.08875	-4.25e-05	-0.02625	-4.25e-05	-0.006718	-4.25e-05	-0.006718	-4.25e-05	-0.000859		-4.25e-05	-0.1298	-4.25e-05	-0.09656	-4.25e-05	-0.07508	-4.25e-05	-0.05555	-4.25e-05	-0.04187		-4.25e-05	0.01672	-4.25e-05	0.01672	-4.25e-05	0.01672	-4.25e-05	0.01867	-4.25e-05	0.01867		-4.25e-05	-0.008672	-4.25e-05	-0.002812	-4.25e-05
	-4.225e-05	-0.04383	-4.225e-05	0.003047	-4.225e-05	-0.01844	-4.225e-05	-0.000859	-4.225e-05	0.01086		-4.225e-05	-0.08875	-4.225e-05	-0.02625	-4.225e-05	-0.006718	-4.225e-05	-0.006718	-4.225e-05	-0.000859		-4.225e-05	-0.1298	-4.225e-05	-0.09461	-4.225e-05	-0.07508	-4.225e-05	-0.05555	-4.225e-05	-0.03992		-4.225e-05	0.01672	-4.225e-05	0.01867	-4.225e-05	0.01672	-4.225e-05	0.01672	-4.225e-05	0.01867		-4.225e-05	-0.008672	-4.225e-05	-0.002812	-4.225e-05
	-4.2e-05	-0.04383	-4.2e-05	0.003047	-4.2e-05	-0.01844	-4.2e-05	-0.000859	-4.2e-05	0.01086		-4.2e-05	-0.08875	-4.2e-05	-0.02625	-4.2e-05	-0.008672	-4.2e-05	-0.006718	-4.2e-05	0.001094		-4.2e-05	-0.1317	-4.2e-05	-0.09461	-4.2e-05	-0.07312	-4.2e-05	-0.05555	-4.2e-05	-0.04187		-4.2e-05	0.01672	-4.2e-05	0.01867	-4.2e-05	0.01672	-4.2e-05	0.01867	-4.2e-05	0.01867		-4.2e-05	-0.008672	-4.2e-05	-0.002812	-4.2e-05
	-4.175e-05	-0.04578	-4.175e-05	0.003047	-4.175e-05	-0.01648	-4.175e-05	-0.000859	-4.175e-05	0.008907		-4.175e-05	-0.08875	-4.175e-05	-0.02625	-4.175e-05	-0.006718	-4.175e-05	-0.006718	-4.175e-05	0.001094		-4.175e-05	-0.1298	-4.175e-05	-0.09266	-4.175e-05	-0.07312	-4.175e-05	-0.0575	-4.175e-05	-0.03992		-4.175e-05	0.01477	-4.175e-05	0.01867	-4.175e-05	0.01672	-4.175e-05	0.01672	-4.175e-05	0.01672		-4.175e-05	-0.008672	-4.175e-05	-0.002812	-4.175e-05
	-4.15e-05	-0.04383	-4.15e-05	0.001094	-4.15e-05	-0.01648	-4.15e-05	-0.000859	-4.15e-05	0.008907		-4.15e-05	-0.08875	-4.15e-05	-0.0243	-4.15e-05	-0.006718	-4.15e-05	-0.004765	-4.15e-05	-0.000859		-4.15e-05	-0.1298	-4.15e-05	-0.09461	-4.15e-05	-0.07312	-4.15e-05	-0.05945	-4.15e-05	-0.03992		-4.15e-05	0.01281	-4.15e-05	0.01672	-4.15e-05	0.01672	-4.15e-05	0.01672	-4.15e-05	0.02063		-4.15e-05	-0.008672	-4.15e-05	-0.002812	-4.15e-05
	-4.125e-05	-0.04773	-4.125e-05	0.001094	-4.125e-05	-0.01648	-4.125e-05	-0.000859	-4.125e-05	0.01086		-4.125e-05	-0.08875	-4.125e-05	-0.0243	-4.125e-05	-0.008672	-4.125e-05	-0.006718	-4.125e-05	-0.000859		-4.125e-05	-0.1298	-4.125e-05	-0.09461	-4.125e-05	-0.07312	-4.125e-05	-0.05945	-4.125e-05	-0.03797		-4.125e-05	0.01477	-4.125e-05	0.01672	-4.125e-05	0.01477	-4.125e-05	0.01672	-4.125e-05	0.01867		-4.125e-05	-0.008672	-4.125e-05	-0.002812	-4.125e-05
	-4.1e-05	-0.04578	-4.1e-05	0.003047	-4.1e-05	-0.01648	-4.1e-05	-0.002812	-4.1e-05	0.01086		-4.1e-05	-0.08875	-4.1e-05	-0.0243	-4.1e-05	-0.008672	-4.1e-05	-0.006718	-4.1e-05	-0.000859		-4.1e-05	-0.1317	-4.1e-05	-0.09656	-4.1e-05	-0.07508	-4.1e-05	-0.05945	-4.1e-05	-0.03992		-4.1e-05	0.01281	-4.1e-05	0.01672	-4.1e-05	0.01477	-4.1e-05	0.01672	-4.1e-05	0.01867		-4.1e-05	-0.008672	-4.1e-05	-0.004765	-4.1e-05
	-4.075e-05	-0.04578	-4.075e-05	0.001094	-4.075e-05	-0.01648	-4.075e-05	-0.000859	-4.075e-05	0.01086		-4.075e-05	-0.0907	-4.075e-05	-0.0243	-4.075e-05	-0.008672	-4.075e-05	-0.006718	-4.075e-05	-0.002812		-4.075e-05	-0.1317	-4.075e-05	-0.09656	-4.075e-05	-0.07508	-4.075e-05	-0.05945	-4.075e-05	-0.03797		-4.075e-05	0.01281	-4.075e-05	0.01477	-4.075e-05	0.01672	-4.075e-05	0.01672	-4.075e-05	0.01867		-4.075e-05	-0.01062	-4.075e-05	-0.004765	-4.075e-05
	-4.05e-05	-0.04383	-4.05e-05	0.003047	-4.05e-05	-0.01844	-4.05e-05	-0.000859	-4.05e-05	0.01086		-4.05e-05	-0.0907	-4.05e-05	-0.02625	-4.05e-05	-0.008672	-4.05e-05	-0.006718	-4.05e-05	-0.000859		-4.05e-05	-0.1298	-4.05e-05	-0.09656	-4.05e-05	-0.07312	-4.05e-05	-0.0575	-4.05e-05	-0.03992		-4.05e-05	0.01477	-4.05e-05	0.01672	-4.05e-05	0.01477	-4.05e-05	0.01477	-4.05e-05	0.01477		-4.05e-05	-0.008672	-4.05e-05	-0.004765	-4.05e-05
	-4.025e-05	-0.04383	-4.025e-05	0.003047	-4.025e-05	-0.01844	-4.025e-05	-0.000859	-4.025e-05	0.008907		-4.025e-05	-0.0907	-4.025e-05	-0.0243	-4.025e-05	-0.008672	-4.025e-05	-0.006718	-4.025e-05	-0.002812		-4.025e-05	-0.1317	-4.025e-05	-0.09656	-4.025e-05	-0.07508	-4.025e-05	-0.05945	-4.025e-05	-0.03992		-4.025e-05	0.01281	-4.025e-05	0.01477	-4.025e-05	0.01672	-4.025e-05	0.01672	-4.025e-05	0.01672		-4.025e-05	-0.008672	-4.025e-05	-0.004765	-4.025e-05
	-4e-05	-0.04383	-4e-05	0.003047	-4e-05	-0.01844	-4e-05	-0.002812	-4e-05	0.008907		-4e-05	-0.08875	-4e-05	-0.02625	-4e-05	-0.01062	-4e-05	-0.008672	-4e-05	-0.000859		-4e-05	-0.1298	-4e-05	-0.09656	-4e-05	-0.07508	-4e-05	-0.0575	-4e-05	-0.03992		-4e-05	0.01281	-4e-05	0.01281	-4e-05	0.01672	-4e-05	0.01477	-4e-05	0.01672		-4e-05	-0.008672	-4e-05	-0.004765	-4e-05
	-3.975e-05	-0.04383	-3.975e-05	0.001094	-3.975e-05	-0.01844	-3.975e-05	-0.002812	-3.975e-05	0.008907		-3.975e-05	-0.08875	-3.975e-05	-0.02625	-3.975e-05	-0.008672	-3.975e-05	-0.008672	-3.975e-05	0.001094		-3.975e-05	-0.1317	-3.975e-05	-0.09852	-3.975e-05	-0.07703	-3.975e-05	-0.0575	-3.975e-05	-0.03992		-3.975e-05	0.01281	-3.975e-05	0.01672	-3.975e-05	0.01477	-3.975e-05	0.01672	-3.975e-05	0.01672		-3.975e-05	-0.008672	-3.975e-05	-0.004765	-3.975e-05
	-3.95e-05	-0.04383	-3.95e-05	0.001094	-3.95e-05	-0.01844	-3.95e-05	-0.002812	-3.95e-05	0.008907		-3.95e-05	-0.0907	-3.95e-05	-0.0282	-3.95e-05	-0.008672	-3.95e-05	-0.008672	-3.95e-05	0.001094		-3.95e-05	-0.1298	-3.95e-05	-0.09852	-3.95e-05	-0.07508	-3.95e-05	-0.0575	-3.95e-05	-0.03992		-3.95e-05	0.01477	-3.95e-05	0.01477	-3.95e-05	0.01672	-3.95e-05	0.01477	-3.95e-05	0.01867		-3.95e-05	-0.008672	-3.95e-05	-0.002812	-3.95e-05
	-3.925e-05	-0.04578	-3.925e-05	0.001094	-3.925e-05	-0.02039	-3.925e-05	-0.002812	-3.925e-05	0.008907		-3.925e-05	-0.0907	-3.925e-05	-0.0243	-3.925e-05	-0.008672	-3.925e-05	-0.008672	-3.925e-05	0.001094		-3.925e-05	-0.1298	-3.925e-05	-0.09852	-3.925e-05	-0.07508	-3.925e-05	-0.0575	-3.925e-05	-0.04187		-3.925e-05	0.01477	-3.925e-05	0.01672	-3.925e-05	0.01672	-3.925e-05	0.01672	-3.925e-05	0.01672		-3.925e-05	-0.008672	-3.925e-05	-0.004765	-3.925e-05
	-3.9e-05	-0.04773	-3.9e-05	0.003047	-3.9e-05	-0.02039	-3.9e-05	-0.002812	-3.9e-05	0.008907		-3.9e-05	-0.0907	-3.9e-05	-0.02625	-3.9e-05	-0.008672	-3.9e-05	-0.008672	-3.9e-05	0.001094		-3.9e-05	-0.1317	-3.9e-05	-0.09852	-3.9e-05	-0.07703	-3.9e-05	-0.0575	-3.9e-05	-0.03992		-3.9e-05	0.01281	-3.9e-05	0.01672	-3.9e-05	0.01867	-3.9e-05	0.01672	-3.9e-05	0.01867		-3.9e-05	-0.008672	-3.9e-05	-0.002812	-3.9e-05
	-3.875e-05	-0.04578	-3.875e-05	0.001094	-3.875e-05	-0.01844	-3.875e-05	-0.002812	-3.875e-05	0.01086		-3.875e-05	-0.0907	-3.875e-05	-0.02625	-3.875e-05	-0.008672	-3.875e-05	-0.008672	-3.875e-05	-0.000859		-3.875e-05	-0.1317	-3.875e-05	-0.09656	-3.875e-05	-0.07703	-3.875e-05	-0.0575	-3.875e-05	-0.04187		-3.875e-05	0.01281	-3.875e-05	0.01672	-3.875e-05	0.01672	-3.875e-05	0.01672	-3.875e-05	0.01672		-3.875e-05	-0.008672	-3.875e-05	-0.002812	-3.875e-05
	-3.85e-05	-0.04773	-3.85e-05	0.003047	-3.85e-05	-0.02039	-3.85e-05	-0.004765	-3.85e-05	0.01086		-3.85e-05	-0.0907	-3.85e-05	-0.02625	-3.85e-05	-0.008672	-3.85e-05	-0.01062	-3.85e-05	-0.002812		-3.85e-05	-0.1317	-3.85e-05	-0.09656	-3.85e-05	-0.07703	-3.85e-05	-0.0575	-3.85e-05	-0.04383		-3.85e-05	0.01477	-3.85e-05	0.01672	-3.85e-05	0.01672	-3.85e-05	0.01672	-3.85e-05	0.01867		-3.85e-05	-0.008672	-3.85e-05	-0.004765	-3.85e-05
	-3.825e-05	-0.04773	-3.825e-05	0.001094	-3.825e-05	-0.01844	-3.825e-05	-0.002812	-3.825e-05	0.008907		-3.825e-05	-0.0907	-3.825e-05	-0.02625	-3.825e-05	-0.008672	-3.825e-05	-0.008672	-3.825e-05	-0.002812		-3.825e-05	-0.1317	-3.825e-05	-0.09852	-3.825e-05	-0.07703	-3.825e-05	-0.05555	-3.825e-05	-0.04383		-3.825e-05	0.01477	-3.825e-05	0.01867	-3.825e-05	0.01672	-3.825e-05	0.01672	-3.825e-05	0.01672		-3.825e-05	-0.008672	-3.825e-05	-0.002812	-3.825e-05
	-3.8e-05	-0.04383	-3.8e-05	0.001094	-3.8e-05	-0.01844	-3.8e-05	-0.000859	-3.8e-05	0.01086		-3.8e-05	-0.09266	-3.8e-05	-0.02625	-3.8e-05	-0.008672	-3.8e-05	-0.008672	-3.8e-05	-0.004765		-3.8e-05	-0.1317	-3.8e-05	-0.09852	-3.8e-05	-0.07508	-3.8e-05	-0.05555	-3.8e-05	-0.04187		-3.8e-05	0.01672	-3.8e-05	0.01867	-3.8e-05	0.01867	-3.8e-05	0.02063	-3.8e-05	0.01672		-3.8e-05	-0.006718	-3.8e-05	-0.002812	-3.8e-05
	-3.775e-05	-0.04578	-3.775e-05	0.003047	-3.775e-05	-0.01844	-3.775e-05	-0.002812	-3.775e-05	0.008907		-3.775e-05	-0.0907	-3.775e-05	-0.02625	-3.775e-05	-0.008672	-3.775e-05	-0.008672	-3.775e-05	-0.002812		-3.775e-05	-0.1317	-3.775e-05	-0.09852	-3.775e-05	-0.07703	-3.775e-05	-0.05555	-3.775e-05	-0.04187		-3.775e-05	0.01477	-3.775e-05	0.01867	-3.775e-05	0.01867	-3.775e-05	0.01867	-3.775e-05	0.01477		-3.775e-05	-0.008672	-3.775e-05	-0.002812	-3.775e-05
	-3.75e-05	-0.04383	-3.75e-05	0.003047	-3.75e-05	-0.01844	-3.75e-05	-0.000859	-3.75e-05	0.008907		-3.75e-05	-0.0907	-3.75e-05	-0.02625	-3.75e-05	-0.008672	-3.75e-05	-0.008672	-3.75e-05	-0.002812		-3.75e-05	-0.1317	-3.75e-05	-0.09656	-3.75e-05	-0.07703	-3.75e-05	-0.05555	-3.75e-05	-0.04187		-3.75e-05	0.01477	-3.75e-05	0.01672	-3.75e-05	0.01867	-3.75e-05	0.01867	-3.75e-05	0.01477		-3.75e-05	-0.008672	-3.75e-05	-0.002812	-3.75e-05
	-3.725e-05	-0.04578	-3.725e-05	0.003047	-3.725e-05	-0.02039	-3.725e-05	-0.002812	-3.725e-05	0.01086		-3.725e-05	-0.0907	-3.725e-05	-0.0282	-3.725e-05	-0.008672	-3.725e-05	-0.008672	-3.725e-05	-0.002812		-3.725e-05	-0.1317	-3.725e-05	-0.09656	-3.725e-05	-0.07703	-3.725e-05	-0.05359	-3.725e-05	-0.04187		-3.725e-05	0.01672	-3.725e-05	0.02063	-3.725e-05	0.01867	-3.725e-05	0.01867	-3.725e-05	0.01672		-3.725e-05	-0.008672	-3.725e-05	-0.002812	-3.725e-05
	-3.7e-05	-0.04578	-3.7e-05	0.003047	-3.7e-05	-0.01844	-3.7e-05	-0.000859	-3.7e-05	0.01086		-3.7e-05	-0.0907	-3.7e-05	-0.02625	-3.7e-05	-0.006718	-3.7e-05	-0.008672	-3.7e-05	-0.000859		-3.7e-05	-0.1317	-3.7e-05	-0.09656	-3.7e-05	-0.07508	-3.7e-05	-0.05555	-3.7e-05	-0.04187		-3.7e-05	0.01672	-3.7e-05	0.01867	-3.7e-05	0.01867	-3.7e-05	0.01867	-3.7e-05	0.01867		-3.7e-05	-0.008672	-3.7e-05	-0.000859	-3.7e-05
	-3.675e-05	-0.04578	-3.675e-05	0.003047	-3.675e-05	-0.01844	-3.675e-05	-0.000859	-3.675e-05	0.01086		-3.675e-05	-0.08875	-3.675e-05	-0.0243	-3.675e-05	-0.006718	-3.675e-05	-0.008672	-3.675e-05	-0.000859		-3.675e-05	-0.1317	-3.675e-05	-0.09461	-3.675e-05	-0.07508	-3.675e-05	-0.05555	-3.675e-05	-0.04187		-3.675e-05	0.01672	-3.675e-05	0.02063	-3.675e-05	0.01867	-3.675e-05	0.02063	-3.675e-05	0.01672		-3.675e-05	-0.008672	-3.675e-05	-0.000859	-3.675e-05
	-3.65e-05	-0.04578	-3.65e-05	0.005	-3.65e-05	-0.01844	-3.65e-05	-0.000859	-3.65e-05	0.01086		-3.65e-05	-0.08875	-3.65e-05	-0.0243	-3.65e-05	-0.006718	-3.65e-05	-0.006718	-3.65e-05	-0.000859		-3.65e-05	-0.1298	-3.65e-05	-0.09461	-3.65e-05	-0.07508	-3.65e-05	-0.05555	-3.65e-05	-0.03992		-3.65e-05	0.01672	-3.65e-05	0.02063	-3.65e-05	0.01867	-3.65e-05	0.01867	-3.65e-05	0.01672		-3.65e-05	-0.006718	-3.65e-05	-0.000859	-3.65e-05
	-3.625e-05	-0.04578	-3.625e-05	0.003047	-3.625e-05	-0.01648	-3.625e-05	-0.002812	-3.625e-05	0.01281		-3.625e-05	-0.08875	-3.625e-05	-0.0243	-3.625e-05	-0.006718	-3.625e-05	-0.006718	-3.625e-05	-0.000859		-3.625e-05	-0.1317	-3.625e-05	-0.09461	-3.625e-05	-0.07508	-3.625e-05	-0.05555	-3.625e-05	-0.03992		-3.625e-05	0.01672	-3.625e-05	0.02063	-3.625e-05	0.01867	-3.625e-05	0.01867	-3.625e-05	0.01867		-3.625e-05	-0.008672	-3.625e-05	-0.000859	-3.625e-05
	-3.6e-05	-0.04578	-3.6e-05	0.003047	-3.6e-05	-0.01453	-3.6e-05	-0.000859	-3.6e-05	0.01086		-3.6e-05	-0.08875	-3.6e-05	-0.0243	-3.6e-05	-0.006718	-3.6e-05	-0.006718	-3.6e-05	-0.002812		-3.6e-05	-0.1298	-3.6e-05	-0.09461	-3.6e-05	-0.07312	-3.6e-05	-0.05555	-3.6e-05	-0.04187		-3.6e-05	0.01672	-3.6e-05	0.01867	-3.6e-05	0.01867	-3.6e-05	0.01867	-3.6e-05	0.01867		-3.6e-05	-0.008672	-3.6e-05	-0.000859	-3.6e-05
	-3.575e-05	-0.04773	-3.575e-05	0.003047	-3.575e-05	-0.01844	-3.575e-05	-0.000859	-3.575e-05	0.01086		-3.575e-05	-0.08875	-3.575e-05	-0.02625	-3.575e-05	-0.008672	-3.575e-05	-0.006718	-3.575e-05	-0.004765		-3.575e-05	-0.1317	-3.575e-05	-0.09461	-3.575e-05	-0.07312	-3.575e-05	-0.05555	-3.575e-05	-0.03992		-3.575e-05	0.01672	-3.575e-05	0.01867	-3.575e-05	0.01672	-3.575e-05	0.01867	-3.575e-05	0.01867		-3.575e-05	-0.008672	-3.575e-05	-0.002812	-3.575e-05
	-3.55e-05	-0.04578	-3.55e-05	0.003047	-3.55e-05	-0.01648	-3.55e-05	-0.000859	-3.55e-05	0.008907		-3.55e-05	-0.08875	-3.55e-05	-0.02625	-3.55e-05	-0.006718	-3.55e-05	-0.006718	-3.55e-05	-0.002812		-3.55e-05	-0.1317	-3.55e-05	-0.09656	-3.55e-05	-0.07508	-3.55e-05	-0.05555	-3.55e-05	-0.03992		-3.55e-05	0.01672	-3.55e-05	0.01867	-3.55e-05	0.01477	-3.55e-05	0.01867	-3.55e-05	0.01867		-3.55e-05	-0.008672	-3.55e-05	-0.002812	-3.55e-05
	-3.525e-05	-0.04578	-3.525e-05	-0.000859	-3.525e-05	-0.01648	-3.525e-05	-0.000859	-3.525e-05	0.008907		-3.525e-05	-0.08875	-3.525e-05	-0.02625	-3.525e-05	-0.008672	-3.525e-05	-0.006718	-3.525e-05	-0.002812		-3.525e-05	-0.1317	-3.525e-05	-0.09461	-3.525e-05	-0.07312	-3.525e-05	-0.05945	-3.525e-05	-0.03992		-3.525e-05	0.01477	-3.525e-05	0.01672	-3.525e-05	0.01672	-3.525e-05	0.01867	-3.525e-05	0.01672		-3.525e-05	-0.01062	-3.525e-05	-0.002812	-3.525e-05
	-3.5e-05	-0.04383	-3.5e-05	-0.000859	-3.5e-05	-0.01844	-3.5e-05	-0.000859	-3.5e-05	0.008907		-3.5e-05	-0.08875	-3.5e-05	-0.0282	-3.5e-05	-0.008672	-3.5e-05	-0.008672	-3.5e-05	-0.000859		-3.5e-05	-0.1298	-3.5e-05	-0.09656	-3.5e-05	-0.07312	-3.5e-05	-0.05945	-3.5e-05	-0.03992		-3.5e-05	0.01477	-3.5e-05	0.01672	-3.5e-05	0.01477	-3.5e-05	0.01867	-3.5e-05	0.01672		-3.5e-05	-0.01062	-3.5e-05	-0.002812	-3.5e-05
	-3.475e-05	-0.04578	-3.475e-05	0.001094	-3.475e-05	-0.01844	-3.475e-05	-0.000859	-3.475e-05	0.008907		-3.475e-05	-0.08875	-3.475e-05	-0.0243	-3.475e-05	-0.008672	-3.475e-05	-0.008672	-3.475e-05	-0.000859		-3.475e-05	-0.1298	-3.475e-05	-0.09656	-3.475e-05	-0.07508	-3.475e-05	-0.0575	-3.475e-05	-0.03992		-3.475e-05	0.01477	-3.475e-05	0.01867	-3.475e-05	0.01672	-3.475e-05	0.01672	-3.475e-05	0.01672		-3.475e-05	-0.008672	-3.475e-05	-0.002812	-3.475e-05
	-3.45e-05	-0.04578	-3.45e-05	0.003047	-3.45e-05	-0.01648	-3.45e-05	-0.000859	-3.45e-05	0.01086		-3.45e-05	-0.08875	-3.45e-05	-0.0243	-3.45e-05	-0.006718	-3.45e-05	-0.006718	-3.45e-05	0.001094		-3.45e-05	-0.1317	-3.45e-05	-0.09461	-3.45e-05	-0.07508	-3.45e-05	-0.0575	-3.45e-05	-0.03992		-3.45e-05	0.01477	-3.45e-05	0.01672	-3.45e-05	0.01672	-3.45e-05	0.01672	-3.45e-05	0.01867		-3.45e-05	-0.01062	-3.45e-05	-0.002812	-3.45e-05
	-3.425e-05	-0.04578	-3.425e-05	0.003047	-3.425e-05	-0.01648	-3.425e-05	-0.000859	-3.425e-05	0.01086		-3.425e-05	-0.08875	-3.425e-05	-0.02234	-3.425e-05	-0.006718	-3.425e-05	-0.004765	-3.425e-05	0.001094		-3.425e-05	-0.1298	-3.425e-05	-0.09461	-3.425e-05	-0.07508	-3.425e-05	-0.05945	-3.425e-05	-0.03992		-3.425e-05	0.01477	-3.425e-05	0.01672	-3.425e-05	0.01672	-3.425e-05	0.01867	-3.425e-05	0.01867		-3.425e-05	-0.01062	-3.425e-05	-0.002812	-3.425e-05
	-3.4e-05	-0.04578	-3.4e-05	0.003047	-3.4e-05	-0.01844	-3.4e-05	-0.002812	-3.4e-05	0.008907		-3.4e-05	-0.08875	-3.4e-05	-0.02234	-3.4e-05	-0.006718	-3.4e-05	-0.006718	-3.4e-05	-0.000859		-3.4e-05	-0.1298	-3.4e-05	-0.09461	-3.4e-05	-0.07312	-3.4e-05	-0.0575	-3.4e-05	-0.03992		-3.4e-05	0.01477	-3.4e-05	0.01672	-3.4e-05	0.01672	-3.4e-05	0.01672	-3.4e-05	0.01867		-3.4e-05	-0.01062	-3.4e-05	-0.002812	-3.4e-05
	-3.375e-05	-0.04383	-3.375e-05	0.003047	-3.375e-05	-0.01648	-3.375e-05	-0.000859	-3.375e-05	0.01086		-3.375e-05	-0.08875	-3.375e-05	-0.0243	-3.375e-05	-0.008672	-3.375e-05	-0.004765	-3.375e-05	-0.002812		-3.375e-05	-0.1298	-3.375e-05	-0.09656	-3.375e-05	-0.07508	-3.375e-05	-0.0575	-3.375e-05	-0.03992		-3.375e-05	0.01281	-3.375e-05	0.01672	-3.375e-05	0.01672	-3.375e-05	0.01477	-3.375e-05	0.01867		-3.375e-05	-0.008672	-3.375e-05	-0.002812	-3.375e-05
	-3.35e-05	-0.04578	-3.35e-05	0.003047	-3.35e-05	-0.01844	-3.35e-05	-0.002812	-3.35e-05	0.006953		-3.35e-05	-0.08875	-3.35e-05	-0.02625	-3.35e-05	-0.008672	-3.35e-05	-0.006718	-3.35e-05	-0.000859		-3.35e-05	-0.1298	-3.35e-05	-0.09656	-3.35e-05	-0.07508	-3.35e-05	-0.05945	-3.35e-05	-0.04187		-3.35e-05	0.01281	-3.35e-05	0.01672	-3.35e-05	0.01477	-3.35e-05	0.01477	-3.35e-05	0.01867		-3.35e-05	-0.01062	-3.35e-05	-0.004765	-3.35e-05
	-3.325e-05	-0.04383	-3.325e-05	0.001094	-3.325e-05	-0.01844	-3.325e-05	-0.002812	-3.325e-05	0.008907		-3.325e-05	-0.0907	-3.325e-05	-0.02625	-3.325e-05	-0.01062	-3.325e-05	-0.008672	-3.325e-05	-0.000859		-3.325e-05	-0.1298	-3.325e-05	-0.09656	-3.325e-05	-0.07312	-3.325e-05	-0.05945	-3.325e-05	-0.03797		-3.325e-05	0.01281	-3.325e-05	0.01477	-3.325e-05	0.01477	-3.325e-05	0.01672	-3.325e-05	0.01672		-3.325e-05	-0.008672	-3.325e-05	-0.004765	-3.325e-05
	-3.3e-05	-0.04578	-3.3e-05	0.001094	-3.3e-05	-0.01844	-3.3e-05	-0.000859	-3.3e-05	0.008907		-3.3e-05	-0.0907	-3.3e-05	-0.0282	-3.3e-05	-0.008672	-3.3e-05	-0.006718	-3.3e-05	-0.000859		-3.3e-05	-0.1298	-3.3e-05	-0.09656	-3.3e-05	-0.07508	-3.3e-05	-0.06141	-3.3e-05	-0.04187		-3.3e-05	0.01281	-3.3e-05	0.01477	-3.3e-05	0.01672	-3.3e-05	0.01477	-3.3e-05	0.01672		-3.3e-05	-0.008672	-3.3e-05	-0.004765	-3.3e-05
	-3.275e-05	-0.04383	-3.275e-05	0.001094	-3.275e-05	-0.01844	-3.275e-05	-0.002812	-3.275e-05	0.01086		-3.275e-05	-0.0907	-3.275e-05	-0.02625	-3.275e-05	-0.008672	-3.275e-05	-0.008672	-3.275e-05	-0.000859		-3.275e-05	-0.1317	-3.275e-05	-0.09656	-3.275e-05	-0.07508	-3.275e-05	-0.05945	-3.275e-05	-0.04187		-3.275e-05	0.01086	-3.275e-05	0.01477	-3.275e-05	0.01477	-3.275e-05	0.01672	-3.275e-05	0.01672		-3.275e-05	-0.01062	-3.275e-05	-0.002812	-3.275e-05
	-3.25e-05	-0.04578	-3.25e-05	0.001094	-3.25e-05	-0.01844	-3.25e-05	-0.002812	-3.25e-05	0.008907		-3.25e-05	-0.0907	-3.25e-05	-0.02625	-3.25e-05	-0.008672	-3.25e-05	-0.008672	-3.25e-05	-0.000859		-3.25e-05	-0.1298	-3.25e-05	-0.09656	-3.25e-05	-0.07508	-3.25e-05	-0.05945	-3.25e-05	-0.04187		-3.25e-05	0.01281	-3.25e-05	0.01672	-3.25e-05	0.01477	-3.25e-05	0.01672	-3.25e-05	0.01672		-3.25e-05	-0.01062	-3.25e-05	-0.002812	-3.25e-05
	-3.225e-05	-0.04578	-3.225e-05	0.003047	-3.225e-05	-0.02039	-3.225e-05	-0.002812	-3.225e-05	0.008907		-3.225e-05	-0.08875	-3.225e-05	-0.02625	-3.225e-05	-0.008672	-3.225e-05	-0.008672	-3.225e-05	-0.000859		-3.225e-05	-0.1317	-3.225e-05	-0.09852	-3.225e-05	-0.07703	-3.225e-05	-0.0575	-3.225e-05	-0.04187		-3.225e-05	0.01477	-3.225e-05	0.01672	-3.225e-05	0.01672	-3.225e-05	0.01672	-3.225e-05	0.01672		-3.225e-05	-0.008672	-3.225e-05	-0.002812	-3.225e-05
	-3.2e-05	-0.04578	-3.2e-05	0.001094	-3.2e-05	-0.02039	-3.2e-05	-0.002812	-3.2e-05	0.008907		-3.2e-05	-0.0907	-3.2e-05	-0.0243	-3.2e-05	-0.008672	-3.2e-05	-0.006718	-3.2e-05	-0.000859		-3.2e-05	-0.1298	-3.2e-05	-0.09852	-3.2e-05	-0.07508	-3.2e-05	-0.05945	-3.2e-05	-0.04187		-3.2e-05	0.01477	-3.2e-05	0.01672	-3.2e-05	0.01867	-3.2e-05	0.01672	-3.2e-05	0.01867		-3.2e-05	-0.008672	-3.2e-05	-0.002812	-3.2e-05
	-3.175e-05	-0.04578	-3.175e-05	0.003047	-3.175e-05	-0.02039	-3.175e-05	-0.000859	-3.175e-05	0.008907		-3.175e-05	-0.0907	-3.175e-05	-0.0243	-3.175e-05	-0.008672	-3.175e-05	-0.008672	-3.175e-05	-0.000859		-3.175e-05	-0.1317	-3.175e-05	-0.09852	-3.175e-05	-0.07508	-3.175e-05	-0.0575	-3.175e-05	-0.04383		-3.175e-05	0.01672	-3.175e-05	0.01672	-3.175e-05	0.01867	-3.175e-05	0.01672	-3.175e-05	0.01867		-3.175e-05	-0.008672	-3.175e-05	-0.002812	-3.175e-05
	-3.15e-05	-0.04578	-3.15e-05	0.003047	-3.15e-05	-0.02039	-3.15e-05	-0.000859	-3.15e-05	0.008907		-3.15e-05	-0.0907	-3.15e-05	-0.0243	-3.15e-05	-0.008672	-3.15e-05	-0.008672	-3.15e-05	-0.000859		-3.15e-05	-0.1298	-3.15e-05	-0.09656	-3.15e-05	-0.07703	-3.15e-05	-0.05555	-3.15e-05	-0.04187		-3.15e-05	0.01477	-3.15e-05	0.01867	-3.15e-05	0.01672	-3.15e-05	0.01672	-3.15e-05	0.01867		-3.15e-05	-0.01062	-3.15e-05	-0.002812	-3.15e-05
	-3.125e-05	-0.04773	-3.125e-05	0.003047	-3.125e-05	-0.02039	-3.125e-05	-0.002812	-3.125e-05	0.008907		-3.125e-05	-0.08875	-3.125e-05	-0.0243	-3.125e-05	-0.01062	-3.125e-05	-0.008672	-3.125e-05	-0.000859		-3.125e-05	-0.1317	-3.125e-05	-0.09656	-3.125e-05	-0.07703	-3.125e-05	-0.05555	-3.125e-05	-0.04383		-3.125e-05	0.01672	-3.125e-05	0.01867	-3.125e-05	0.01867	-3.125e-05	0.01477	-3.125e-05	0.01867		-3.125e-05	-0.008672	-3.125e-05	-0.002812	-3.125e-05
	-3.1e-05	-0.04773	-3.1e-05	0.003047	-3.1e-05	-0.01844	-3.1e-05	-0.002812	-3.1e-05	0.008907		-3.1e-05	-0.0907	-3.1e-05	-0.02625	-3.1e-05	-0.008672	-3.1e-05	-0.008672	-3.1e-05	-0.000859		-3.1e-05	-0.1317	-3.1e-05	-0.09656	-3.1e-05	-0.07508	-3.1e-05	-0.05555	-3.1e-05	-0.04383		-3.1e-05	0.01477	-3.1e-05	0.01867	-3.1e-05	0.01672	-3.1e-05	0.01672	-3.1e-05	0.01672		-3.1e-05	-0.008672	-3.1e-05	-0.002812	-3.1e-05
	-3.075e-05	-0.04578	-3.075e-05	0.001094	-3.075e-05	-0.01844	-3.075e-05	-0.000859	-3.075e-05	0.008907		-3.075e-05	-0.08875	-3.075e-05	-0.02625	-3.075e-05	-0.008672	-3.075e-05	-0.006718	-3.075e-05	-0.000859		-3.075e-05	-0.1317	-3.075e-05	-0.09852	-3.075e-05	-0.07703	-3.075e-05	-0.05555	-3.075e-05	-0.04187		-3.075e-05	0.01477	-3.075e-05	0.01672	-3.075e-05	0.01867	-3.075e-05	0.01672	-3.075e-05	0.01672		-3.075e-05	-0.008672	-3.075e-05	-0.002812	-3.075e-05
	-3.05e-05	-0.04383	-3.05e-05	0.001094	-3.05e-05	-0.01844	-3.05e-05	-0.000859	-3.05e-05	0.008907		-3.05e-05	-0.08875	-3.05e-05	-0.0282	-3.05e-05	-0.008672	-3.05e-05	-0.008672	-3.05e-05	-0.000859		-3.05e-05	-0.1298	-3.05e-05	-0.09656	-3.05e-05	-0.07508	-3.05e-05	-0.05555	-3.05e-05	-0.04187		-3.05e-05	0.01477	-3.05e-05	0.01867	-3.05e-05	0.01867	-3.05e-05	0.01867	-3.05e-05	0.01672		-3.05e-05	-0.008672	-3.05e-05	-0.000859	-3.05e-05
	-3.025e-05	-0.04383	-3.025e-05	0.003047	-3.025e-05	-0.01844	-3.025e-05	-0.002812	-3.025e-05	0.01086		-3.025e-05	-0.08875	-3.025e-05	-0.02625	-3.025e-05	-0.008672	-3.025e-05	-0.008672	-3.025e-05	-0.000859		-3.025e-05	-0.1317	-3.025e-05	-0.09852	-3.025e-05	-0.07508	-3.025e-05	-0.05555	-3.025e-05	-0.04383		-3.025e-05	0.01672	-3.025e-05	0.01867	-3.025e-05	0.01672	-3.025e-05	0.01867	-3.025e-05	0.01672		-3.025e-05	-0.006718	-3.025e-05	-0.002812	-3.025e-05
	-3e-05	-0.04578	-3e-05	0.003047	-3e-05	-0.02039	-3e-05	-0.002812	-3e-05	0.01086		-3e-05	-0.08875	-3e-05	-0.0243	-3e-05	-0.006718	-3e-05	-0.008672	-3e-05	-0.000859		-3e-05	-0.1317	-3e-05	-0.09656	-3e-05	-0.07508	-3e-05	-0.05555	-3e-05	-0.04187		-3e-05	0.01672	-3e-05	0.01867	-3e-05	0.01867	-3e-05	0.01867	-3e-05	0.01477		-3e-05	-0.008672	-3e-05	-0.002812	-3e-05
	-2.975e-05	-0.04578	-2.975e-05	0.001094	-2.975e-05	-0.02039	-2.975e-05	-0.000859	-2.975e-05	0.01281		-2.975e-05	-0.08875	-2.975e-05	-0.02625	-2.975e-05	-0.006718	-2.975e-05	-0.006718	-2.975e-05	-0.002812		-2.975e-05	-0.1317	-2.975e-05	-0.09656	-2.975e-05	-0.07508	-2.975e-05	-0.05555	-2.975e-05	-0.04187		-2.975e-05	0.01867	-2.975e-05	0.02063	-2.975e-05	0.01867	-2.975e-05	0.02063	-2.975e-05	0.01672		-2.975e-05	-0.006718	-2.975e-05	-0.000859	-2.975e-05
	-2.95e-05	-0.04578	-2.95e-05	0.001094	-2.95e-05	-0.01844	-2.95e-05	-0.002812	-2.95e-05	0.01086		-2.95e-05	-0.0907	-2.95e-05	-0.0243	-2.95e-05	-0.008672	-2.95e-05	-0.006718	-2.95e-05	-0.000859		-2.95e-05	-0.1298	-2.95e-05	-0.09656	-2.95e-05	-0.07508	-2.95e-05	-0.0575	-2.95e-05	-0.04187		-2.95e-05	0.01867	-2.95e-05	0.02063	-2.95e-05	0.01867	-2.95e-05	0.02063	-2.95e-05	0.01867		-2.95e-05	-0.01062	-2.95e-05	-0.000859	-2.95e-05
	-2.925e-05	-0.04578	-2.925e-05	0.001094	-2.925e-05	-0.01844	-2.925e-05	-0.002812	-2.925e-05	0.01086		-2.925e-05	-0.08875	-2.925e-05	-0.02625	-2.925e-05	-0.006718	-2.925e-05	-0.006718	-2.925e-05	-0.000859		-2.925e-05	-0.1298	-2.925e-05	-0.09656	-2.925e-05	-0.07508	-2.925e-05	-0.05555	-2.925e-05	-0.04187		-2.925e-05	0.01672	-2.925e-05	0.02063	-2.925e-05	0.01867	-2.925e-05	0.01867	-2.925e-05	0.01867		-2.925e-05	-0.008672	-2.925e-05	-0.000859	-2.925e-05
	-2.9e-05	-0.04773	-2.9e-05	0.001094	-2.9e-05	-0.01648	-2.9e-05	-0.002812	-2.9e-05	0.01086		-2.9e-05	-0.0868	-2.9e-05	-0.0243	-2.9e-05	-0.008672	-2.9e-05	-0.006718	-2.9e-05	-0.000859		-2.9e-05	-0.1298	-2.9e-05	-0.09656	-2.9e-05	-0.07312	-2.9e-05	-0.05359	-2.9e-05	-0.04187		-2.9e-05	0.01672	-2.9e-05	0.02063	-2.9e-05	0.01672	-2.9e-05	0.01867	-2.9e-05	0.01672		-2.9e-05	-0.008672	-2.9e-05	-0.000859	-2.9e-05
	-2.875e-05	-0.04773	-2.875e-05	0.001094	-2.875e-05	-0.01648	-2.875e-05	-0.002812	-2.875e-05	0.01086		-2.875e-05	-0.0868	-2.875e-05	-0.02625	-2.875e-05	-0.008672	-2.875e-05	-0.004765	-2.875e-05	0.001094		-2.875e-05	-0.1317	-2.875e-05	-0.09656	-2.875e-05	-0.07312	-2.875e-05	-0.05555	-2.875e-05	-0.04187		-2.875e-05	0.01477	-2.875e-05	0.01867	-2.875e-05	0.01672	-2.875e-05	0.01672	-2.875e-05	0.01867		-2.875e-05	-0.006718	-2.875e-05	-0.000859	-2.875e-05
	-2.85e-05	-0.04773	-2.85e-05	0.001094	-2.85e-05	-0.01648	-2.85e-05	-0.000859	-2.85e-05	0.01086		-2.85e-05	-0.08875	-2.85e-05	-0.02625	-2.85e-05	-0.006718	-2.85e-05	-0.004765	-2.85e-05	-0.000859		-2.85e-05	-0.1317	-2.85e-05	-0.09461	-2.85e-05	-0.07508	-2.85e-05	-0.05555	-2.85e-05	-0.04187		-2.85e-05	0.01477	-2.85e-05	0.01867	-2.85e-05	0.01672	-2.85e-05	0.01867	-2.85e-05	0.01672		-2.85e-05	-0.008672	-2.85e-05	-0.002812	-2.85e-05
	-2.825e-05	-0.04773	-2.825e-05	0.003047	-2.825e-05	-0.01648	-2.825e-05	-0.000859	-2.825e-05	0.01281		-2.825e-05	-0.08875	-2.825e-05	-0.02625	-2.825e-05	-0.006718	-2.825e-05	-0.006718	-2.825e-05	-0.002812		-2.825e-05	-0.1317	-2.825e-05	-0.09461	-2.825e-05	-0.07508	-2.825e-05	-0.0575	-2.825e-05	-0.03992		-2.825e-05	0.01477	-2.825e-05	0.01867	-2.825e-05	0.01672	-2.825e-05	0.01867	-2.825e-05	0.01672		-2.825e-05	-0.008672	-2.825e-05	-0.002812	-2.825e-05
	-2.8e-05	-0.04578	-2.8e-05	0.001094	-2.8e-05	-0.01648	-2.8e-05	-0.000859	-2.8e-05	0.01281		-2.8e-05	-0.0907	-2.8e-05	-0.0282	-2.8e-05	-0.008672	-2.8e-05	-0.006718	-2.8e-05	-0.002812		-2.8e-05	-0.1298	-2.8e-05	-0.09461	-2.8e-05	-0.07508	-2.8e-05	-0.0575	-2.8e-05	-0.03992		-2.8e-05	0.01477	-2.8e-05	0.01672	-2.8e-05	0.01477	-2.8e-05	0.01867	-2.8e-05	0.01672		-2.8e-05	-0.008672	-2.8e-05	-0.002812	-2.8e-05
	-2.775e-05	-0.04773	-2.775e-05	0.003047	-2.775e-05	-0.01648	-2.775e-05	-0.000859	-2.775e-05	0.01086		-2.775e-05	-0.08875	-2.775e-05	-0.02625	-2.775e-05	-0.008672	-2.775e-05	-0.006718	-2.775e-05	-0.002812		-2.775e-05	-0.1317	-2.775e-05	-0.09656	-2.775e-05	-0.07312	-2.775e-05	-0.0575	-2.775e-05	-0.03992		-2.775e-05	0.01477	-2.775e-05	0.01672	-2.775e-05	0.01672	-2.775e-05	0.01867	-2.775e-05	0.01477		-2.775e-05	-0.008672	-2.775e-05	-0.004765	-2.775e-05
	-2.75e-05	-0.04578	-2.75e-05	0.001094	-2.75e-05	-0.01648	-2.75e-05	-0.002812	-2.75e-05	0.008907		-2.75e-05	-0.0907	-2.75e-05	-0.02625	-2.75e-05	-0.006718	-2.75e-05	-0.006718	-2.75e-05	-0.002812		-2.75e-05	-0.1317	-2.75e-05	-0.09656	-2.75e-05	-0.07508	-2.75e-05	-0.0575	-2.75e-05	-0.03992		-2.75e-05	0.01477	-2.75e-05	0.01672	-2.75e-05	0.01672	-2.75e-05	0.01672	-2.75e-05	0.01867		-2.75e-05	-0.008672	-2.75e-05	-0.004765	-2.75e-05
	-2.725e-05	-0.04773	-2.725e-05	0.001094	-2.725e-05	-0.01844	-2.725e-05	-0.002812	-2.725e-05	0.008907		-2.725e-05	-0.08875	-2.725e-05	-0.0243	-2.725e-05	-0.008672	-2.725e-05	-0.008672	-2.725e-05	-0.000859		-2.725e-05	-0.1298	-2.725e-05	-0.09656	-2.725e-05	-0.07508	-2.725e-05	-0.0575	-2.725e-05	-0.03992		-2.725e-05	0.01477	-2.725e-05	0.01867	-2.725e-05	0.01672	-2.725e-05	0.01867	-2.725e-05	0.01867		-2.725e-05	-0.008672	-2.725e-05	-0.002812	-2.725e-05
	-2.7e-05	-0.04578	-2.7e-05	0.003047	-2.7e-05	-0.01844	-2.7e-05	-0.000859	-2.7e-05	0.008907		-2.7e-05	-0.0907	-2.7e-05	-0.0243	-2.7e-05	-0.008672	-2.7e-05	-0.006718	-2.7e-05	-0.000859		-2.7e-05	-0.1298	-2.7e-05	-0.09656	-2.7e-05	-0.07312	-2.7e-05	-0.0575	-2.7e-05	-0.03797		-2.7e-05	0.01477	-2.7e-05	0.01672	-2.7e-05	0.01672	-2.7e-05	0.01672	-2.7e-05	0.01867		-2.7e-05	-0.01062	-2.7e-05	-0.002812	-2.7e-05
	-2.675e-05	-0.04773	-2.675e-05	0.001094	-2.675e-05	-0.01844	-2.675e-05	-0.000859	-2.675e-05	0.008907		-2.675e-05	-0.08875	-2.675e-05	-0.02625	-2.675e-05	-0.006718	-2.675e-05	-0.008672	-2.675e-05	0.001094		-2.675e-05	-0.1298	-2.675e-05	-0.09656	-2.675e-05	-0.07508	-2.675e-05	-0.05945	-2.675e-05	-0.03992		-2.675e-05	0.01281	-2.675e-05	0.01867	-2.675e-05	0.01672	-2.675e-05	0.01672	-2.675e-05	0.01867		-2.675e-05	-0.008672	-2.675e-05	-0.002812	-2.675e-05
	-2.65e-05	-0.04383	-2.65e-05	0.001094	-2.65e-05	-0.01844	-2.65e-05	-0.002812	-2.65e-05	0.008907		-2.65e-05	-0.08875	-2.65e-05	-0.0243	-2.65e-05	-0.006718	-2.65e-05	-0.006718	-2.65e-05	0.001094		-2.65e-05	-0.1298	-2.65e-05	-0.09461	-2.65e-05	-0.07312	-2.65e-05	-0.0575	-2.65e-05	-0.04187		-2.65e-05	0.01281	-2.65e-05	0.01477	-2.65e-05	0.01672	-2.65e-05	0.01672	-2.65e-05	0.01867		-2.65e-05	-0.01062	-2.65e-05	-0.002812	-2.65e-05
	-2.625e-05	-0.04578	-2.625e-05	0.003047	-2.625e-05	-0.01844	-2.625e-05	-0.000859	-2.625e-05	0.01086		-2.625e-05	-0.08875	-2.625e-05	-0.0243	-2.625e-05	-0.006718	-2.625e-05	-0.006718	-2.625e-05	0.001094		-2.625e-05	-0.1298	-2.625e-05	-0.09461	-2.625e-05	-0.07312	-2.625e-05	-0.05945	-2.625e-05	-0.04187		-2.625e-05	0.01281	-2.625e-05	0.01672	-2.625e-05	0.01477	-2.625e-05	0.01867	-2.625e-05	0.01867		-2.625e-05	-0.01062	-2.625e-05	-0.002812	-2.625e-05
	-2.6e-05	-0.04773	-2.6e-05	0.001094	-2.6e-05	-0.01648	-2.6e-05	-0.002812	-2.6e-05	0.01086		-2.6e-05	-0.0907	-2.6e-05	-0.02625	-2.6e-05	-0.008672	-2.6e-05	-0.008672	-2.6e-05	-0.000859		-2.6e-05	-0.1317	-2.6e-05	-0.09461	-2.6e-05	-0.07508	-2.6e-05	-0.05945	-2.6e-05	-0.04187		-2.6e-05	0.01281	-2.6e-05	0.01477	-2.6e-05	0.01672	-2.6e-05	0.01672	-2.6e-05	0.01672		-2.6e-05	-0.01062	-2.6e-05	-0.004765	-2.6e-05
	-2.575e-05	-0.04578	-2.575e-05	0.001094	-2.575e-05	-0.01844	-2.575e-05	-0.002812	-2.575e-05	0.008907		-2.575e-05	-0.0907	-2.575e-05	-0.02625	-2.575e-05	-0.008672	-2.575e-05	-0.008672	-2.575e-05	-0.002812		-2.575e-05	-0.1317	-2.575e-05	-0.09461	-2.575e-05	-0.07508	-2.575e-05	-0.05945	-2.575e-05	-0.04187		-2.575e-05	0.01281	-2.575e-05	0.01477	-2.575e-05	0.01672	-2.575e-05	0.01477	-2.575e-05	0.01672		-2.575e-05	-0.01062	-2.575e-05	-0.006718	-2.575e-05
	-2.55e-05	-0.04578	-2.55e-05	0.003047	-2.55e-05	-0.01844	-2.55e-05	-0.002812	-2.55e-05	0.008907		-2.55e-05	-0.0907	-2.55e-05	-0.02625	-2.55e-05	-0.008672	-2.55e-05	-0.008672	-2.55e-05	-0.000859		-2.55e-05	-0.1317	-2.55e-05	-0.09656	-2.55e-05	-0.07508	-2.55e-05	-0.05945	-2.55e-05	-0.04187		-2.55e-05	0.01477	-2.55e-05	0.01477	-2.55e-05	0.01672	-2.55e-05	0.01672	-2.55e-05	0.01672		-2.55e-05	-0.01062	-2.55e-05	-0.004765	-2.55e-05
	-2.525e-05	-0.04578	-2.525e-05	0.001094	-2.525e-05	-0.01844	-2.525e-05	-0.000859	-2.525e-05	0.008907		-2.525e-05	-0.0907	-2.525e-05	-0.0243	-2.525e-05	-0.008672	-2.525e-05	-0.008672	-2.525e-05	-0.000859		-2.525e-05	-0.1317	-2.525e-05	-0.09852	-2.525e-05	-0.07508	-2.525e-05	-0.05945	-2.525e-05	-0.04383		-2.525e-05	0.01477	-2.525e-05	0.01672	-2.525e-05	0.01672	-2.525e-05	0.01477	-2.525e-05	0.01672		-2.525e-05	-0.008672	-2.525e-05	-0.002812	-2.525e-05
	-2.5e-05	-0.04383	-2.5e-05	0.001094	-2.5e-05	-0.01844	-2.5e-05	-0.000859	-2.5e-05	0.008907		-2.5e-05	-0.0907	-2.5e-05	-0.0243	-2.5e-05	-0.008672	-2.5e-05	-0.008672	-2.5e-05	-0.000859		-2.5e-05	-0.1317	-2.5e-05	-0.09656	-2.5e-05	-0.07508	-2.5e-05	-0.0575	-2.5e-05	-0.04187		-2.5e-05	0.01477	-2.5e-05	0.01672	-2.5e-05	0.01867	-2.5e-05	0.01672	-2.5e-05	0.01672		-2.5e-05	-0.008672	-2.5e-05	-0.002812	-2.5e-05
	-2.475e-05	-0.04578	-2.475e-05	0.003047	-2.475e-05	-0.01844	-2.475e-05	-0.002812	-2.475e-05	0.01086		-2.475e-05	-0.0907	-2.475e-05	-0.02625	-2.475e-05	-0.008672	-2.475e-05	-0.008672	-2.475e-05	-0.000859		-2.475e-05	-0.1298	-2.475e-05	-0.09852	-2.475e-05	-0.07508	-2.475e-05	-0.0575	-2.475e-05	-0.04187		-2.475e-05	0.01477	-2.475e-05	0.01672	-2.475e-05	0.01867	-2.475e-05	0.01867	-2.475e-05	0.01867		-2.475e-05	-0.008672	-2.475e-05	-0.000859	-2.475e-05
	-2.45e-05	-0.04383	-2.45e-05	0.003047	-2.45e-05	-0.02039	-2.45e-05	-0.000859	-2.45e-05	0.01086		-2.45e-05	-0.0907	-2.45e-05	-0.0282	-2.45e-05	-0.008672	-2.45e-05	-0.008672	-2.45e-05	-0.000859		-2.45e-05	-0.1298	-2.45e-05	-0.09656	-2.45e-05	-0.07508	-2.45e-05	-0.05555	-2.45e-05	-0.03992		-2.45e-05	0.01477	-2.45e-05	0.01867	-2.45e-05	0.01867	-2.45e-05	0.01867	-2.45e-05	0.01867		-2.45e-05	-0.008672	-2.45e-05	-0.000859	-2.45e-05
	-2.425e-05	-0.04383	-2.425e-05	0.003047	-2.425e-05	-0.02039	-2.425e-05	-0.000859	-2.425e-05	0.01086		-2.425e-05	-0.0907	-2.425e-05	-0.02625	-2.425e-05	-0.008672	-2.425e-05	-0.006718	-2.425e-05	0.001094		-2.425e-05	-0.1298	-2.425e-05	-0.09656	-2.425e-05	-0.07508	-2.425e-05	-0.05555	-2.425e-05	-0.04187		-2.425e-05	0.01477	-2.425e-05	0.01867	-2.425e-05	0.01867	-2.425e-05	0.01867	-2.425e-05	0.01867		-2.425e-05	-0.008672	-2.425e-05	0.001094	-2.425e-05
	-2.4e-05	-0.04578	-2.4e-05	0.003047	-2.4e-05	-0.02039	-2.4e-05	-0.000859	-2.4e-05	0.008907		-2.4e-05	-0.08875	-2.4e-05	-0.0243	-2.4e-05	-0.008672	-2.4e-05	-0.008672	-2.4e-05	-0.002812		-2.4e-05	-0.1317	-2.4e-05	-0.09656	-2.4e-05	-0.07508	-2.4e-05	-0.05555	-2.4e-05	-0.04187		-2.4e-05	0.01672	-2.4e-05	0.01867	-2.4e-05	0.01672	-2.4e-05	0.01672	-2.4e-05	0.01867		-2.4e-05	-0.008672	-2.4e-05	-0.000859	-2.4e-05
	-2.375e-05	-0.04773	-2.375e-05	0.003047	-2.375e-05	-0.02039	-2.375e-05	-0.000859	-2.375e-05	0.01086		-2.375e-05	-0.08875	-2.375e-05	-0.0243	-2.375e-05	-0.008672	-2.375e-05	-0.008672	-2.375e-05	-0.002812		-2.375e-05	-0.1317	-2.375e-05	-0.09656	-2.375e-05	-0.07703	-2.375e-05	-0.05359	-2.375e-05	-0.04187		-2.375e-05	0.01477	-2.375e-05	0.01672	-2.375e-05	0.01672	-2.375e-05	0.01672	-2.375e-05	0.01867		-2.375e-05	-0.008672	-2.375e-05	-0.000859	-2.375e-05
	-2.35e-05	-0.04578	-2.35e-05	0.003047	-2.35e-05	-0.02039	-2.35e-05	-0.002812	-2.35e-05	0.01086		-2.35e-05	-0.0907	-2.35e-05	-0.0243	-2.35e-05	-0.008672	-2.35e-05	-0.008672	-2.35e-05	-0.002812		-2.35e-05	-0.1337	-2.35e-05	-0.09656	-2.35e-05	-0.07703	-2.35e-05	-0.0575	-2.35e-05	-0.04187		-2.35e-05	0.01477	-2.35e-05	0.01672	-2.35e-05	0.01672	-2.35e-05	0.01672	-2.35e-05	0.01672		-2.35e-05	-0.008672	-2.35e-05	-0.002812	-2.35e-05
	-2.325e-05	-0.04383	-2.325e-05	0.003047	-2.325e-05	-0.02039	-2.325e-05	-0.002812	-2.325e-05	0.01086		-2.325e-05	-0.0907	-2.325e-05	-0.02625	-2.325e-05	-0.008672	-2.325e-05	-0.006718	-2.325e-05	-0.002812		-2.325e-05	-0.1317	-2.325e-05	-0.09656	-2.325e-05	-0.07703	-2.325e-05	-0.05555	-2.325e-05	-0.04383		-2.325e-05	0.01672	-2.325e-05	0.01672	-2.325e-05	0.01867	-2.325e-05	0.01672	-2.325e-05	0.01672		-2.325e-05	-0.008672	-2.325e-05	-0.002812	-2.325e-05
	-2.3e-05	-0.04578	-2.3e-05	0.003047	-2.3e-05	-0.01844	-2.3e-05	-0.002812	-2.3e-05	0.01086		-2.3e-05	-0.08875	-2.3e-05	-0.0243	-2.3e-05	-0.008672	-2.3e-05	-0.006718	-2.3e-05	-0.000859		-2.3e-05	-0.1337	-2.3e-05	-0.09656	-2.3e-05	-0.07703	-2.3e-05	-0.05555	-2.3e-05	-0.04383		-2.3e-05	0.01672	-2.3e-05	0.01867	-2.3e-05	0.01672	-2.3e-05	0.01867	-2.3e-05	0.01672		-2.3e-05	-0.006718	-2.3e-05	-0.002812	-2.3e-05
	-2.275e-05	-0.04383	-2.275e-05	0.003047	-2.275e-05	-0.01844	-2.275e-05	-0.000859	-2.275e-05	0.01086		-2.275e-05	-0.08875	-2.275e-05	-0.0243	-2.275e-05	-0.008672	-2.275e-05	-0.006718	-2.275e-05	-0.000859		-2.275e-05	-0.1317	-2.275e-05	-0.09656	-2.275e-05	-0.07508	-2.275e-05	-0.05555	-2.275e-05	-0.04187		-2.275e-05	0.01477	-2.275e-05	0.01867	-2.275e-05	0.01867	-2.275e-05	0.01867	-2.275e-05	0.01672		-2.275e-05	-0.008672	-2.275e-05	-0.002812	-2.275e-05
	-2.25e-05	-0.04578	-2.25e-05	0.001094	-2.25e-05	-0.01844	-2.25e-05	-0.000859	-2.25e-05	0.01086		-2.25e-05	-0.0907	-2.25e-05	-0.02625	-2.25e-05	-0.006718	-2.25e-05	-0.008672	-2.25e-05	-0.000859		-2.25e-05	-0.1298	-2.25e-05	-0.09656	-2.25e-05	-0.07703	-2.25e-05	-0.05555	-2.25e-05	-0.04187		-2.25e-05	0.01477	-2.25e-05	0.01867	-2.25e-05	0.01672	-2.25e-05	0.01867	-2.25e-05	0.01477		-2.25e-05	-0.008672	-2.25e-05	-0.000859	-2.25e-05
	-2.225e-05	-0.04578	-2.225e-05	0.003047	-2.225e-05	-0.01844	-2.225e-05	-0.000859	-2.225e-05	0.01086		-2.225e-05	-0.08875	-2.225e-05	-0.02625	-2.225e-05	-0.008672	-2.225e-05	-0.008672	-2.225e-05	0.001094		-2.225e-05	-0.1278	-2.225e-05	-0.09656	-2.225e-05	-0.07508	-2.225e-05	-0.05555	-2.225e-05	-0.03992		-2.225e-05	0.01477	-2.225e-05	0.01867	-2.225e-05	0.01672	-2.225e-05	0.01867	-2.225e-05	0.01672		-2.225e-05	-0.008672	-2.225e-05	-0.002812	-2.225e-05
	-2.2e-05	-0.04578	-2.2e-05	0.001094	-2.2e-05	-0.01648	-2.2e-05	-0.000859	-2.2e-05	0.01281		-2.2e-05	-0.08875	-2.2e-05	-0.02625	-2.2e-05	-0.008672	-2.2e-05	-0.006718	-2.2e-05	-0.000859		-2.2e-05	-0.1317	-2.2e-05	-0.09461	-2.2e-05	-0.07508	-2.2e-05	-0.05359	-2.2e-05	-0.04187		-2.2e-05	0.01477	-2.2e-05	0.01672	-2.2e-05	0.01672	-2.2e-05	0.01867	-2.2e-05	0.01672		-2.2e-05	-0.008672	-2.2e-05	-0.002812	-2.2e-05
	-2.175e-05	-0.04383	-2.175e-05	0.001094	-2.175e-05	-0.01844	-2.175e-05	-0.000859	-2.175e-05	0.01281		-2.175e-05	-0.08875	-2.175e-05	-0.02625	-2.175e-05	-0.006718	-2.175e-05	-0.008672	-2.175e-05	-0.000859		-2.175e-05	-0.1317	-2.175e-05	-0.09461	-2.175e-05	-0.07508	-2.175e-05	-0.05555	-2.175e-05	-0.03992		-2.175e-05	0.01477	-2.175e-05	0.01867	-2.175e-05	0.01672	-2.175e-05	0.01867	-2.175e-05	0.01672		-2.175e-05	-0.008672	-2.175e-05	-0.000859	-2.175e-05
	-2.15e-05	-0.04578	-2.15e-05	0.001094	-2.15e-05	-0.01844	-2.15e-05	-0.002812	-2.15e-05	0.008907		-2.15e-05	-0.08875	-2.15e-05	-0.0243	-2.15e-05	-0.006718	-2.15e-05	-0.006718	-2.15e-05	-0.002812		-2.15e-05	-0.1317	-2.15e-05	-0.09266	-2.15e-05	-0.07508	-2.15e-05	-0.05359	-2.15e-05	-0.03992		-2.15e-05	0.01477	-2.15e-05	0.01867	-2.15e-05	0.01672	-2.15e-05	0.01867	-2.15e-05	0.01672		-2.15e-05	-0.006718	-2.15e-05	-0.002812	-2.15e-05
	-2.125e-05	-0.04773	-2.125e-05	0.003047	-2.125e-05	-0.01648	-2.125e-05	-0.002812	-2.125e-05	0.01086		-2.125e-05	-0.08875	-2.125e-05	-0.0243	-2.125e-05	-0.006718	-2.125e-05	-0.006718	-2.125e-05	-0.002812		-2.125e-05	-0.1298	-2.125e-05	-0.09461	-2.125e-05	-0.07508	-2.125e-05	-0.05359	-2.125e-05	-0.03992		-2.125e-05	0.01477	-2.125e-05	0.01672	-2.125e-05	0.01672	-2.125e-05	0.01867	-2.125e-05	0.01672		-2.125e-05	-0.008672	-2.125e-05	-0.002812	-2.125e-05
	-2.1e-05	-0.04578	-2.1e-05	0.003047	-2.1e-05	-0.01844	-2.1e-05	-0.000859	-2.1e-05	0.008907		-2.1e-05	-0.08875	-2.1e-05	-0.0243	-2.1e-05	-0.008672	-2.1e-05	-0.006718	-2.1e-05	-0.000859		-2.1e-05	-0.1317	-2.1e-05	-0.09461	-2.1e-05	-0.07508	-2.1e-05	-0.0575	-2.1e-05	-0.03992		-2.1e-05	0.01477	-2.1e-05	0.01672	-2.1e-05	0.01867	-2.1e-05	0.01867	-2.1e-05	0.01672		-2.1e-05	-0.008672	-2.1e-05	-0.002812	-2.1e-05
	-2.075e-05	-0.04578	-2.075e-05	0.003047	-2.075e-05	-0.01648	-2.075e-05	-0.002812	-2.075e-05	0.01086		-2.075e-05	-0.08875	-2.075e-05	-0.0243	-2.075e-05	-0.008672	-2.075e-05	-0.006718	-2.075e-05	-0.000859		-2.075e-05	-0.1317	-2.075e-05	-0.09656	-2.075e-05	-0.07508	-2.075e-05	-0.0575	-2.075e-05	-0.03992		-2.075e-05	0.01281	-2.075e-05	0.01672	-2.075e-05	0.01672	-2.075e-05	0.01672	-2.075e-05	0.01672		-2.075e-05	-0.008672	-2.075e-05	-0.000859	-2.075e-05
	-2.05e-05	-0.04578	-2.05e-05	-0.000859	-2.05e-05	-0.01648	-2.05e-05	-0.002812	-2.05e-05	0.008907		-2.05e-05	-0.08875	-2.05e-05	-0.02625	-2.05e-05	-0.008672	-2.05e-05	-0.006718	-2.05e-05	-0.000859		-2.05e-05	-0.1298	-2.05e-05	-0.09656	-2.05e-05	-0.07508	-2.05e-05	-0.0575	-2.05e-05	-0.03992		-2.05e-05	0.01281	-2.05e-05	0.01672	-2.05e-05	0.01672	-2.05e-05	0.01672	-2.05e-05	0.01672		-2.05e-05	-0.008672	-2.05e-05	-0.002812	-2.05e-05
	-2.025e-05	-0.04578	-2.025e-05	0.001094	-2.025e-05	-0.01844	-2.025e-05	-0.002812	-2.025e-05	0.008907		-2.025e-05	-0.0907	-2.025e-05	-0.02625	-2.025e-05	-0.008672	-2.025e-05	-0.008672	-2.025e-05	-0.000859		-2.025e-05	-0.1317	-2.025e-05	-0.09656	-2.025e-05	-0.07312	-2.025e-05	-0.05945	-2.025e-05	-0.04187		-2.025e-05	0.01281	-2.025e-05	0.01672	-2.025e-05	0.01672	-2.025e-05	0.01867	-2.025e-05	0.01672		-2.025e-05	-0.01062	-2.025e-05	-0.004765	-2.025e-05
	-2e-05	-0.04578	-2e-05	0.001094	-2e-05	-0.01844	-2e-05	-0.000859	-2e-05	0.008907		-2e-05	-0.0907	-2e-05	-0.02625	-2e-05	-0.008672	-2e-05	-0.008672	-2e-05	-0.000859		-2e-05	-0.1298	-2e-05	-0.09461	-2e-05	-0.07508	-2e-05	-0.05945	-2e-05	-0.03992		-2e-05	0.01477	-2e-05	0.01672	-2e-05	0.01672	-2e-05	0.01672	-2e-05	0.01867		-2e-05	-0.008672	-2e-05	-0.002812	-2e-05
	-1.975e-05	-0.04578	-1.975e-05	0.001094	-1.975e-05	-0.01844	-1.975e-05	-0.000859	-1.975e-05	0.008907		-1.975e-05	-0.0907	-1.975e-05	-0.0282	-1.975e-05	-0.006718	-1.975e-05	-0.008672	-1.975e-05	-0.000859		-1.975e-05	-0.1298	-1.975e-05	-0.09656	-1.975e-05	-0.07312	-1.975e-05	-0.0575	-1.975e-05	-0.03797		-1.975e-05	0.01281	-1.975e-05	0.01672	-1.975e-05	0.01672	-1.975e-05	0.01867	-1.975e-05	0.01867		-1.975e-05	-0.01062	-1.975e-05	-0.004765	-1.975e-05
	-1.95e-05	-0.04578	-1.95e-05	0.001094	-1.95e-05	-0.01844	-1.95e-05	-0.000859	-1.95e-05	0.008907		-1.95e-05	-0.0907	-1.95e-05	-0.02625	-1.95e-05	-0.008672	-1.95e-05	-0.008672	-1.95e-05	-0.000859		-1.95e-05	-0.1317	-1.95e-05	-0.09656	-1.95e-05	-0.07312	-1.95e-05	-0.0575	-1.95e-05	-0.03992		-1.95e-05	0.01281	-1.95e-05	0.01672	-1.95e-05	0.01672	-1.95e-05	0.01672	-1.95e-05	0.01867		-1.95e-05	-0.008672	-1.95e-05	-0.002812	-1.95e-05
	-1.925e-05	-0.04578	-1.925e-05	0.003047	-1.925e-05	-0.01648	-1.925e-05	-0.000859	-1.925e-05	0.008907		-1.925e-05	-0.0907	-1.925e-05	-0.0243	-1.925e-05	-0.006718	-1.925e-05	-0.008672	-1.925e-05	-0.002812		-1.925e-05	-0.1317	-1.925e-05	-0.09656	-1.925e-05	-0.07312	-1.925e-05	-0.05945	-1.925e-05	-0.04187		-1.925e-05	0.01281	-1.925e-05	0.01672	-1.925e-05	0.01672	-1.925e-05	0.01672	-1.925e-05	0.01672		-1.925e-05	-0.01062	-1.925e-05	-0.002812	-1.925e-05
	-1.9e-05	-0.04578	-1.9e-05	0.001094	-1.9e-05	-0.01844	-1.9e-05	-0.002812	-1.9e-05	0.008907		-1.9e-05	-0.0907	-1.9e-05	-0.0243	-1.9e-05	-0.008672	-1.9e-05	-0.006718	-1.9e-05	-0.002812		-1.9e-05	-0.1317	-1.9e-05	-0.09656	-1.9e-05	-0.07312	-1.9e-05	-0.05945	-1.9e-05	-0.03992		-1.9e-05	0.01477	-1.9e-05	0.01672	-1.9e-05	0.01672	-1.9e-05	0.01672	-1.9e-05	0.01672		-1.9e-05	-0.01062	-1.9e-05	-0.002812	-1.9e-05
	-1.875e-05	-0.04578	-1.875e-05	0.001094	-1.875e-05	-0.01844	-1.875e-05	-0.002812	-1.875e-05	0.01086		-1.875e-05	-0.08875	-1.875e-05	-0.02625	-1.875e-05	-0.008672	-1.875e-05	-0.006718	-1.875e-05	-0.002812		-1.875e-05	-0.1317	-1.875e-05	-0.09656	-1.875e-05	-0.07703	-1.875e-05	-0.0575	-1.875e-05	-0.04187		-1.875e-05	0.01477	-1.875e-05	0.01672	-1.875e-05	0.01672	-1.875e-05	0.01672	-1.875e-05	0.01672		-1.875e-05	-0.01062	-1.875e-05	-0.004765	-1.875e-05
	-1.85e-05	-0.04383	-1.85e-05	0.003047	-1.85e-05	-0.01844	-1.85e-05	-0.002812	-1.85e-05	0.008907		-1.85e-05	-0.0907	-1.85e-05	-0.0243	-1.85e-05	-0.008672	-1.85e-05	-0.008672	-1.85e-05	0.001094		-1.85e-05	-0.1317	-1.85e-05	-0.09656	-1.85e-05	-0.07703	-1.85e-05	-0.05945	-1.85e-05	-0.04383		-1.85e-05	0.01281	-1.85e-05	0.01672	-1.85e-05	0.01672	-1.85e-05	0.01477	-1.85e-05	0.01672		-1.85e-05	-0.01062	-1.85e-05	-0.004765	-1.85e-05
	-1.825e-05	-0.04578	-1.825e-05	0.003047	-1.825e-05	-0.01844	-1.825e-05	-0.000859	-1.825e-05	0.01086		-1.825e-05	-0.08875	-1.825e-05	-0.02625	-1.825e-05	-0.008672	-1.825e-05	-0.008672	-1.825e-05	-0.000859		-1.825e-05	-0.1317	-1.825e-05	-0.09461	-1.825e-05	-0.07508	-1.825e-05	-0.06141	-1.825e-05	-0.04187		-1.825e-05	0.01477	-1.825e-05	0.01672	-1.825e-05	0.01672	-1.825e-05	0.01672	-1.825e-05	0.01477		-1.825e-05	-0.008672	-1.825e-05	-0.002812	-1.825e-05
	-1.8e-05	-0.04773	-1.8e-05	0.003047	-1.8e-05	-0.01844	-1.8e-05	-0.000859	-1.8e-05	0.01086		-1.8e-05	-0.0907	-1.8e-05	-0.02625	-1.8e-05	-0.008672	-1.8e-05	-0.008672	-1.8e-05	-0.000859		-1.8e-05	-0.1298	-1.8e-05	-0.09656	-1.8e-05	-0.07508	-1.8e-05	-0.05945	-1.8e-05	-0.04187		-1.8e-05	0.01477	-1.8e-05	0.01477	-1.8e-05	0.01672	-1.8e-05	0.01672	-1.8e-05	0.01672		-1.8e-05	-0.01062	-1.8e-05	-0.002812	-1.8e-05
	-1.775e-05	-0.04578	-1.775e-05	0.003047	-1.775e-05	-0.02039	-1.775e-05	-0.002812	-1.775e-05	0.01086		-1.775e-05	-0.0907	-1.775e-05	-0.02625	-1.775e-05	-0.006718	-1.775e-05	-0.008672	-1.775e-05	-0.000859		-1.775e-05	-0.1298	-1.775e-05	-0.09656	-1.775e-05	-0.07508	-1.775e-05	-0.06141	-1.775e-05	-0.04187		-1.775e-05	0.01281	-1.775e-05	0.01672	-1.775e-05	0.01672	-1.775e-05	0.01672	-1.775e-05	0.01867		-1.775e-05	-0.008672	-1.775e-05	-0.002812	-1.775e-05
	-1.75e-05	-0.04773	-1.75e-05	0.001094	-1.75e-05	-0.02039	-1.75e-05	-0.000859	-1.75e-05	0.008907		-1.75e-05	-0.0907	-1.75e-05	-0.02625	-1.75e-05	-0.008672	-1.75e-05	-0.008672	-1.75e-05	-0.000859		-1.75e-05	-0.1298	-1.75e-05	-0.09852	-1.75e-05	-0.07508	-1.75e-05	-0.0575	-1.75e-05	-0.03992		-1.75e-05	0.01477	-1.75e-05	0.01867	-1.75e-05	0.01672	-1.75e-05	0.01672	-1.75e-05	0.01867		-1.75e-05	-0.008672	-1.75e-05	-0.000859	-1.75e-05
	-1.725e-05	-0.04578	-1.725e-05	0.001094	-1.725e-05	-0.02039	-1.725e-05	-0.000859	-1.725e-05	0.008907		-1.725e-05	-0.0907	-1.725e-05	-0.02625	-1.725e-05	-0.008672	-1.725e-05	-0.008672	-1.725e-05	-0.002812		-1.725e-05	-0.1298	-1.725e-05	-0.09656	-1.725e-05	-0.07508	-1.725e-05	-0.0575	-1.725e-05	-0.04383		-1.725e-05	0.01477	-1.725e-05	0.01867	-1.725e-05	0.01672	-1.725e-05	0.01867	-1.725e-05	0.01867		-1.725e-05	-0.008672	-1.725e-05	-0.000859	-1.725e-05
	-1.7e-05	-0.04578	-1.7e-05	0.001094	-1.7e-05	-0.02039	-1.7e-05	-0.000859	-1.7e-05	0.008907		-1.7e-05	-0.08875	-1.7e-05	-0.0243	-1.7e-05	-0.008672	-1.7e-05	-0.006718	-1.7e-05	-0.002812		-1.7e-05	-0.1298	-1.7e-05	-0.09656	-1.7e-05	-0.07508	-1.7e-05	-0.0575	-1.7e-05	-0.04383		-1.7e-05	0.01672	-1.7e-05	0.01867	-1.7e-05	0.01672	-1.7e-05	0.01867	-1.7e-05	0.02063		-1.7e-05	-0.008672	-1.7e-05	-0.000859	-1.7e-05
	-1.675e-05	-0.04383	-1.675e-05	0.001094	-1.675e-05	-0.01844	-1.675e-05	-0.000859	-1.675e-05	0.008907		-1.675e-05	-0.08875	-1.675e-05	-0.0243	-1.675e-05	-0.006718	-1.675e-05	-0.006718	-1.675e-05	-0.000859		-1.675e-05	-0.1298	-1.675e-05	-0.09656	-1.675e-05	-0.07508	-1.675e-05	-0.05555	-1.675e-05	-0.04187		-1.675e-05	0.01672	-1.675e-05	0.01867	-1.675e-05	0.01867	-1.675e-05	0.01672	-1.675e-05	0.01867		-1.675e-05	-0.006718	-1.675e-05	-0.000859	-1.675e-05
	-1.65e-05	-0.04578	-1.65e-05	0.003047	-1.65e-05	-0.01844	-1.65e-05	-0.002812	-1.65e-05	0.01086		-1.65e-05	-0.08875	-1.65e-05	-0.0243	-1.65e-05	-0.008672	-1.65e-05	-0.006718	-1.65e-05	-0.000859		-1.65e-05	-0.1298	-1.65e-05	-0.09656	-1.65e-05	-0.07703	-1.65e-05	-0.05555	-1.65e-05	-0.04187		-1.65e-05	0.01672	-1.65e-05	0.01867	-1.65e-05	0.01867	-1.65e-05	0.01672	-1.65e-05	0.01672		-1.65e-05	-0.008672	-1.65e-05	-0.002812	-1.65e-05
	-1.625e-05	-0.04383	-1.625e-05	0.003047	-1.625e-05	-0.01844	-1.625e-05	-0.002812	-1.625e-05	0.01086		-1.625e-05	-0.08875	-1.625e-05	-0.02625	-1.625e-05	-0.008672	-1.625e-05	-0.006718	-1.625e-05	0.001094		-1.625e-05	-0.1298	-1.625e-05	-0.09656	-1.625e-05	-0.07508	-1.625e-05	-0.05555	-1.625e-05	-0.04187		-1.625e-05	0.01477	-1.625e-05	0.01867	-1.625e-05	0.01672	-1.625e-05	0.01672	-1.625e-05	0.01672		-1.625e-05	-0.008672	-1.625e-05	-0.002812	-1.625e-05
	-1.6e-05	-0.04383	-1.6e-05	0.003047	-1.6e-05	-0.01648	-1.6e-05	-0.000859	-1.6e-05	0.01086		-1.6e-05	-0.08875	-1.6e-05	-0.0243	-1.6e-05	-0.008672	-1.6e-05	-0.008672	-1.6e-05	0.001094		-1.6e-05	-0.1317	-1.6e-05	-0.09461	-1.6e-05	-0.07508	-1.6e-05	-0.05359	-1.6e-05	-0.04383		-1.6e-05	0.01672	-1.6e-05	0.01867	-1.6e-05	0.01672	-1.6e-05	0.01672	-1.6e-05	0.01672		-1.6e-05	-0.008672	-1.6e-05	-0.002812	-1.6e-05
	-1.575e-05	-0.04383	-1.575e-05	0.003047	-1.575e-05	-0.01844	-1.575e-05	-0.000859	-1.575e-05	0.01086		-1.575e-05	-0.08875	-1.575e-05	-0.02625	-1.575e-05	-0.006718	-1.575e-05	-0.006718	-1.575e-05	0.001094		-1.575e-05	-0.1298	-1.575e-05	-0.09656	-1.575e-05	-0.07508	-1.575e-05	-0.05555	-1.575e-05	-0.04383		-1.575e-05	0.01281	-1.575e-05	0.01672	-1.575e-05	0.01672	-1.575e-05	0.01672	-1.575e-05	0.01867		-1.575e-05	-0.006718	-1.575e-05	-0.002812	-1.575e-05
	-1.55e-05	-0.04578	-1.55e-05	0.003047	-1.55e-05	-0.02039	-1.55e-05	-0.000859	-1.55e-05	0.01086		-1.55e-05	-0.08875	-1.55e-05	-0.02625	-1.55e-05	-0.008672	-1.55e-05	-0.008672	-1.55e-05	0.001094		-1.55e-05	-0.1317	-1.55e-05	-0.09461	-1.55e-05	-0.07508	-1.55e-05	-0.05555	-1.55e-05	-0.04383		-1.55e-05	0.01477	-1.55e-05	0.01672	-1.55e-05	0.01867	-1.55e-05	0.01672	-1.55e-05	0.01867		-1.55e-05	-0.008672	-1.55e-05	-0.002812	-1.55e-05
	-1.525e-05	-0.04578	-1.525e-05	0.003047	-1.525e-05	-0.02039	-1.525e-05	-0.000859	-1.525e-05	0.01086		-1.525e-05	-0.08875	-1.525e-05	-0.02625	-1.525e-05	-0.006718	-1.525e-05	-0.008672	-1.525e-05	0.001094		-1.525e-05	-0.1298	-1.525e-05	-0.09656	-1.525e-05	-0.07508	-1.525e-05	-0.05555	-1.525e-05	-0.04187		-1.525e-05	0.01477	-1.525e-05	0.01672	-1.525e-05	0.01672	-1.525e-05	0.01867	-1.525e-05	0.01867		-1.525e-05	-0.008672	-1.525e-05	-0.000859	-1.525e-05
	-1.5e-05	-0.04383	-1.5e-05	0.003047	-1.5e-05	-0.01844	-1.5e-05	-0.000859	-1.5e-05	0.01086		-1.5e-05	-0.0907	-1.5e-05	-0.02625	-1.5e-05	-0.006718	-1.5e-05	-0.008672	-1.5e-05	-0.000859		-1.5e-05	-0.1317	-1.5e-05	-0.09656	-1.5e-05	-0.07703	-1.5e-05	-0.05555	-1.5e-05	-0.04187		-1.5e-05	0.01477	-1.5e-05	0.01867	-1.5e-05	0.01672	-1.5e-05	0.01867	-1.5e-05	0.01867		-1.5e-05	-0.006718	-1.5e-05	-0.000859	-1.5e-05
	-1.475e-05	-0.04578	-1.475e-05	0.001094	-1.475e-05	-0.01844	-1.475e-05	-0.000859	-1.475e-05	0.01086		-1.475e-05	-0.08875	-1.475e-05	-0.0243	-1.475e-05	-0.006718	-1.475e-05	-0.006718	-1.475e-05	-0.000859		-1.475e-05	-0.1298	-1.475e-05	-0.09656	-1.475e-05	-0.07508	-1.475e-05	-0.05359	-1.475e-05	-0.04187		-1.475e-05	0.01672	-1.475e-05	0.01867	-1.475e-05	0.01672	-1.475e-05	0.01867	-1.475e-05	0.01867		-1.475e-05	-0.008672	-1.475e-05	-0.000859	-1.475e-05
	-1.45e-05	-0.04578	-1.45e-05	0.001094	-1.45e-05	-0.01844	-1.45e-05	-0.000859	-1.45e-05	0.008907		-1.45e-05	-0.08875	-1.45e-05	-0.0243	-1.45e-05	-0.006718	-1.45e-05	-0.004765	-1.45e-05	-0.002812		-1.45e-05	-0.1298	-1.45e-05	-0.09656	-1.45e-05	-0.07508	-1.45e-05	-0.05555	-1.45e-05	-0.03992		-1.45e-05	0.01477	-1.45e-05	0.01867	-1.45e-05	0.01672	-1.45e-05	0.01867	-1.45e-05	0.01867		-1.45e-05	-0.008672	-1.45e-05	-0.002812	-1.45e-05
	-1.425e-05	-0.04773	-1.425e-05	0.001094	-1.425e-05	-0.01844	-1.425e-05	-0.002812	-1.425e-05	0.01086		-1.425e-05	-0.08875	-1.425e-05	-0.0243	-1.425e-05	-0.006718	-1.425e-05	-0.004765	-1.425e-05	-0.000859		-1.425e-05	-0.1298	-1.425e-05	-0.09656	-1.425e-05	-0.07508	-1.425e-05	-0.05359	-1.425e-05	-0.03797		-1.425e-05	0.01477	-1.425e-05	0.01672	-1.425e-05	0.01672	-1.425e-05	0.01867	-1.425e-05	0.01672		-1.425e-05	-0.008672	-1.425e-05	-0.002812	-1.425e-05
	-1.4e-05	-0.04578	-1.4e-05	0.003047	-1.4e-05	-0.01648	-1.4e-05	-0.000859	-1.4e-05	0.01086		-1.4e-05	-0.08875	-1.4e-05	-0.0243	-1.4e-05	-0.006718	-1.4e-05	-0.004765	-1.4e-05	0.001094		-1.4e-05	-0.1317	-1.4e-05	-0.09461	-1.4e-05	-0.07508	-1.4e-05	-0.05555	-1.4e-05	-0.03992		-1.4e-05	0.01477	-1.4e-05	0.01672	-1.4e-05	0.01672	-1.4e-05	0.01672	-1.4e-05	0.01672		-1.4e-05	-0.01062	-1.4e-05	-0.002812	-1.4e-05
	-1.375e-05	-0.04578	-1.375e-05	0.003047	-1.375e-05	-0.01648	-1.375e-05	-0.000859	-1.375e-05	0.01086		-1.375e-05	-0.08875	-1.375e-05	-0.02625	-1.375e-05	-0.006718	-1.375e-05	-0.004765	-1.375e-05	0.001094		-1.375e-05	-0.1317	-1.375e-05	-0.09461	-1.375e-05	-0.07508	-1.375e-05	-0.05555	-1.375e-05	-0.03992		-1.375e-05	0.01477	-1.375e-05	0.01672	-1.375e-05	0.01672	-1.375e-05	0.01672	-1.375e-05	0.01477		-1.375e-05	-0.01062	-1.375e-05	-0.002812	-1.375e-05
	-1.35e-05	-0.04578	-1.35e-05	0.003047	-1.35e-05	-0.01648	-1.35e-05	-0.000859	-1.35e-05	0.01086		-1.35e-05	-0.08875	-1.35e-05	-0.02625	-1.35e-05	-0.008672	-1.35e-05	-0.006718	-1.35e-05	0.001094		-1.35e-05	-0.1317	-1.35e-05	-0.09656	-1.35e-05	-0.07312	-1.35e-05	-0.05555	-1.35e-05	-0.04187		-1.35e-05	0.01477	-1.35e-05	0.01672	-1.35e-05	0.01672	-1.35e-05	0.01867	-1.35e-05	0.01672		-1.35e-05	-0.01062	-1.35e-05	-0.002812	-1.35e-05
	-1.325e-05	-0.04773	-1.325e-05	0.001094	-1.325e-05	-0.01844	-1.325e-05	-0.002812	-1.325e-05	0.01086		-1.325e-05	-0.08875	-1.325e-05	-0.02625	-1.325e-05	-0.008672	-1.325e-05	-0.006718	-1.325e-05	-0.000859		-1.325e-05	-0.1317	-1.325e-05	-0.09656	-1.325e-05	-0.07703	-1.325e-05	-0.0575	-1.325e-05	-0.03992		-1.325e-05	0.01477	-1.325e-05	0.01672	-1.325e-05	0.01672	-1.325e-05	0.01867	-1.325e-05	0.01477		-1.325e-05	-0.006718	-1.325e-05	-0.004765	-1.325e-05
	-1.3e-05	-0.04578	-1.3e-05	0.003047	-1.3e-05	-0.01844	-1.3e-05	-0.002812	-1.3e-05	0.006953		-1.3e-05	-0.0907	-1.3e-05	-0.0282	-1.3e-05	-0.008672	-1.3e-05	-0.008672	-1.3e-05	-0.000859		-1.3e-05	-0.1317	-1.3e-05	-0.09656	-1.3e-05	-0.07508	-1.3e-05	-0.0575	-1.3e-05	-0.03992		-1.3e-05	0.01477	-1.3e-05	0.01281	-1.3e-05	0.01672	-1.3e-05	0.01672	-1.3e-05	0.01672		-1.3e-05	-0.008672	-1.3e-05	-0.004765	-1.3e-05
	-1.275e-05	-0.04578	-1.275e-05	0.001094	-1.275e-05	-0.01844	-1.275e-05	-0.002812	-1.275e-05	0.008907		-1.275e-05	-0.0907	-1.275e-05	-0.0282	-1.275e-05	-0.008672	-1.275e-05	-0.006718	-1.275e-05	-0.002812		-1.275e-05	-0.1317	-1.275e-05	-0.09852	-1.275e-05	-0.07508	-1.275e-05	-0.05555	-1.275e-05	-0.03992		-1.275e-05	0.01281	-1.275e-05	0.01477	-1.275e-05	0.01672	-1.275e-05	0.01672	-1.275e-05	0.01672		-1.275e-05	-0.01062	-1.275e-05	-0.004765	-1.275e-05
	-1.25e-05	-0.04578	-1.25e-05	0.001094	-1.25e-05	-0.01844	-1.25e-05	-0.002812	-1.25e-05	0.006953		-1.25e-05	-0.08875	-1.25e-05	-0.02625	-1.25e-05	-0.01062	-1.25e-05	-0.008672	-1.25e-05	-0.004765		-1.25e-05	-0.1298	-1.25e-05	-0.09852	-1.25e-05	-0.07508	-1.25e-05	-0.0575	-1.25e-05	-0.04187		-1.25e-05	0.01281	-1.25e-05	0.01477	-1.25e-05	0.01867	-1.25e-05	0.01672	-1.25e-05	0.01867		-1.25e-05	-0.01062	-1.25e-05	-0.004765	-1.25e-05
	-1.225e-05	-0.04773	-1.225e-05	0.001094	-1.225e-05	-0.01844	-1.225e-05	-0.002812	-1.225e-05	0.006953		-1.225e-05	-0.0907	-1.225e-05	-0.0243	-1.225e-05	-0.008672	-1.225e-05	-0.008672	-1.225e-05	-0.004765		-1.225e-05	-0.1317	-1.225e-05	-0.09852	-1.225e-05	-0.07508	-1.225e-05	-0.0575	-1.225e-05	-0.03992		-1.225e-05	0.01477	-1.225e-05	0.01672	-1.225e-05	0.01672	-1.225e-05	0.01672	-1.225e-05	0.01672		-1.225e-05	-0.01062	-1.225e-05	-0.004765	-1.225e-05
	-1.2e-05	-0.04773	-1.2e-05	-0.000859	-1.2e-05	-0.01844	-1.2e-05	-0.002812	-1.2e-05	0.008907		-1.2e-05	-0.0907	-1.2e-05	-0.02625	-1.2e-05	-0.008672	-1.2e-05	-0.008672	-1.2e-05	-0.002812		-1.2e-05	-0.1298	-1.2e-05	-0.09852	-1.2e-05	-0.07703	-1.2e-05	-0.05945	-1.2e-05	-0.03992		-1.2e-05	0.01477	-1.2e-05	0.01672	-1.2e-05	0.01672	-1.2e-05	0.01672	-1.2e-05	0.01672		-1.2e-05	-0.01062	-1.2e-05	-0.002812	-1.2e-05
	-1.175e-05	-0.04773	-1.175e-05	0.001094	-1.175e-05	-0.01844	-1.175e-05	-0.002812	-1.175e-05	0.008907		-1.175e-05	-0.0907	-1.175e-05	-0.02625	-1.175e-05	-0.008672	-1.175e-05	-0.008672	-1.175e-05	-0.000859		-1.175e-05	-0.1317	-1.175e-05	-0.09656	-1.175e-05	-0.07508	-1.175e-05	-0.05945	-1.175e-05	-0.03992		-1.175e-05	0.01477	-1.175e-05	0.01867	-1.175e-05	0.01672	-1.175e-05	0.01672	-1.175e-05	0.01477		-1.175e-05	-0.008672	-1.175e-05	-0.002812	-1.175e-05
	-1.15e-05	-0.04578	-1.15e-05	0.001094	-1.15e-05	-0.01844	-1.15e-05	-0.000859	-1.15e-05	0.01086		-1.15e-05	-0.08875	-1.15e-05	-0.02625	-1.15e-05	-0.006718	-1.15e-05	-0.008672	-1.15e-05	0.001094		-1.15e-05	-0.1317	-1.15e-05	-0.09656	-1.15e-05	-0.07508	-1.15e-05	-0.05945	-1.15e-05	-0.03992		-1.15e-05	0.01477	-1.15e-05	0.01672	-1.15e-05	0.01672	-1.15e-05	0.01672	-1.15e-05	0.01672		-1.15e-05	-0.008672	-1.15e-05	-0.002812	-1.15e-05
	-1.125e-05	-0.04578	-1.125e-05	0.003047	-1.125e-05	-0.01844	-1.125e-05	-0.000859	-1.125e-05	0.01281		-1.125e-05	-0.0907	-1.125e-05	-0.02625	-1.125e-05	-0.008672	-1.125e-05	-0.008672	-1.125e-05	0.001094		-1.125e-05	-0.1317	-1.125e-05	-0.09656	-1.125e-05	-0.07508	-1.125e-05	-0.06141	-1.125e-05	-0.04187		-1.125e-05	0.01477	-1.125e-05	0.01867	-1.125e-05	0.01867	-1.125e-05	0.01867	-1.125e-05	0.01672		-1.125e-05	-0.008672	-1.125e-05	-0.002812	-1.125e-05
	-1.1e-05	-0.04578	-1.1e-05	0.003047	-1.1e-05	-0.01844	-1.1e-05	-0.000859	-1.1e-05	0.01086		-1.1e-05	-0.0907	-1.1e-05	-0.0243	-1.1e-05	-0.006718	-1.1e-05	-0.006718	-1.1e-05	-0.000859		-1.1e-05	-0.1298	-1.1e-05	-0.09656	-1.1e-05	-0.07508	-1.1e-05	-0.05945	-1.1e-05	-0.04187		-1.1e-05	0.01672	-1.1e-05	0.01867	-1.1e-05	0.01672	-1.1e-05	0.01672	-1.1e-05	0.01672		-1.1e-05	-0.006718	-1.1e-05	-0.002812	-1.1e-05
	-1.075e-05	-0.04578	-1.075e-05	0.003047	-1.075e-05	-0.01844	-1.075e-05	-0.000859	-1.075e-05	0.008907		-1.075e-05	-0.0907	-1.075e-05	-0.0243	-1.075e-05	-0.008672	-1.075e-05	-0.006718	-1.075e-05	-0.000859		-1.075e-05	-0.1317	-1.075e-05	-0.09656	-1.075e-05	-0.07508	-1.075e-05	-0.06141	-1.075e-05	-0.04187		-1.075e-05	0.01672	-1.075e-05	0.01867	-1.075e-05	0.01672	-1.075e-05	0.01672	-1.075e-05	0.01867		-1.075e-05	-0.008672	-1.075e-05	-0.002812	-1.075e-05
	-1.05e-05	-0.04383	-1.05e-05	0.001094	-1.05e-05	-0.01844	-1.05e-05	-0.000859	-1.05e-05	0.008907		-1.05e-05	-0.0907	-1.05e-05	-0.02625	-1.05e-05	-0.008672	-1.05e-05	-0.006718	-1.05e-05	-0.000859		-1.05e-05	-0.1298	-1.05e-05	-0.09656	-1.05e-05	-0.07703	-1.05e-05	-0.05945	-1.05e-05	-0.04187		-1.05e-05	0.01477	-1.05e-05	0.01867	-1.05e-05	0.01672	-1.05e-05	0.01672	-1.05e-05	0.01672		-1.05e-05	-0.008672	-1.05e-05	-0.000859	-1.05e-05
	-1.025e-05	-0.04578	-1.025e-05	0.003047	-1.025e-05	-0.01844	-1.025e-05	-0.000859	-1.025e-05	0.008907		-1.025e-05	-0.08875	-1.025e-05	-0.02625	-1.025e-05	-0.01062	-1.025e-05	-0.008672	-1.025e-05	-0.002812		-1.025e-05	-0.1298	-1.025e-05	-0.09852	-1.025e-05	-0.07508	-1.025e-05	-0.05945	-1.025e-05	-0.04187		-1.025e-05	0.01477	-1.025e-05	0.01672	-1.025e-05	0.01672	-1.025e-05	0.01672	-1.025e-05	0.01672		-1.025e-05	-0.006718	-1.025e-05	-0.000859	-1.025e-05
	-1e-05	-0.04578	-1e-05	0.003047	-1e-05	-0.01844	-1e-05	-0.000859	-1e-05	0.01086		-1e-05	-0.0907	-1e-05	-0.0282	-1e-05	-0.008672	-1e-05	-0.006718	-1e-05	-0.002812		-1e-05	-0.1298	-1e-05	-0.09656	-1e-05	-0.07508	-1e-05	-0.0575	-1e-05	-0.04383		-1e-05	0.01477	-1e-05	0.01867	-1e-05	0.01672	-1e-05	0.01672	-1e-05	0.01867		-1e-05	-0.006718	-1e-05	-0.002812	-1e-05
	-9.75e-06	-0.04578	-9.75e-06	0.003047	-9.75e-06	-0.02039	-9.75e-06	-0.000859	-9.75e-06	0.01086		-9.75e-06	-0.0907	-9.75e-06	-0.02625	-9.75e-06	-0.006718	-9.75e-06	-0.008672	-9.75e-06	-0.000859		-9.75e-06	-0.1298	-9.75e-06	-0.09656	-9.75e-06	-0.07508	-9.75e-06	-0.0575	-9.75e-06	-0.04187		-9.75e-06	0.01477	-9.75e-06	0.01672	-9.75e-06	0.01672	-9.75e-06	0.01672	-9.75e-06	0.01867		-9.75e-06	-0.006718	-9.75e-06	-0.002812	-9.75e-06
	-9.5e-06	-0.04383	-9.5e-06	0.005	-9.5e-06	-0.01844	-9.5e-06	-0.000859	-9.5e-06	0.01281		-9.5e-06	-0.0907	-9.5e-06	-0.02625	-9.5e-06	-0.008672	-9.5e-06	-0.006718	-9.5e-06	0.001094		-9.5e-06	-0.1298	-9.5e-06	-0.09266	-9.5e-06	-0.07508	-9.5e-06	-0.0575	-9.5e-06	-0.03992		-9.5e-06	0.01477	-9.5e-06	0.01867	-9.5e-06	0.01672	-9.5e-06	0.01867	-9.5e-06	0.01672		-9.5e-06	-0.008672	-9.5e-06	-0.002812	-9.5e-06
	-9.25e-06	-0.04187	-9.25e-06	0.003047	-9.25e-06	-0.01844	-9.25e-06	-0.000859	-9.25e-06	0.01086		-9.25e-06	-0.0907	-9.25e-06	-0.02625	-9.25e-06	-0.006718	-9.25e-06	-0.006718	-9.25e-06	0.001094		-9.25e-06	-0.1317	-9.25e-06	-0.09461	-9.25e-06	-0.07508	-9.25e-06	-0.0575	-9.25e-06	-0.04187		-9.25e-06	0.01477	-9.25e-06	0.01867	-9.25e-06	0.01672	-9.25e-06	0.01867	-9.25e-06	0.01867		-9.25e-06	-0.006718	-9.25e-06	-0.002812	-9.25e-06
	-9e-06	-0.04383	-9e-06	0.003047	-9e-06	-0.01844	-9e-06	0.001094	-9e-06	0.01281		-9e-06	-0.08875	-9e-06	-0.0243	-9e-06	-0.006718	-9e-06	-0.008672	-9e-06	0.001094		-9e-06	-0.1298	-9e-06	-0.09461	-9e-06	-0.07508	-9e-06	-0.05555	-9e-06	-0.04187		-9e-06	0.01672	-9e-06	0.01867	-9e-06	0.01672	-9e-06	0.01867	-9e-06	0.01867		-9e-06	-0.006718	-9e-06	-0.000859	-9e-06
	-8.75e-06	-0.04383	-8.75e-06	0.003047	-8.75e-06	-0.01844	-8.75e-06	0.001094	-8.75e-06	0.01086		-8.75e-06	-0.08875	-8.75e-06	-0.02625	-8.75e-06	-0.006718	-8.75e-06	-0.006718	-8.75e-06	0.001094		-8.75e-06	-0.1317	-8.75e-06	-0.09461	-8.75e-06	-0.07508	-8.75e-06	-0.05555	-8.75e-06	-0.04187		-8.75e-06	0.01672	-8.75e-06	0.02063	-8.75e-06	0.01867	-8.75e-06	0.01672	-8.75e-06	0.01867		-8.75e-06	-0.006718	-8.75e-06	-0.000859	-8.75e-06
	-8.5e-06	-0.04578	-8.5e-06	0.003047	-8.5e-06	-0.01844	-8.5e-06	-0.000859	-8.5e-06	0.01086		-8.5e-06	-0.08875	-8.5e-06	-0.0243	-8.5e-06	-0.006718	-8.5e-06	-0.006718	-8.5e-06	-0.000859		-8.5e-06	-0.1298	-8.5e-06	-0.09461	-8.5e-06	-0.07312	-8.5e-06	-0.05555	-8.5e-06	-0.04187		-8.5e-06	0.01672	-8.5e-06	0.02063	-8.5e-06	0.01672	-8.5e-06	0.01672	-8.5e-06	0.01867		-8.5e-06	-0.008672	-8.5e-06	-0.000859	-8.5e-06
	-8.25e-06	-0.04578	-8.25e-06	0.003047	-8.25e-06	-0.01844	-8.25e-06	-0.000859	-8.25e-06	0.01086		-8.25e-06	-0.08875	-8.25e-06	-0.0243	-8.25e-06	-0.008672	-8.25e-06	-0.006718	-8.25e-06	0.001094		-8.25e-06	-0.1298	-8.25e-06	-0.09656	-8.25e-06	-0.07508	-8.25e-06	-0.05555	-8.25e-06	-0.03992		-8.25e-06	0.01477	-8.25e-06	0.01867	-8.25e-06	0.01867	-8.25e-06	0.01672	-8.25e-06	0.01867		-8.25e-06	-0.006718	-8.25e-06	-0.002812	-8.25e-06
	-8e-06	-0.04578	-8e-06	0.001094	-8e-06	-0.01648	-8e-06	-0.000859	-8e-06	0.008907		-8e-06	-0.08875	-8e-06	-0.02625	-8e-06	-0.008672	-8e-06	-0.006718	-8e-06	-0.000859		-8e-06	-0.1298	-8e-06	-0.09461	-8e-06	-0.07508	-8e-06	-0.05359	-8e-06	-0.04187		-8e-06	0.01477	-8e-06	0.01867	-8e-06	0.01672	-8e-06	0.01672	-8e-06	0.01867		-8e-06	-0.008672	-8e-06	-0.002812	-8e-06
	-7.75e-06	-0.04578	-7.75e-06	0.003047	-7.75e-06	-0.01844	-7.75e-06	-0.000859	-7.75e-06	0.01086		-7.75e-06	-0.0868	-7.75e-06	-0.0282	-7.75e-06	-0.006718	-7.75e-06	-0.006718	-7.75e-06	-0.000859		-7.75e-06	-0.1317	-7.75e-06	-0.09656	-7.75e-06	-0.07508	-7.75e-06	-0.05555	-7.75e-06	-0.04187		-7.75e-06	0.01477	-7.75e-06	0.01672	-7.75e-06	0.01672	-7.75e-06	0.01672	-7.75e-06	0.01867		-7.75e-06	-0.008672	-7.75e-06	-0.002812	-7.75e-06
	-7.5e-06	-0.04578	-7.5e-06	0.001094	-7.5e-06	-0.01648	-7.5e-06	-0.000859	-7.5e-06	0.01086		-7.5e-06	-0.08875	-7.5e-06	-0.0243	-7.5e-06	-0.008672	-7.5e-06	-0.006718	-7.5e-06	-0.000859		-7.5e-06	-0.1317	-7.5e-06	-0.09656	-7.5e-06	-0.07508	-7.5e-06	-0.05555	-7.5e-06	-0.04187		-7.5e-06	0.01281	-7.5e-06	0.01672	-7.5e-06	0.01672	-7.5e-06	0.01672	-7.5e-06	0.01867		-7.5e-06	-0.01062	-7.5e-06	-0.000859	-7.5e-06
	-7.25e-06	-0.04578	-7.25e-06	0.003047	-7.25e-06	-0.01844	-7.25e-06	-0.000859	-7.25e-06	0.01086		-7.25e-06	-0.08875	-7.25e-06	-0.02625	-7.25e-06	-0.006718	-7.25e-06	-0.006718	-7.25e-06	-0.002812		-7.25e-06	-0.1317	-7.25e-06	-0.09656	-7.25e-06	-0.07508	-7.25e-06	-0.05359	-7.25e-06	-0.04187		-7.25e-06	0.01281	-7.25e-06	0.01477	-7.25e-06	0.01477	-7.25e-06	0.01867	-7.25e-06	0.01672		-7.25e-06	-0.008672	-7.25e-06	-0.002812	-7.25e-06
	-7e-06	-0.04578	-7e-06	0.001094	-7e-06	-0.01844	-7e-06	-0.002812	-7e-06	0.01086		-7e-06	-0.08875	-7e-06	-0.02625	-7e-06	-0.006718	-7e-06	-0.008672	-7e-06	-0.000859		-7e-06	-0.1317	-7e-06	-0.09461	-7e-06	-0.07508	-7e-06	-0.05555	-7e-06	-0.03992		-7e-06	0.01281	-7e-06	0.01477	-7e-06	0.01672	-7e-06	0.01867	-7e-06	0.01672		-7e-06	-0.01062	-7e-06	-0.004765	-7e-06
	-6.75e-06	-0.04578	-6.75e-06	0.003047	-6.75e-06	-0.01844	-6.75e-06	-0.002812	-6.75e-06	0.008907		-6.75e-06	-0.08875	-6.75e-06	-0.02625	-6.75e-06	-0.006718	-6.75e-06	-0.006718	-6.75e-06	-0.002812		-6.75e-06	-0.1337	-6.75e-06	-0.09656	-6.75e-06	-0.07508	-6.75e-06	-0.05555	-6.75e-06	-0.03992		-6.75e-06	0.01477	-6.75e-06	0.01672	-6.75e-06	0.01672	-6.75e-06	0.01867	-6.75e-06	0.01672		-6.75e-06	-0.01062	-6.75e-06	-0.002812	-6.75e-06
	-6.5e-06	-0.04578	-6.5e-06	0.001094	-6.5e-06	-0.01844	-6.5e-06	-0.002812	-6.5e-06	0.008907		-6.5e-06	-0.08875	-6.5e-06	-0.0243	-6.5e-06	-0.006718	-6.5e-06	-0.006718	-6.5e-06	-0.002812		-6.5e-06	-0.1317	-6.5e-06	-0.09656	-6.5e-06	-0.07508	-6.5e-06	-0.05555	-6.5e-06	-0.03992		-6.5e-06	0.01477	-6.5e-06	0.01672	-6.5e-06	0.01867	-6.5e-06	0.01672	-6.5e-06	0.01672		-6.5e-06	-0.01062	-6.5e-06	-0.002812	-6.5e-06
	-6.25e-06	-0.04578	-6.25e-06	0.001094	-6.25e-06	-0.01844	-6.25e-06	-0.002812	-6.25e-06	0.008907		-6.25e-06	-0.08875	-6.25e-06	-0.0243	-6.25e-06	-0.008672	-6.25e-06	-0.004765	-6.25e-06	-0.002812		-6.25e-06	-0.1317	-6.25e-06	-0.09852	-6.25e-06	-0.07508	-6.25e-06	-0.05359	-6.25e-06	-0.03797		-6.25e-06	0.01477	-6.25e-06	0.01672	-6.25e-06	0.01867	-6.25e-06	0.01672	-6.25e-06	0.01672		-6.25e-06	-0.01062	-6.25e-06	-0.004765	-6.25e-06
	-6e-06	-0.04578	-6e-06	0.001094	-6e-06	-0.01844	-6e-06	-0.000859	-6e-06	0.008907		-6e-06	-0.0907	-6e-06	-0.0243	-6e-06	-0.01062	-6e-06	-0.008672	-6e-06	-0.002812		-6e-06	-0.1298	-6e-06	-0.09656	-6e-06	-0.07703	-6e-06	-0.05555	-6e-06	-0.03992		-6e-06	0.01477	-6e-06	0.01672	-6e-06	0.01672	-6e-06	0.01672	-6e-06	0.01672		-6e-06	-0.01062	-6e-06	-0.004765	-6e-06
	-5.75e-06	-0.04578	-5.75e-06	0.001094	-5.75e-06	-0.01844	-5.75e-06	-0.002812	-5.75e-06	0.008907		-5.75e-06	-0.0907	-5.75e-06	-0.02625	-5.75e-06	-0.01062	-5.75e-06	-0.008672	-5.75e-06	-0.002812		-5.75e-06	-0.1317	-5.75e-06	-0.09852	-5.75e-06	-0.07703	-5.75e-06	-0.0575	-5.75e-06	-0.03992		-5.75e-06	0.01281	-5.75e-06	0.01477	-5.75e-06	0.01672	-5.75e-06	0.01672	-5.75e-06	0.01672		-5.75e-06	-0.008672	-5.75e-06	-0.002812	-5.75e-06
	-5.5e-06	-0.04773	-5.5e-06	0.001094	-5.5e-06	-0.01844	-5.5e-06	-0.002812	-5.5e-06	0.008907		-5.5e-06	-0.08875	-5.5e-06	-0.02625	-5.5e-06	-0.008672	-5.5e-06	-0.008672	-5.5e-06	-0.000859		-5.5e-06	-0.1298	-5.5e-06	-0.09852	-5.5e-06	-0.07508	-5.5e-06	-0.0575	-5.5e-06	-0.03992		-5.5e-06	0.01477	-5.5e-06	0.01672	-5.5e-06	0.01672	-5.5e-06	0.01672	-5.5e-06	0.01672		-5.5e-06	-0.01062	-5.5e-06	-0.002812	-5.5e-06
	-5.25e-06	-0.04773	-5.25e-06	0.001094	-5.25e-06	-0.01844	-5.25e-06	-0.002812	-5.25e-06	0.008907		-5.25e-06	-0.0907	-5.25e-06	-0.02625	-5.25e-06	-0.008672	-5.25e-06	-0.01062	-5.25e-06	-0.000859		-5.25e-06	-0.1317	-5.25e-06	-0.09852	-5.25e-06	-0.07703	-5.25e-06	-0.05945	-5.25e-06	-0.04187		-5.25e-06	0.01086	-5.25e-06	0.01672	-5.25e-06	0.01477	-5.25e-06	0.01867	-5.25e-06	0.01672		-5.25e-06	-0.008672	-5.25e-06	-0.004765	-5.25e-06
	-5e-06	-0.04969	-5e-06	0.001094	-5e-06	-0.02039	-5e-06	-0.000859	-5e-06	0.006953		-5e-06	-0.08875	-5e-06	-0.02625	-5e-06	-0.008672	-5e-06	-0.008672	-5e-06	-0.000859		-5e-06	-0.1317	-5e-06	-0.09852	-5e-06	-0.07508	-5e-06	-0.05945	-5e-06	-0.03992		-5e-06	0.01281	-5e-06	0.01672	-5e-06	0.01672	-5e-06	0.01867	-5e-06	0.01672		-5e-06	-0.008672	-5e-06	-0.002812	-5e-06
	-4.75e-06	-0.04773	-4.75e-06	0.003047	-4.75e-06	-0.01844	-4.75e-06	-0.002812	-4.75e-06	0.008907		-4.75e-06	-0.08875	-4.75e-06	-0.0243	-4.75e-06	-0.008672	-4.75e-06	-0.008672	-4.75e-06	-0.002812		-4.75e-06	-0.1298	-4.75e-06	-0.09656	-4.75e-06	-0.07508	-4.75e-06	-0.05945	-4.75e-06	-0.03992		-4.75e-06	0.01281	-4.75e-06	0.01477	-4.75e-06	0.01672	-4.75e-06	0.01867	-4.75e-06	0.01672		-4.75e-06	-0.01062	-4.75e-06	-0.004765	-4.75e-06
	-4.5e-06	-0.04578	-4.5e-06	0.001094	-4.5e-06	-0.02039	-4.5e-06	-0.002812	-4.5e-06	0.008907		-4.5e-06	-0.0907	-4.5e-06	-0.02625	-4.5e-06	-0.008672	-4.5e-06	-0.008672	-4.5e-06	-0.002812		-4.5e-06	-0.1317	-4.5e-06	-0.09656	-4.5e-06	-0.07508	-4.5e-06	-0.05945	-4.5e-06	-0.04187		-4.5e-06	0.01477	-4.5e-06	0.01867	-4.5e-06	0.01867	-4.5e-06	0.01867	-4.5e-06	0.01672		-4.5e-06	-0.008672	-4.5e-06	-0.004765	-4.5e-06
	-4.25e-06	-0.04578	-4.25e-06	0.003047	-4.25e-06	-0.02039	-4.25e-06	-0.002812	-4.25e-06	0.008907		-4.25e-06	-0.0907	-4.25e-06	-0.02625	-4.25e-06	-0.008672	-4.25e-06	-0.006718	-4.25e-06	-0.002812		-4.25e-06	-0.1298	-4.25e-06	-0.09852	-4.25e-06	-0.07508	-4.25e-06	-0.05945	-4.25e-06	-0.04187		-4.25e-06	0.01477	-4.25e-06	0.01867	-4.25e-06	0.01867	-4.25e-06	0.01867	-4.25e-06	0.01672		-4.25e-06	-0.008672	-4.25e-06	-0.004765	-4.25e-06
	-4e-06	-0.04578	-4e-06	0.003047	-4e-06	-0.01844	-4e-06	-0.002812	-4e-06	0.008907		-4e-06	-0.0907	-4e-06	-0.02625	-4e-06	-0.008672	-4e-06	-0.006718	-4e-06	-0.002812		-4e-06	-0.1317	-4e-06	-0.09852	-4e-06	-0.07703	-4e-06	-0.05945	-4e-06	-0.04187		-4e-06	0.01477	-4e-06	0.01867	-4e-06	0.01867	-4e-06	0.01672	-4e-06	0.01672		-4e-06	-0.008672	-4e-06	-0.002812	-4e-06
	-3.75e-06	-0.04773	-3.75e-06	0.001094	-3.75e-06	-0.01844	-3.75e-06	-0.002812	-3.75e-06	0.01086		-3.75e-06	-0.0907	-3.75e-06	-0.0243	-3.75e-06	-0.008672	-3.75e-06	-0.006718	-3.75e-06	-0.002812		-3.75e-06	-0.1317	-3.75e-06	-0.09656	-3.75e-06	-0.07703	-3.75e-06	-0.05945	-3.75e-06	-0.04187		-3.75e-06	0.01477	-3.75e-06	0.01867	-3.75e-06	0.01672	-3.75e-06	0.01672	-3.75e-06	0.01672		-3.75e-06	-0.008672	-3.75e-06	-0.002812	-3.75e-06
	-3.5e-06	-0.04578	-3.5e-06	0.003047	-3.5e-06	-0.01844	-3.5e-06	-0.000859	-3.5e-06	0.008907		-3.5e-06	-0.0907	-3.5e-06	-0.02625	-3.5e-06	-0.008672	-3.5e-06	-0.008672	-3.5e-06	-0.000859		-3.5e-06	-0.1317	-3.5e-06	-0.09656	-3.5e-06	-0.07508	-3.5e-06	-0.05945	-3.5e-06	-0.04187		-3.5e-06	0.01477	-3.5e-06	0.01867	-3.5e-06	0.01672	-3.5e-06	0.01867	-3.5e-06	0.01672		-3.5e-06	-0.008672	-3.5e-06	-0.002812	-3.5e-06
	-3.25e-06	-0.04578	-3.25e-06	0.003047	-3.25e-06	-0.01844	-3.25e-06	-0.000859	-3.25e-06	0.01086		-3.25e-06	-0.08875	-3.25e-06	-0.02625	-3.25e-06	-0.008672	-3.25e-06	-0.008672	-3.25e-06	-0.000859		-3.25e-06	-0.1298	-3.25e-06	-0.09656	-3.25e-06	-0.07508	-3.25e-06	-0.0575	-3.25e-06	-0.04383		-3.25e-06	0.01672	-3.25e-06	0.01867	-3.25e-06	0.01672	-3.25e-06	0.01672	-3.25e-06	0.01672		-3.25e-06	-0.006718	-3.25e-06	-0.000859	-3.25e-06
	-3e-06	-0.04383	-3e-06	0.003047	-3e-06	-0.01844	-3e-06	-0.000859	-3e-06	0.01086		-3e-06	-0.0907	-3e-06	-0.02625	-3e-06	-0.006718	-3e-06	-0.008672	-3e-06	-0.000859		-3e-06	-0.1317	-3e-06	-0.09656	-3e-06	-0.07508	-3e-06	-0.05945	-3e-06	-0.04383		-3e-06	0.01477	-3e-06	0.01867	-3e-06	0.01672	-3e-06	0.01867	-3e-06	0.01477		-3e-06	-0.008672	-3e-06	-0.000859	-3e-06
	-2.75e-06	-0.04578	-2.75e-06	0.003047	-2.75e-06	-0.01844	-2.75e-06	-0.000859	-2.75e-06	0.01086		-2.75e-06	-0.08875	-2.75e-06	-0.0243	-2.75e-06	-0.006718	-2.75e-06	-0.008672	-2.75e-06	-0.000859		-2.75e-06	-0.1298	-2.75e-06	-0.09656	-2.75e-06	-0.07508	-2.75e-06	-0.0575	-2.75e-06	-0.04383		-2.75e-06	0.01672	-2.75e-06	0.01867	-2.75e-06	0.01672	-2.75e-06	0.01867	-2.75e-06	0.01672		-2.75e-06	-0.006718	-2.75e-06	-0.000859	-2.75e-06
	-2.5e-06	-0.04578	-2.5e-06	0.003047	-2.5e-06	-0.01844	-2.5e-06	-0.002812	-2.5e-06	0.008907		-2.5e-06	-0.08875	-2.5e-06	-0.02625	-2.5e-06	-0.008672	-2.5e-06	-0.008672	-2.5e-06	0.001094		-2.5e-06	-0.1298	-2.5e-06	-0.09656	-2.5e-06	-0.07508	-2.5e-06	-0.05945	-2.5e-06	-0.04383		-2.5e-06	0.01477	-2.5e-06	0.01672	-2.5e-06	0.01867	-2.5e-06	0.01867	-2.5e-06	0.01672		-2.5e-06	-0.006718	-2.5e-06	-0.000859	-2.5e-06
	-2.25e-06	-0.04578	-2.25e-06	0.001094	-2.25e-06	-0.02039	-2.25e-06	-0.000859	-2.25e-06	0.008907		-2.25e-06	-0.08875	-2.25e-06	-0.02625	-2.25e-06	-0.008672	-2.25e-06	-0.008672	-2.25e-06	-0.000859		-2.25e-06	-0.1298	-2.25e-06	-0.09656	-2.25e-06	-0.07508	-2.25e-06	-0.0575	-2.25e-06	-0.04383		-2.25e-06	0.01672	-2.25e-06	0.01672	-2.25e-06	0.01672	-2.25e-06	0.01867	-2.25e-06	0.01867		-2.25e-06	-0.006718	-2.25e-06	-0.000859	-2.25e-06
	-2e-06	-0.04383	-2e-06	0.005	-2e-06	-0.01844	-2e-06	-0.000859	-2e-06	0.008907		-2e-06	-0.08875	-2e-06	-0.02625	-2e-06	-0.006718	-2e-06	-0.006718	-2e-06	-0.000859		-2e-06	-0.1317	-2e-06	-0.09461	-2e-06	-0.07312	-2e-06	-0.05555	-2e-06	-0.04187		-2e-06	0.01477	-2e-06	0.01867	-2e-06	0.01867	-2e-06	0.01672	-2e-06	0.01867		-2e-06	-0.006718	-2e-06	-0.000859	-2e-06
	-1.75e-06	-0.04383	-1.75e-06	0.003047	-1.75e-06	-0.01844	-1.75e-06	0.001094	-1.75e-06	0.01086		-1.75e-06	-0.08875	-1.75e-06	-0.0243	-1.75e-06	-0.006718	-1.75e-06	-0.004765	-1.75e-06	-0.000859		-1.75e-06	-0.1298	-1.75e-06	-0.09461	-1.75e-06	-0.07312	-1.75e-06	-0.05359	-1.75e-06	-0.04187		-1.75e-06	0.01672	-1.75e-06	0.01867	-1.75e-06	0.01672	-1.75e-06	0.01672	-1.75e-06	0.01867		-1.75e-06	-0.006718	-1.75e-06	-0.000859	-1.75e-06
	-1.5e-06	-0.04383	-1.5e-06	0.003047	-1.5e-06	-0.01844	-1.5e-06	-0.000859	-1.5e-06	0.01086		-1.5e-06	-0.08875	-1.5e-06	-0.02625	-1.5e-06	-0.006718	-1.5e-06	-0.004765	-1.5e-06	0.001094		-1.5e-06	-0.1298	-1.5e-06	-0.09461	-1.5e-06	-0.07508	-1.5e-06	-0.0575	-1.5e-06	-0.04187		-1.5e-06	0.01477	-1.5e-06	0.01867	-1.5e-06	0.01672	-1.5e-06	0.01672	-1.5e-06	0.01867		-1.5e-06	-0.006718	-1.5e-06	-0.002812	-1.5e-06
	-1.25e-06	-0.04383	-1.25e-06	0.003047	-1.25e-06	-0.01648	-1.25e-06	-0.000859	-1.25e-06	0.01281		-1.25e-06	-0.08875	-1.25e-06	-0.0243	-1.25e-06	-0.008672	-1.25e-06	-0.006718	-1.25e-06	0.001094		-1.25e-06	-0.1298	-1.25e-06	-0.09656	-1.25e-06	-0.07312	-1.25e-06	-0.05359	-1.25e-06	-0.03992		-1.25e-06	0.01477	-1.25e-06	0.01672	-1.25e-06	0.01672	-1.25e-06	0.01672	-1.25e-06	0.01867		-1.25e-06	-0.008672	-1.25e-06	-0.002812	-1.25e-06
	-1e-06	-0.04383	-1e-06	0.003047	-1e-06	-0.01648	-1e-06	-0.000859	-1e-06	0.01281		-1e-06	-0.08875	-1e-06	-0.0243	-1e-06	-0.006718	-1e-06	-0.006718	-1e-06	0.001094		-1e-06	-0.1298	-1e-06	-0.09461	-1e-06	-0.07312	-1e-06	-0.05359	-1e-06	-0.04187		-1e-06	0.01477	-1e-06	0.01867	-1e-06	0.01672	-1e-06	0.01477	-1e-06	0.01867		-1e-06	-0.008672	-1e-06	-0.002812	-1e-06
	-7.5e-07	-0.04578	-7.5e-07	0.003047	-7.5e-07	-0.01648	-7.5e-07	-0.000859	-7.5e-07	0.01086		-7.5e-07	-0.0868	-7.5e-07	-0.0243	-7.5e-07	-0.008672	-7.5e-07	-0.008672	-7.5e-07	0.003047		-7.5e-07	-0.1317	-7.5e-07	-0.09656	-7.5e-07	-0.07312	-7.5e-07	-0.05555	-7.5e-07	-0.03992		-7.5e-07	0.01672	-7.5e-07	0.01672	-7.5e-07	0.01672	-7.5e-07	0.01477	-7.5e-07	0.01867		-7.5e-07	-0.008672	-7.5e-07	-0.002812	-7.5e-07
	-5e-07	-0.04383	-5e-07	0.001094	-5e-07	-0.01844	-5e-07	-0.000859	-5e-07	0.01086		-5e-07	-0.08875	-5e-07	-0.02625	-5e-07	-0.008672	-5e-07	-0.008672	-5e-07	0.001094		-5e-07	-0.1317	-5e-07	-0.09656	-5e-07	-0.07508	-5e-07	-0.0575	-5e-07	-0.03992		-5e-07	0.01672	-5e-07	0.01672	-5e-07	0.01672	-5e-07	0.01672	-5e-07	0.01672		-5e-07	-0.01062	-5e-07	-0.002812	-5e-07
	-2.5e-07	-0.04578	-2.5e-07	0.001094	-2.5e-07	-0.02039	-2.5e-07	-0.000859	-2.5e-07	0.01086		-2.5e-07	-0.08875	-2.5e-07	-0.02625	-2.5e-07	-0.008672	-2.5e-07	-0.008672	-2.5e-07	0.001094		-2.5e-07	-0.1317	-2.5e-07	-0.09656	-2.5e-07	-0.07508	-2.5e-07	-0.05555	-2.5e-07	-0.04187		-2.5e-07	0.01477	-2.5e-07	0.01672	-2.5e-07	0.01672	-2.5e-07	0.01672	-2.5e-07	0.01867		-2.5e-07	-0.01062	-2.5e-07	-0.000859	-2.5e-07
	-4.65868e-21	-0.04578	-4.65868e-21	0.001094	-4.65868e-21	-0.01844	-4.65868e-21	-0.002812	-4.65868e-21	0.008907		-4.65868e-21	-0.0868	-4.65868e-21	-0.02625	-4.65868e-21	-0.006718	-4.65868e-21	-0.008672	-4.65868e-21	-0.000859		-4.65868e-21	-0.1317	-4.65868e-21	-0.09656	-4.65868e-21	-0.07508	-4.65868e-21	-0.05555	-4.65868e-21	-0.03992		-4.65868e-21	0.01477	-4.65868e-21	0.01477	-4.65868e-21	0.01672	-4.65868e-21	0.01867	-4.65868e-21	0.01672		-4.65868e-21	-0.008672	-4.65868e-21	-0.000859	-4.65868e-21
	2.5e-07	0.3331	2.5e-07	0.3761	2.5e-07	0.3566	2.5e-07	0.3702	2.5e-07	0.382		2.5e-07	0.2882	2.5e-07	0.339	2.5e-07	0.3507	2.5e-07	0.3546	2.5e-07	0.3566		2.5e-07	0.2452	2.5e-07	0.2823	2.5e-07	0.3019	2.5e-07	0.3214	2.5e-07	0.3312		2.5e-07	0.3624	2.5e-07	0.3663	2.5e-07	0.3683	2.5e-07	0.3702	2.5e-07	0.3683		2.5e-07	0.3409	2.5e-07	0.3468	2.5e-07
	5e-07	-0.05555	5e-07	-0.006718	5e-07	-0.03016	5e-07	-0.01062	5e-07	0.001094		5e-07	-0.09852	5e-07	-0.03797	5e-07	-0.01844	5e-07	-0.01844	5e-07	-0.01453		5e-07	-0.1434	5e-07	-0.1063	5e-07	-0.0868	5e-07	-0.06727	5e-07	-0.05164		5e-07	0.003047	5e-07	0.006953	5e-07	0.008907	5e-07	0.008907	5e-07	0.008907		5e-07	-0.02234	5e-07	-0.01258	5e-07
	7.5e-07	-0.05359	7.5e-07	-0.004765	7.5e-07	-0.02625	7.5e-07	-0.008672	7.5e-07	0.003047		7.5e-07	-0.09656	7.5e-07	-0.03406	7.5e-07	-0.01453	7.5e-07	-0.01453	7.5e-07	-0.01062		7.5e-07	-0.1376	7.5e-07	-0.1044	7.5e-07	-0.08484	7.5e-07	-0.06531	7.5e-07	-0.04773		7.5e-07	0.005	7.5e-07	0.006953	7.5e-07	0.008907	7.5e-07	0.008907	7.5e-07	0.008907		7.5e-07	-0.02039	7.5e-07	-0.01453	7.5e-07
	1e-06	-0.04578	1e-06	0.005	1e-06	-0.01648	1e-06	-0.000859	1e-06	0.01281		1e-06	-0.08484	1e-06	-0.02234	1e-06	-0.004765	1e-06	-0.002812	1e-06	0.001094		1e-06	-0.1298	1e-06	-0.09461	1e-06	-0.07312	1e-06	-0.05164	1e-06	-0.03602		1e-06	0.01672	1e-06	0.02063	1e-06	0.02063	1e-06	0.02063	1e-06	0.02258		1e-06	-0.008672	1e-06	-0.002812	1e-06
	1.25e-06	-0.05359	1.25e-06	-0.004765	1.25e-06	-0.0243	1.25e-06	-0.006718	1.25e-06	0.005		1.25e-06	-0.09656	1.25e-06	-0.03211	1.25e-06	-0.01258	1.25e-06	-0.01258	1.25e-06	-0.006718		1.25e-06	-0.1356	1.25e-06	-0.1024	1.25e-06	-0.08094	1.25e-06	-0.06336	1.25e-06	-0.04578		1.25e-06	0.01086	1.25e-06	0.01281	1.25e-06	0.01281	1.25e-06	0.01281	1.25e-06	0.01281		1.25e-06	-0.01648	1.25e-06	-0.008672	1.25e-06
	1.5e-06	-0.05555	1.5e-06	-0.006718	1.5e-06	-0.0282	1.5e-06	-0.01062	1.5e-06	0.003047		1.5e-06	-0.09656	1.5e-06	-0.03602	1.5e-06	-0.01648	1.5e-06	-0.01648	1.5e-06	-0.008672		1.5e-06	-0.1395	1.5e-06	-0.1063	1.5e-06	-0.08484	1.5e-06	-0.06531	1.5e-06	-0.04969		1.5e-06	0.006953	1.5e-06	0.008907	1.5e-06	0.008907	1.5e-06	0.008907	1.5e-06	0.01086		1.5e-06	-0.01844	1.5e-06	-0.01258	1.5e-06
	1.75e-06	-0.05945	1.75e-06	-0.01062	1.75e-06	-0.03211	1.75e-06	-0.01453	1.75e-06	-0.000859		1.75e-06	-0.1024	1.75e-06	-0.03992	1.75e-06	-0.02039	1.75e-06	-0.02039	1.75e-06	-0.01258		1.75e-06	-0.1415	1.75e-06	-0.1102	1.75e-06	-0.08875	1.75e-06	-0.06922	1.75e-06	-0.05359		1.75e-06	0.005	1.75e-06	0.005	1.75e-06	0.006953	1.75e-06	0.006953	1.75e-06	0.006953		1.75e-06	-0.02039	1.75e-06	-0.01453	1.75e-06
	2e-06	-0.0575	2e-06	-0.008672	2e-06	-0.03211	2e-06	-0.01453	2e-06	0.001094		2e-06	-0.1024	2e-06	-0.03797	2e-06	-0.02039	2e-06	-0.02039	2e-06	-0.01258		2e-06	-0.1415	2e-06	-0.1083	2e-06	-0.0868	2e-06	-0.06727	2e-06	-0.05164		2e-06	0.005	2e-06	0.006953	2e-06	0.006953	2e-06	0.006953	2e-06	0.006953		2e-06	-0.02039	2e-06	-0.01258	2e-06
	2.25e-06	-0.04773	2.25e-06	-0.000859	2.25e-06	-0.02039	2.25e-06	-0.006718	2.25e-06	0.006953		2.25e-06	-0.09266	2.25e-06	-0.03016	2.25e-06	-0.01258	2.25e-06	-0.01062	2.25e-06	-0.004765		2.25e-06	-0.1317	2.25e-06	-0.1005	2.25e-06	-0.08094	2.25e-06	-0.05945	2.25e-06	-0.04187		2.25e-06	0.01281	2.25e-06	0.01477	2.25e-06	0.01477	2.25e-06	0.01672	2.25e-06	0.01477		2.25e-06	-0.01062	2.25e-06	-0.004765	2.25e-06
	2.5e-06	-0.04773	2.5e-06	0.001094	2.5e-06	-0.02039	2.5e-06	-0.004765	2.5e-06	0.006953		2.5e-06	-0.0907	2.5e-06	-0.0282	2.5e-06	-0.01062	2.5e-06	-0.008672	2.5e-06	-0.002812		2.5e-06	-0.1317	2.5e-06	-0.09852	2.5e-06	-0.07898	2.5e-06	-0.05945	2.5e-06	-0.04187		2.5e-06	0.01281	2.5e-06	0.01672	2.5e-06	0.01672	2.5e-06	0.01867	2.5e-06	0.01867		2.5e-06	-0.008672	2.5e-06	-0.002812	2.5e-06
	2.75e-06	-0.05945	2.75e-06	-0.006718	2.75e-06	-0.0282	2.75e-06	-0.01062	2.75e-06	-0.000859		2.75e-06	-0.09852	2.75e-06	-0.03602	2.75e-06	-0.01648	2.75e-06	-0.01648	2.75e-06	-0.01062		2.75e-06	-0.1395	2.75e-06	-0.1083	2.75e-06	-0.08484	2.75e-06	-0.06922	2.75e-06	-0.05164		2.75e-06	0.005	2.75e-06	0.008907	2.75e-06	0.008907	2.75e-06	0.01086	2.75e-06	0.008907		2.75e-06	-0.01648	2.75e-06	-0.01062	2.75e-06
	3e-06	-0.05945	3e-06	-0.006718	3e-06	-0.03016	3e-06	-0.01258	3e-06	-0.002812		3e-06	-0.1005	3e-06	-0.03797	3e-06	-0.01844	3e-06	-0.01844	3e-06	-0.01062		3e-06	-0.1395	3e-06	-0.1083	3e-06	-0.0868	3e-06	-0.07117	3e-06	-0.05359		3e-06	0.005	3e-06	0.008907	3e-06	0.008907	3e-06	0.008907	3e-06	0.008907		3e-06	-0.01844	3e-06	-0.01062	3e-06
	3.25e-06	-0.04969	3.25e-06	-0.000859	3.25e-06	-0.02234	3.25e-06	-0.004765	3.25e-06	0.006953		3.25e-06	-0.09461	3.25e-06	-0.0282	3.25e-06	-0.01062	3.25e-06	-0.01062	3.25e-06	-0.004765		3.25e-06	-0.1337	3.25e-06	-0.1005	3.25e-06	-0.07898	3.25e-06	-0.06141	3.25e-06	-0.04578		3.25e-06	0.01281	3.25e-06	0.01672	3.25e-06	0.01477	3.25e-06	0.01477	3.25e-06	0.01477		3.25e-06	-0.01062	3.25e-06	-0.004765	3.25e-06
	3.5e-06	-0.04773	3.5e-06	0.003047	3.5e-06	-0.01844	3.5e-06	-0.002812	3.5e-06	0.01086		3.5e-06	-0.0907	3.5e-06	-0.02625	3.5e-06	-0.008672	3.5e-06	-0.006718	3.5e-06	-0.002812		3.5e-06	-0.1298	3.5e-06	-0.09656	3.5e-06	-0.07508	3.5e-06	-0.05945	3.5e-06	-0.04187		3.5e-06	0.01477	3.5e-06	0.01867	3.5e-06	0.01672	3.5e-06	0.01867	3.5e-06	0.01672		3.5e-06	-0.008672	3.5e-06	-0.002812	3.5e-06
	3.75e-06	-0.04773	3.75e-06	0.001094	3.75e-06	-0.02039	3.75e-06	-0.002812	3.75e-06	0.008907		3.75e-06	-0.09461	3.75e-06	-0.0282	3.75e-06	-0.01062	3.75e-06	-0.01062	3.75e-06	-0.002812		3.75e-06	-0.1337	3.75e-06	-0.1005	3.75e-06	-0.07703	3.75e-06	-0.05945	3.75e-06	-0.04383		3.75e-06	0.01281	3.75e-06	0.01672	3.75e-06	0.01477	3.75e-06	0.01672	3.75e-06	0.01477		3.75e-06	-0.01062	3.75e-06	-0.004765	3.75e-06
	4e-06	-0.04773	4e-06	-0.000859	4e-06	-0.02234	4e-06	-0.004765	4e-06	0.006953		4e-06	-0.09461	4e-06	-0.03016	4e-06	-0.01258	4e-06	-0.01258	4e-06	-0.004765		4e-06	-0.1356	4e-06	-0.1005	4e-06	-0.07898	4e-06	-0.06336	4e-06	-0.04773		4e-06	0.01281	4e-06	0.01477	4e-06	0.01281	4e-06	0.01281	4e-06	0.01477		4e-06	-0.01062	4e-06	-0.006718	4e-06
	4.25e-06	-0.04969	4.25e-06	-0.002812	4.25e-06	-0.0243	4.25e-06	-0.004765	4.25e-06	0.006953		4.25e-06	-0.09461	4.25e-06	-0.03016	4.25e-06	-0.01258	4.25e-06	-0.01453	4.25e-06	-0.006718		4.25e-06	-0.1356	4.25e-06	-0.1005	4.25e-06	-0.07898	4.25e-06	-0.06141	4.25e-06	-0.04773		4.25e-06	0.01281	4.25e-06	0.01281	4.25e-06	0.01281	4.25e-06	0.01281	4.25e-06	0.01281		4.25e-06	-0.01258	4.25e-06	-0.006718	4.25e-06
	4.5e-06	-0.04773	4.5e-06	-0.000859	4.5e-06	-0.02234	4.5e-06	-0.002812	4.5e-06	0.008907		4.5e-06	-0.09266	4.5e-06	-0.0282	4.5e-06	-0.008672	4.5e-06	-0.01062	4.5e-06	-0.002812		4.5e-06	-0.1317	4.5e-06	-0.09656	4.5e-06	-0.07703	4.5e-06	-0.05945	4.5e-06	-0.04578		4.5e-06	0.01281	4.5e-06	0.01477	4.5e-06	0.01477	4.5e-06	0.01477	4.5e-06	0.01281		4.5e-06	-0.01062	4.5e-06	-0.002812	4.5e-06
	4.75e-06	-0.04578	4.75e-06	0.001094	4.75e-06	-0.01844	4.75e-06	-0.000859	4.75e-06	0.01086		4.75e-06	-0.0907	4.75e-06	-0.0243	4.75e-06	-0.006718	4.75e-06	-0.008672	4.75e-06	0.001094		4.75e-06	-0.1298	4.75e-06	-0.09656	4.75e-06	-0.07508	4.75e-06	-0.0575	4.75e-06	-0.04187		4.75e-06	0.01477	4.75e-06	0.01672	4.75e-06	0.01672	4.75e-06	0.01672	4.75e-06	0.01477		4.75e-06	-0.006718	4.75e-06	-0.000859	4.75e-06
	5e-06	-0.04578	5e-06	0.001094	5e-06	-0.02039	5e-06	-0.002812	5e-06	0.008907		5e-06	-0.08875	5e-06	-0.02625	5e-06	-0.008672	5e-06	-0.008672	5e-06	-0.000859		5e-06	-0.1317	5e-06	-0.09656	5e-06	-0.07508	5e-06	-0.05945	5e-06	-0.04383		5e-06	0.01477	5e-06	0.01477	5e-06	0.01477	5e-06	0.01477	5e-06	0.01477		5e-06	-0.008672	5e-06	-0.002812	5e-06
	5.25e-06	-0.04969	5.25e-06	0.001094	5.25e-06	-0.02234	5.25e-06	-0.004765	5.25e-06	0.006953		5.25e-06	-0.0907	5.25e-06	-0.02625	5.25e-06	-0.008672	5.25e-06	-0.008672	5.25e-06	-0.002812		5.25e-06	-0.1356	5.25e-06	-0.09852	5.25e-06	-0.07703	5.25e-06	-0.06336	5.25e-06	-0.04578		5.25e-06	0.01086	5.25e-06	0.01477	5.25e-06	0.01281	5.25e-06	0.01281	5.25e-06	0.01477		5.25e-06	-0.01062	5.25e-06	-0.002812	5.25e-06
	5.5e-06	-0.04773	5.5e-06	0.001094	5.5e-06	-0.02234	5.5e-06	-0.002812	5.5e-06	0.008907		5.5e-06	-0.09266	5.5e-06	-0.02625	5.5e-06	-0.008672	5.5e-06	-0.008672	5.5e-06	-0.000859		5.5e-06	-0.1337	5.5e-06	-0.09852	5.5e-06	-0.07703	5.5e-06	-0.06141	5.5e-06	-0.04383		5.5e-06	0.01281	5.5e-06	0.01477	5.5e-06	0.01281	5.5e-06	0.01281	5.5e-06	0.01477		5.5e-06	-0.01062	5.5e-06	-0.004765	5.5e-06
	5.75e-06	-0.04383	5.75e-06	0.005	5.75e-06	-0.01844	5.75e-06	-0.000859	5.75e-06	0.01281		5.75e-06	-0.0868	5.75e-06	-0.0243	5.75e-06	-0.006718	5.75e-06	-0.004765	5.75e-06	0.001094		5.75e-06	-0.1298	5.75e-06	-0.09461	5.75e-06	-0.07312	5.75e-06	-0.05555	5.75e-06	-0.04187		5.75e-06	0.01672	5.75e-06	0.01867	5.75e-06	0.01672	5.75e-06	0.01867	5.75e-06	0.01867		5.75e-06	-0.006718	5.75e-06	-0.000859	5.75e-06
	6e-06	-0.04187	6e-06	0.003047	6e-06	-0.01648	6e-06	-0.000859	6e-06	0.01086		6e-06	-0.08875	6e-06	-0.0243	6e-06	-0.006718	6e-06	-0.006718	6e-06	0.001094		6e-06	-0.1298	6e-06	-0.09461	6e-06	-0.07312	6e-06	-0.05555	6e-06	-0.04187		6e-06	0.01672	6e-06	0.01867	6e-06	0.01867	6e-06	0.01867	6e-06	0.01672		6e-06	-0.006718	6e-06	-0.000859	6e-06
	6.25e-06	-0.04578	6.25e-06	0.001094	6.25e-06	-0.02039	6.25e-06	-0.002812	6.25e-06	0.008907		6.25e-06	-0.0907	6.25e-06	-0.0282	6.25e-06	-0.008672	6.25e-06	-0.008672	6.25e-06	-0.000859		6.25e-06	-0.1317	6.25e-06	-0.09656	6.25e-06	-0.07508	6.25e-06	-0.0575	6.25e-06	-0.04187		6.25e-06	0.01672	6.25e-06	0.01672	6.25e-06	0.01477	6.25e-06	0.01672	6.25e-06	0.01672		6.25e-06	-0.01062	6.25e-06	-0.002812	6.25e-06
	6.5e-06	-0.04578	6.5e-06	0.001094	6.5e-06	-0.01844	6.5e-06	-0.002812	6.5e-06	0.008907		6.5e-06	-0.0907	6.5e-06	-0.02625	6.5e-06	-0.008672	6.5e-06	-0.008672	6.5e-06	-0.000859		6.5e-06	-0.1317	6.5e-06	-0.09656	6.5e-06	-0.07703	6.5e-06	-0.0575	6.5e-06	-0.04187		6.5e-06	0.01477	6.5e-06	0.01477	6.5e-06	0.01477	6.5e-06	0.01672	6.5e-06	0.01672		6.5e-06	-0.01062	6.5e-06	-0.002812	6.5e-06
	6.75e-06	-0.04578	6.75e-06	-0.000859	6.75e-06	-0.01844	6.75e-06	-0.002812	6.75e-06	0.01086		6.75e-06	-0.0907	6.75e-06	-0.02625	6.75e-06	-0.008672	6.75e-06	-0.006718	6.75e-06	-0.002812		6.75e-06	-0.1298	6.75e-06	-0.09852	6.75e-06	-0.07508	6.75e-06	-0.0575	6.75e-06	-0.04187		6.75e-06	0.01477	6.75e-06	0.01672	6.75e-06	0.01672	6.75e-06	0.01672	6.75e-06	0.01672		6.75e-06	-0.01062	6.75e-06	-0.002812	6.75e-06
	7e-06	-0.04383	7e-06	0.003047	7e-06	-0.01844	7e-06	-0.000859	7e-06	0.01086		7e-06	-0.08875	7e-06	-0.02625	7e-06	-0.008672	7e-06	-0.006718	7e-06	-0.000859		7e-06	-0.1298	7e-06	-0.09656	7e-06	-0.07312	7e-06	-0.0575	7e-06	-0.03992		7e-06	0.01281	7e-06	0.01672	7e-06	0.01672	7e-06	0.01672	7e-06	0.01867		7e-06	-0.008672	7e-06	-0.002812	7e-06
	7.25e-06	-0.04187	7.25e-06	0.003047	7.25e-06	-0.01844	7.25e-06	0.001094	7.25e-06	0.008907		7.25e-06	-0.08875	7.25e-06	-0.0243	7.25e-06	-0.006718	7.25e-06	-0.004765	7.25e-06	0.001094		7.25e-06	-0.1298	7.25e-06	-0.09656	7.25e-06	-0.07312	7.25e-06	-0.05555	7.25e-06	-0.03797		7.25e-06	0.01477	7.25e-06	0.01867	7.25e-06	0.01867	7.25e-06	0.01867	7.25e-06	0.02063		7.25e-06	-0.008672	7.25e-06	-0.000859	7.25e-06
	7.5e-06	-0.04578	7.5e-06	0.001094	7.5e-06	-0.01844	7.5e-06	-0.002812	7.5e-06	0.008907		7.5e-06	-0.0907	7.5e-06	-0.02625	7.5e-06	-0.008672	7.5e-06	-0.006718	7.5e-06	-0.000859		7.5e-06	-0.1317	7.5e-06	-0.09656	7.5e-06	-0.07508	7.5e-06	-0.05945	7.5e-06	-0.03992		7.5e-06	0.01281	7.5e-06	0.01672	7.5e-06	0.01672	7.5e-06	0.01477	7.5e-06	0.02063		7.5e-06	-0.01062	7.5e-06	-0.002812	7.5e-06
	7.75e-06	-0.04773	7.75e-06	0.003047	7.75e-06	-0.02039	7.75e-06	-0.002812	7.75e-06	0.006953		7.75e-06	-0.0907	7.75e-06	-0.02625	7.75e-06	-0.008672	7.75e-06	-0.008672	7.75e-06	-0.002812		7.75e-06	-0.1317	7.75e-06	-0.09852	7.75e-06	-0.07703	7.75e-06	-0.05945	7.75e-06	-0.04187		7.75e-06	0.01086	7.75e-06	0.01477	7.75e-06	0.01672	7.75e-06	0.01477	7.75e-06	0.01867		7.75e-06	-0.01258	7.75e-06	-0.004765	7.75e-06
	8e-06	-0.04578	8e-06	0.001094	8e-06	-0.02039	8e-06	-0.002812	8e-06	0.008907		8e-06	-0.08875	8e-06	-0.02625	8e-06	-0.008672	8e-06	-0.008672	8e-06	-0.002812		8e-06	-0.1317	8e-06	-0.09852	8e-06	-0.07508	8e-06	-0.0575	8e-06	-0.04187		8e-06	0.01281	8e-06	0.01672	8e-06	0.01867	8e-06	0.01672	8e-06	0.02063		8e-06	-0.01062	8e-06	-0.002812	8e-06
	8.25e-06	-0.04383	8.25e-06	0.003047	8.25e-06	-0.01844	8.25e-06	-0.000859	8.25e-06	0.01086		8.25e-06	-0.08875	8.25e-06	-0.02625	8.25e-06	-0.006718	8.25e-06	-0.006718	8.25e-06	-0.002812		8.25e-06	-0.1317	8.25e-06	-0.09656	8.25e-06	-0.07703	8.25e-06	-0.05359	8.25e-06	-0.03992		8.25e-06	0.01672	8.25e-06	0.01672	8.25e-06	0.01867	8.25e-06	0.01867	8.25e-06	0.02258		8.25e-06	-0.008672	8.25e-06	-0.002812	8.25e-06
	8.5e-06	-0.04578	8.5e-06	0.001094	8.5e-06	-0.01844	8.5e-06	-0.000859	8.5e-06	0.006953		8.5e-06	-0.0907	8.5e-06	-0.02625	8.5e-06	-0.008672	8.5e-06	-0.008672	8.5e-06	-0.004765		8.5e-06	-0.1298	8.5e-06	-0.09656	8.5e-06	-0.07508	8.5e-06	-0.05359	8.5e-06	-0.03992		8.5e-06	0.01477	8.5e-06	0.01672	8.5e-06	0.01867	8.5e-06	0.01867	8.5e-06	0.02063		8.5e-06	-0.01062	8.5e-06	-0.002812	8.5e-06
	8.75e-06	-0.04773	8.75e-06	-0.000859	8.75e-06	-0.01844	8.75e-06	-0.002812	8.75e-06	0.006953		8.75e-06	-0.0907	8.75e-06	-0.02625	8.75e-06	-0.008672	8.75e-06	-0.008672	8.75e-06	-0.002812		8.75e-06	-0.1317	8.75e-06	-0.09852	8.75e-06	-0.07703	8.75e-06	-0.05555	8.75e-06	-0.03992		8.75e-06	0.01672	8.75e-06	0.01672	8.75e-06	0.01867	8.75e-06	0.01867	8.75e-06	0.01867		8.75e-06	-0.008672	8.75e-06	-0.002812	8.75e-06
	9e-06	-0.04969	9e-06	0.001094	9e-06	-0.01844	9e-06	-0.004765	9e-06	0.008907		9e-06	-0.0907	9e-06	-0.02625	9e-06	-0.008672	9e-06	-0.008672	9e-06	-0.004765		9e-06	-0.1317	9e-06	-0.09852	9e-06	-0.07703	9e-06	-0.05555	9e-06	-0.04187		9e-06	0.01477	9e-06	0.01672	9e-06	0.01867	9e-06	0.01867	9e-06	0.01672		9e-06	-0.01258	9e-06	-0.004765	9e-06
	9.25e-06	-0.04578	9.25e-06	0.001094	9.25e-06	-0.01844	9.25e-06	-0.002812	9.25e-06	0.008907		9.25e-06	-0.09266	9.25e-06	-0.0282	9.25e-06	-0.01062	9.25e-06	-0.008672	9.25e-06	-0.002812		9.25e-06	-0.1317	9.25e-06	-0.09852	9.25e-06	-0.07898	9.25e-06	-0.0575	9.25e-06	-0.04187		9.25e-06	0.01477	9.25e-06	0.01672	9.25e-06	0.01672	9.25e-06	0.01672	9.25e-06	0.01867		9.25e-06	-0.01258	9.25e-06	-0.002812	9.25e-06
	9.5e-06	-0.04578	9.5e-06	0.001094	9.5e-06	-0.01844	9.5e-06	-0.002812	9.5e-06	0.008907		9.5e-06	-0.0907	9.5e-06	-0.02625	9.5e-06	-0.01062	9.5e-06	-0.006718	9.5e-06	-0.000859		9.5e-06	-0.1317	9.5e-06	-0.09852	9.5e-06	-0.07508	9.5e-06	-0.0575	9.5e-06	-0.03992		9.5e-06	0.01477	9.5e-06	0.01867	9.5e-06	0.01867	9.5e-06	0.01867	9.5e-06	0.01867		9.5e-06	-0.01062	9.5e-06	-0.002812	9.5e-06
	9.75e-06	-0.04578	9.75e-06	0.003047	9.75e-06	-0.01844	9.75e-06	-0.002812	9.75e-06	0.008907		9.75e-06	-0.08875	9.75e-06	-0.02625	9.75e-06	-0.008672	9.75e-06	-0.008672	9.75e-06	-0.000859		9.75e-06	-0.1317	9.75e-06	-0.09852	9.75e-06	-0.07703	9.75e-06	-0.0575	9.75e-06	-0.04187		9.75e-06	0.01477	9.75e-06	0.01867	9.75e-06	0.01672	9.75e-06	0.01867	9.75e-06	0.01672		9.75e-06	-0.008672	9.75e-06	-0.002812	9.75e-06
	1e-05	-0.04773	1e-05	0.001094	1e-05	-0.02039	1e-05	-0.002812	1e-05	0.006953		1e-05	-0.0907	1e-05	-0.0282	1e-05	-0.01062	1e-05	-0.008672	1e-05	-0.002812		1e-05	-0.1317	1e-05	-0.09852	1e-05	-0.07703	1e-05	-0.05945	1e-05	-0.04383		1e-05	0.01281	1e-05	0.01672	1e-05	0.01672	1e-05	0.01672	1e-05	0.01672		1e-05	-0.01062	1e-05	-0.002812	1e-05
	1.025e-05	-0.04773	1.025e-05	0.001094	1.025e-05	-0.02039	1.025e-05	-0.004765	1.025e-05	0.006953		1.025e-05	-0.09266	1.025e-05	-0.0282	1.025e-05	-0.01062	1.025e-05	-0.008672	1.025e-05	-0.002812		1.025e-05	-0.1317	1.025e-05	-0.09852	1.025e-05	-0.07703	1.025e-05	-0.0575	1.025e-05	-0.04383		1.025e-05	0.01477	1.025e-05	0.01672	1.025e-05	0.01477	1.025e-05	0.01672	1.025e-05	0.01672		1.025e-05	-0.008672	1.025e-05	-0.002812	1.025e-05
	1.05e-05	-0.04773	1.05e-05	0.001094	1.05e-05	-0.02039	1.05e-05	-0.002812	1.05e-05	0.008907		1.05e-05	-0.0907	1.05e-05	-0.02625	1.05e-05	-0.008672	1.05e-05	-0.006718	1.05e-05	-0.002812		1.05e-05	-0.1317	1.05e-05	-0.09656	1.05e-05	-0.07703	1.05e-05	-0.0575	1.05e-05	-0.04187		1.05e-05	0.01281	1.05e-05	0.01672	1.05e-05	0.01672	1.05e-05	0.01672	1.05e-05	0.01672		1.05e-05	-0.008672	1.05e-05	-0.002812	1.05e-05
	1.075e-05	-0.04773	1.075e-05	0.001094	1.075e-05	-0.02039	1.075e-05	-0.002812	1.075e-05	0.008907		1.075e-05	-0.0907	1.075e-05	-0.0282	1.075e-05	-0.006718	1.075e-05	-0.006718	1.075e-05	-0.002812		1.075e-05	-0.1317	1.075e-05	-0.09656	1.075e-05	-0.07508	1.075e-05	-0.0575	1.075e-05	-0.04383		1.075e-05	0.01477	1.075e-05	0.01672	1.075e-05	0.01672	1.075e-05	0.01867	1.075e-05	0.01672		1.075e-05	-0.008672	1.075e-05	-0.002812	1.075e-05
	1.1e-05	-0.04578	1.1e-05	0.003047	1.1e-05	-0.01844	1.1e-05	-0.002812	1.1e-05	0.008907		1.1e-05	-0.0907	1.1e-05	-0.02625	1.1e-05	-0.008672	1.1e-05	-0.006718	1.1e-05	-0.002812		1.1e-05	-0.1317	1.1e-05	-0.09656	1.1e-05	-0.07508	1.1e-05	-0.05555	1.1e-05	-0.04383		1.1e-05	0.01477	1.1e-05	0.01867	1.1e-05	0.01672	1.1e-05	0.01867	1.1e-05	0.01477		1.1e-05	-0.006718	1.1e-05	-0.002812	1.1e-05
	1.125e-05	-0.04773	1.125e-05	0.003047	1.125e-05	-0.01844	1.125e-05	-0.002812	1.125e-05	0.008907		1.125e-05	-0.0907	1.125e-05	-0.02625	1.125e-05	-0.006718	1.125e-05	-0.008672	1.125e-05	-0.000859		1.125e-05	-0.1298	1.125e-05	-0.09656	1.125e-05	-0.07508	1.125e-05	-0.05945	1.125e-05	-0.04383		1.125e-05	0.01477	1.125e-05	0.01672	1.125e-05	0.01672	1.125e-05	0.01867	1.125e-05	0.01477		1.125e-05	-0.006718	1.125e-05	-0.002812	1.125e-05
	1.15e-05	-0.04578	1.15e-05	0.003047	1.15e-05	-0.01844	1.15e-05	-0.002812	1.15e-05	0.008907		1.15e-05	-0.0907	1.15e-05	-0.02625	1.15e-05	-0.008672	1.15e-05	-0.008672	1.15e-05	-0.000859		1.15e-05	-0.1317	1.15e-05	-0.09656	1.15e-05	-0.07508	1.15e-05	-0.0575	1.15e-05	-0.04383		1.15e-05	0.01477	1.15e-05	0.01672	1.15e-05	0.01477	1.15e-05	0.01477	1.15e-05	0.01477		1.15e-05	-0.008672	1.15e-05	-0.002812	1.15e-05
	1.175e-05	-0.04578	1.175e-05	0.003047	1.175e-05	-0.01844	1.175e-05	-0.002812	1.175e-05	0.01086		1.175e-05	-0.08875	1.175e-05	-0.0243	1.175e-05	-0.008672	1.175e-05	-0.008672	1.175e-05	-0.000859		1.175e-05	-0.1317	1.175e-05	-0.09656	1.175e-05	-0.07312	1.175e-05	-0.0575	1.175e-05	-0.04383		1.175e-05	0.01281	1.175e-05	0.01672	1.175e-05	0.01477	1.175e-05	0.01477	1.175e-05	0.01086		1.175e-05	-0.008672	1.175e-05	-0.004765	1.175e-05
	1.2e-05	-0.04578	1.2e-05	0.003047	1.2e-05	-0.01844	1.2e-05	-0.000859	1.2e-05	0.01086		1.2e-05	-0.08875	1.2e-05	-0.0243	1.2e-05	-0.008672	1.2e-05	-0.008672	1.2e-05	0.001094		1.2e-05	-0.1298	1.2e-05	-0.09461	1.2e-05	-0.07312	1.2e-05	-0.0575	1.2e-05	-0.04187		1.2e-05	0.01477	1.2e-05	0.01672	1.2e-05	0.01477	1.2e-05	0.01477	1.2e-05	0.01281		1.2e-05	-0.008672	1.2e-05	-0.002812	1.2e-05
	1.225e-05	-0.04383	1.225e-05	0.003047	1.225e-05	-0.02039	1.225e-05	-0.000859	1.225e-05	0.01086		1.225e-05	-0.08875	1.225e-05	-0.02625	1.225e-05	-0.006718	1.225e-05	-0.008672	1.225e-05	0.001094		1.225e-05	-0.1317	1.225e-05	-0.09656	1.225e-05	-0.07508	1.225e-05	-0.0575	1.225e-05	-0.04383		1.225e-05	0.01477	1.225e-05	0.01672	1.225e-05	0.01477	1.225e-05	0.01672	1.225e-05	0.01477		1.225e-05	-0.006718	1.225e-05	-0.002812	1.225e-05
	1.25e-05	-0.04578	1.25e-05	0.001094	1.25e-05	-0.02039	1.25e-05	-0.002812	1.25e-05	0.006953		1.25e-05	-0.08875	1.25e-05	-0.02625	1.25e-05	-0.006718	1.25e-05	-0.008672	1.25e-05	-0.000859		1.25e-05	-0.1317	1.25e-05	-0.09656	1.25e-05	-0.07508	1.25e-05	-0.0575	1.25e-05	-0.04383		1.25e-05	0.01477	1.25e-05	0.01672	1.25e-05	0.01477	1.25e-05	0.01477	1.25e-05	0.01477		1.25e-05	-0.008672	1.25e-05	-0.002812	1.25e-05
	1.275e-05	-0.04578	1.275e-05	0.001094	1.275e-05	-0.02039	1.275e-05	-0.000859	1.275e-05	0.008907		1.275e-05	-0.0907	1.275e-05	-0.02625	1.275e-05	-0.008672	1.275e-05	-0.006718	1.275e-05	0.001094		1.275e-05	-0.1317	1.275e-05	-0.09656	1.275e-05	-0.07508	1.275e-05	-0.05945	1.275e-05	-0.04383		1.275e-05	0.01477	1.275e-05	0.01672	1.275e-05	0.01477	1.275e-05	0.01477	1.275e-05	0.01672		1.275e-05	-0.008672	1.275e-05	-0.002812	1.275e-05
	1.3e-05	-0.04383	1.3e-05	0.001094	1.3e-05	-0.02039	1.3e-05	-0.000859	1.3e-05	0.008907		1.3e-05	-0.08875	1.3e-05	-0.02625	1.3e-05	-0.006718	1.3e-05	-0.006718	1.3e-05	-0.000859		1.3e-05	-0.1298	1.3e-05	-0.09461	1.3e-05	-0.07312	1.3e-05	-0.0575	1.3e-05	-0.04383		1.3e-05	0.01477	1.3e-05	0.01867	1.3e-05	0.01672	1.3e-05	0.01672	1.3e-05	0.01672		1.3e-05	-0.008672	1.3e-05	-0.002812	1.3e-05
	1.325e-05	-0.04578	1.325e-05	0.001094	1.325e-05	-0.01844	1.325e-05	-0.000859	1.325e-05	0.01086		1.325e-05	-0.0868	1.325e-05	-0.02625	1.325e-05	-0.006718	1.325e-05	-0.006718	1.325e-05	-0.000859		1.325e-05	-0.1298	1.325e-05	-0.09656	1.325e-05	-0.07312	1.325e-05	-0.0575	1.325e-05	-0.04383		1.325e-05	0.01477	1.325e-05	0.01672	1.325e-05	0.01672	1.325e-05	0.01672	1.325e-05	0.01867		1.325e-05	-0.006718	1.325e-05	-0.002812	1.325e-05
	1.35e-05	-0.04578	1.35e-05	0.001094	1.35e-05	-0.01648	1.35e-05	-0.000859	1.35e-05	0.01086		1.35e-05	-0.0907	1.35e-05	-0.0243	1.35e-05	-0.008672	1.35e-05	-0.004765	1.35e-05	-0.000859		1.35e-05	-0.1298	1.35e-05	-0.09461	1.35e-05	-0.07312	1.35e-05	-0.05945	1.35e-05	-0.04187		1.35e-05	0.01477	1.35e-05	0.01477	1.35e-05	0.01672	1.35e-05	0.01672	1.35e-05	0.01672		1.35e-05	-0.006718	1.35e-05	-0.004765	1.35e-05
	1.375e-05	-0.04773	1.375e-05	0.001094	1.375e-05	-0.01844	1.375e-05	-0.000859	1.375e-05	0.01086		1.375e-05	-0.0868	1.375e-05	-0.0243	1.375e-05	-0.008672	1.375e-05	-0.006718	1.375e-05	-0.000859		1.375e-05	-0.1317	1.375e-05	-0.09656	1.375e-05	-0.07508	1.375e-05	-0.0575	1.375e-05	-0.03992		1.375e-05	0.01477	1.375e-05	0.01672	1.375e-05	0.01672	1.375e-05	0.01672	1.375e-05	0.01867		1.375e-05	-0.008672	1.375e-05	-0.004765	1.375e-05
	1.4e-05	-0.04773	1.4e-05	0.001094	1.4e-05	-0.01844	1.4e-05	-0.002812	1.4e-05	0.008907		1.4e-05	-0.08875	1.4e-05	-0.02625	1.4e-05	-0.008672	1.4e-05	-0.008672	1.4e-05	-0.000859		1.4e-05	-0.1298	1.4e-05	-0.09656	1.4e-05	-0.07703	1.4e-05	-0.0575	1.4e-05	-0.04187		1.4e-05	0.01477	1.4e-05	0.01672	1.4e-05	0.01672	1.4e-05	0.01477	1.4e-05	0.01672		1.4e-05	-0.01062	1.4e-05	-0.004765	1.4e-05
	1.425e-05	-0.04578	1.425e-05	0.001094	1.425e-05	-0.02039	1.425e-05	-0.002812	1.425e-05	0.008907		1.425e-05	-0.08875	1.425e-05	-0.02625	1.425e-05	-0.01062	1.425e-05	-0.008672	1.425e-05	-0.000859		1.425e-05	-0.1317	1.425e-05	-0.09656	1.425e-05	-0.07703	1.425e-05	-0.0575	1.425e-05	-0.04383		1.425e-05	0.01281	1.425e-05	0.01672	1.425e-05	0.01477	1.425e-05	0.01672	1.425e-05	0.01672		1.425e-05	-0.01062	1.425e-05	-0.002812	1.425e-05
	1.45e-05	-0.04578	1.45e-05	0.001094	1.45e-05	-0.02039	1.45e-05	-0.002812	1.45e-05	0.008907		1.45e-05	-0.08875	1.45e-05	-0.0243	1.45e-05	-0.01062	1.45e-05	-0.008672	1.45e-05	-0.000859		1.45e-05	-0.1317	1.45e-05	-0.09852	1.45e-05	-0.07508	1.45e-05	-0.0575	1.45e-05	-0.04187		1.45e-05	0.01281	1.45e-05	0.01672	1.45e-05	0.01672	1.45e-05	0.01672	1.45e-05	0.01867		1.45e-05	-0.01062	1.45e-05	-0.002812	1.45e-05
	1.475e-05	-0.04773	1.475e-05	0.001094	1.475e-05	-0.02039	1.475e-05	-0.004765	1.475e-05	0.006953		1.475e-05	-0.09266	1.475e-05	-0.02625	1.475e-05	-0.008672	1.475e-05	-0.008672	1.475e-05	-0.002812		1.475e-05	-0.1317	1.475e-05	-0.09852	1.475e-05	-0.07703	1.475e-05	-0.05945	1.475e-05	-0.04187		1.475e-05	0.01281	1.475e-05	0.01672	1.475e-05	0.01672	1.475e-05	0.01672	1.475e-05	0.01867		1.475e-05	-0.01062	1.475e-05	-0.002812	1.475e-05
	1.5e-05	-0.04773	1.5e-05	0.001094	1.5e-05	-0.02039	1.5e-05	-0.004765	1.5e-05	0.006953		1.5e-05	-0.09266	1.5e-05	-0.02625	1.5e-05	-0.01062	1.5e-05	-0.01062	1.5e-05	-0.002812		1.5e-05	-0.1317	1.5e-05	-0.09852	1.5e-05	-0.07508	1.5e-05	-0.05945	1.5e-05	-0.04187		1.5e-05	0.01281	1.5e-05	0.01672	1.5e-05	0.01477	1.5e-05	0.01672	1.5e-05	0.01867		1.5e-05	-0.01062	1.5e-05	-0.002812	1.5e-05
	1.525e-05	-0.04578	1.525e-05	0.001094	1.525e-05	-0.02039	1.525e-05	-0.002812	1.525e-05	0.006953		1.525e-05	-0.0907	1.525e-05	-0.0282	1.525e-05	-0.008672	1.525e-05	-0.006718	1.525e-05	-0.002812		1.525e-05	-0.1337	1.525e-05	-0.1005	1.525e-05	-0.07703	1.525e-05	-0.0575	1.525e-05	-0.04187		1.525e-05	0.01281	1.525e-05	0.01672	1.525e-05	0.01867	1.525e-05	0.01672	1.525e-05	0.01867		1.525e-05	-0.01062	1.525e-05	-0.004765	1.525e-05
	1.55e-05	-0.04578	1.55e-05	0.001094	1.55e-05	-0.01844	1.55e-05	-0.002812	1.55e-05	0.006953		1.55e-05	-0.0907	1.55e-05	-0.0282	1.55e-05	-0.01062	1.55e-05	-0.008672	1.55e-05	-0.002812		1.55e-05	-0.1317	1.55e-05	-0.09852	1.55e-05	-0.07703	1.55e-05	-0.0575	1.55e-05	-0.04383		1.55e-05	0.01281	1.55e-05	0.01672	1.55e-05	0.01867	1.55e-05	0.01672	1.55e-05	0.01867		1.55e-05	-0.01062	1.55e-05	-0.002812	1.55e-05
	1.575e-05	-0.04773	1.575e-05	0.001094	1.575e-05	-0.01844	1.575e-05	-0.002812	1.575e-05	0.008907		1.575e-05	-0.0907	1.575e-05	-0.0282	1.575e-05	-0.01062	1.575e-05	-0.008672	1.575e-05	-0.002812		1.575e-05	-0.1317	1.575e-05	-0.09852	1.575e-05	-0.07703	1.575e-05	-0.0575	1.575e-05	-0.04187		1.575e-05	0.01477	1.575e-05	0.01672	1.575e-05	0.01867	1.575e-05	0.01867	1.575e-05	0.01867		1.575e-05	-0.01062	1.575e-05	-0.000859	1.575e-05
	1.6e-05	-0.04773	1.6e-05	0.003047	1.6e-05	-0.02039	1.6e-05	-0.002812	1.6e-05	0.008907		1.6e-05	-0.0907	1.6e-05	-0.0282	1.6e-05	-0.01062	1.6e-05	-0.008672	1.6e-05	-0.004765		1.6e-05	-0.1317	1.6e-05	-0.09852	1.6e-05	-0.07898	1.6e-05	-0.0575	1.6e-05	-0.04187		1.6e-05	0.01477	1.6e-05	0.01672	1.6e-05	0.01867	1.6e-05	0.01672	1.6e-05	0.01867		1.6e-05	-0.01258	1.6e-05	-0.002812	1.6e-05
	1.625e-05	-0.04773	1.625e-05	0.001094	1.625e-05	-0.02039	1.625e-05	-0.002812	1.625e-05	0.008907		1.625e-05	-0.09266	1.625e-05	-0.0282	1.625e-05	-0.01062	1.625e-05	-0.008672	1.625e-05	-0.004765		1.625e-05	-0.1317	1.625e-05	-0.09852	1.625e-05	-0.07703	1.625e-05	-0.0575	1.625e-05	-0.04187		1.625e-05	0.01477	1.625e-05	0.01477	1.625e-05	0.01867	1.625e-05	0.01672	1.625e-05	0.01867		1.625e-05	-0.01258	1.625e-05	-0.004765	1.625e-05
	1.65e-05	-0.04969	1.65e-05	0.001094	1.65e-05	-0.02234	1.65e-05	-0.002812	1.65e-05	0.008907		1.65e-05	-0.09266	1.65e-05	-0.0282	1.65e-05	-0.01062	1.65e-05	-0.01062	1.65e-05	-0.004765		1.65e-05	-0.1317	1.65e-05	-0.09852	1.65e-05	-0.07703	1.65e-05	-0.05945	1.65e-05	-0.04187		1.65e-05	0.01281	1.65e-05	0.01477	1.65e-05	0.01672	1.65e-05	0.01672	1.65e-05	0.01672		1.65e-05	-0.01258	1.65e-05	-0.004765	1.65e-05
	1.675e-05	-0.04773	1.675e-05	0.001094	1.675e-05	-0.02039	1.675e-05	-0.002812	1.675e-05	0.008907		1.675e-05	-0.0907	1.675e-05	-0.02625	1.675e-05	-0.01258	1.675e-05	-0.01062	1.675e-05	-0.004765		1.675e-05	-0.1317	1.675e-05	-0.09852	1.675e-05	-0.07703	1.675e-05	-0.0575	1.675e-05	-0.04187		1.675e-05	0.01281	1.675e-05	0.01477	1.675e-05	0.01672	1.675e-05	0.01672	1.675e-05	0.01672		1.675e-05	-0.01258	1.675e-05	-0.002812	1.675e-05
	1.7e-05	-0.04773	1.7e-05	0.001094	1.7e-05	-0.02039	1.7e-05	-0.002812	1.7e-05	0.008907		1.7e-05	-0.09266	1.7e-05	-0.0282	1.7e-05	-0.01062	1.7e-05	-0.01062	1.7e-05	-0.002812		1.7e-05	-0.1298	1.7e-05	-0.1005	1.7e-05	-0.07898	1.7e-05	-0.05945	1.7e-05	-0.04383		1.7e-05	0.01281	1.7e-05	0.01477	1.7e-05	0.01477	1.7e-05	0.01672	1.7e-05	0.01477		1.7e-05	-0.01062	1.7e-05	-0.004765	1.7e-05
	1.725e-05	-0.04773	1.725e-05	-0.000859	1.725e-05	-0.02234	1.725e-05	-0.004765	1.725e-05	0.006953		1.725e-05	-0.09266	1.725e-05	-0.0282	1.725e-05	-0.01062	1.725e-05	-0.01062	1.725e-05	-0.002812		1.725e-05	-0.1317	1.725e-05	-0.1005	1.725e-05	-0.07898	1.725e-05	-0.05945	1.725e-05	-0.04383		1.725e-05	0.01281	1.725e-05	0.01672	1.725e-05	0.01477	1.725e-05	0.01672	1.725e-05	0.01477		1.725e-05	-0.01062	1.725e-05	-0.002812	1.725e-05
	1.75e-05	-0.04773	1.75e-05	-0.000859	1.75e-05	-0.02234	1.75e-05	-0.004765	1.75e-05	0.006953		1.75e-05	-0.09266	1.75e-05	-0.0282	1.75e-05	-0.01062	1.75e-05	-0.008672	1.75e-05	-0.002812		1.75e-05	-0.1317	1.75e-05	-0.09852	1.75e-05	-0.07703	1.75e-05	-0.05945	1.75e-05	-0.04187		1.75e-05	0.01281	1.75e-05	0.01672	1.75e-05	0.01281	1.75e-05	0.01672	1.75e-05	0.01477		1.75e-05	-0.01258	1.75e-05	-0.002812	1.75e-05
	1.775e-05	-0.04969	1.775e-05	0.001094	1.775e-05	-0.02039	1.775e-05	-0.004765	1.775e-05	0.006953		1.775e-05	-0.09266	1.775e-05	-0.0282	1.775e-05	-0.01062	1.775e-05	-0.008672	1.775e-05	-0.000859		1.775e-05	-0.1337	1.775e-05	-0.09852	1.775e-05	-0.07703	1.775e-05	-0.05945	1.775e-05	-0.04578		1.775e-05	0.01477	1.775e-05	0.01672	1.775e-05	0.01477	1.775e-05	0.01477	1.775e-05	0.01477		1.775e-05	-0.01062	1.775e-05	-0.004765	1.775e-05
	1.8e-05	-0.04578	1.8e-05	-0.000859	1.8e-05	-0.01844	1.8e-05	-0.002812	1.8e-05	0.008907		1.8e-05	-0.09266	1.8e-05	-0.0282	1.8e-05	-0.008672	1.8e-05	-0.008672	1.8e-05	-0.000859		1.8e-05	-0.1317	1.8e-05	-0.09656	1.8e-05	-0.07703	1.8e-05	-0.05945	1.8e-05	-0.04383		1.8e-05	0.01477	1.8e-05	0.01672	1.8e-05	0.01477	1.8e-05	0.01477	1.8e-05	0.01477		1.8e-05	-0.01062	1.8e-05	-0.004765	1.8e-05
	1.825e-05	-0.04969	1.825e-05	0.001094	1.825e-05	-0.02039	1.825e-05	-0.002812	1.825e-05	0.008907		1.825e-05	-0.0907	1.825e-05	-0.0282	1.825e-05	-0.01062	1.825e-05	-0.008672	1.825e-05	-0.002812		1.825e-05	-0.1337	1.825e-05	-0.09852	1.825e-05	-0.07703	1.825e-05	-0.0575	1.825e-05	-0.04383		1.825e-05	0.01477	1.825e-05	0.01672	1.825e-05	0.01477	1.825e-05	0.01672	1.825e-05	0.01477		1.825e-05	-0.008672	1.825e-05	-0.002812	1.825e-05
	1.85e-05	-0.04773	1.85e-05	0.001094	1.85e-05	-0.02039	1.85e-05	-0.002812	1.85e-05	0.01086		1.85e-05	-0.0907	1.85e-05	-0.0282	1.85e-05	-0.008672	1.85e-05	-0.01062	1.85e-05	-0.002812		1.85e-05	-0.1317	1.85e-05	-0.09852	1.85e-05	-0.07703	1.85e-05	-0.0575	1.85e-05	-0.04383		1.85e-05	0.01281	1.85e-05	0.01672	1.85e-05	0.01477	1.85e-05	0.01477	1.85e-05	0.01672		1.85e-05	-0.008672	1.85e-05	-0.004765	1.85e-05
	1.875e-05	-0.04773	1.875e-05	0.003047	1.875e-05	-0.02039	1.875e-05	-0.002812	1.875e-05	0.008907		1.875e-05	-0.0907	1.875e-05	-0.0282	1.875e-05	-0.01062	1.875e-05	-0.008672	1.875e-05	-0.000859		1.875e-05	-0.1337	1.875e-05	-0.09656	1.875e-05	-0.07703	1.875e-05	-0.0575	1.875e-05	-0.04187		1.875e-05	0.01281	1.875e-05	0.01477	1.875e-05	0.01477	1.875e-05	0.01672	1.875e-05	0.01477		1.875e-05	-0.01062	1.875e-05	-0.006718	1.875e-05
	1.9e-05	-0.04773	1.9e-05	0.001094	1.9e-05	-0.02039	1.9e-05	-0.002812	1.9e-05	0.01086		1.9e-05	-0.0907	1.9e-05	-0.02625	1.9e-05	-0.008672	1.9e-05	-0.008672	1.9e-05	-0.002812		1.9e-05	-0.1317	1.9e-05	-0.09656	1.9e-05	-0.07508	1.9e-05	-0.0575	1.9e-05	-0.04187		1.9e-05	0.01281	1.9e-05	0.01281	1.9e-05	0.01477	1.9e-05	0.01477	1.9e-05	0.01281		1.9e-05	-0.008672	1.9e-05	-0.004765	1.9e-05
	1.925e-05	-0.04773	1.925e-05	0.003047	1.925e-05	-0.01844	1.925e-05	-0.002812	1.925e-05	0.008907		1.925e-05	-0.0907	1.925e-05	-0.02625	1.925e-05	-0.008672	1.925e-05	-0.008672	1.925e-05	-0.000859		1.925e-05	-0.1317	1.925e-05	-0.09852	1.925e-05	-0.07703	1.925e-05	-0.05945	1.925e-05	-0.04383		1.925e-05	0.01281	1.925e-05	0.01477	1.925e-05	0.01281	1.925e-05	0.01477	1.925e-05	0.01281		1.925e-05	-0.01062	1.925e-05	-0.002812	1.925e-05
	1.95e-05	-0.04578	1.95e-05	0.001094	1.95e-05	-0.02039	1.95e-05	-0.002812	1.95e-05	0.008907		1.95e-05	-0.0907	1.95e-05	-0.02625	1.95e-05	-0.008672	1.95e-05	-0.008672	1.95e-05	0.001094		1.95e-05	-0.1317	1.95e-05	-0.09656	1.95e-05	-0.07703	1.95e-05	-0.05945	1.95e-05	-0.04187		1.95e-05	0.01281	1.95e-05	0.01477	1.95e-05	0.01477	1.95e-05	0.01477	1.95e-05	0.01086		1.95e-05	-0.008672	1.95e-05	-0.002812	1.95e-05
	1.975e-05	-0.04578	1.975e-05	0.001094	1.975e-05	-0.02039	1.975e-05	-0.002812	1.975e-05	0.008907		1.975e-05	-0.0907	1.975e-05	-0.0243	1.975e-05	-0.006718	1.975e-05	-0.008672	1.975e-05	0.001094		1.975e-05	-0.1317	1.975e-05	-0.09656	1.975e-05	-0.07703	1.975e-05	-0.05945	1.975e-05	-0.04187		1.975e-05	0.01281	1.975e-05	0.01477	1.975e-05	0.01477	1.975e-05	0.01672	1.975e-05	0.01086		1.975e-05	-0.01062	1.975e-05	-0.004765	1.975e-05
	2e-05	-0.04773	2e-05	0.001094	2e-05	-0.01844	2e-05	-0.004765	2e-05	0.008907		2e-05	-0.0907	2e-05	-0.02625	2e-05	-0.008672	2e-05	-0.008672	2e-05	0.001094		2e-05	-0.1317	2e-05	-0.09656	2e-05	-0.07508	2e-05	-0.06141	2e-05	-0.04187		2e-05	0.01281	2e-05	0.01672	2e-05	0.01477	2e-05	0.01477	2e-05	0.01281		2e-05	-0.008672	2e-05	-0.004765	2e-05
	2.025e-05	-0.04773	2.025e-05	0.001094	2.025e-05	-0.02039	2.025e-05	-0.002812	2.025e-05	0.008907		2.025e-05	-0.0907	2.025e-05	-0.0282	2.025e-05	-0.008672	2.025e-05	-0.008672	2.025e-05	-0.000859		2.025e-05	-0.1317	2.025e-05	-0.09852	2.025e-05	-0.07508	2.025e-05	-0.05945	2.025e-05	-0.04383		2.025e-05	0.01281	2.025e-05	0.01672	2.025e-05	0.01672	2.025e-05	0.01477	2.025e-05	0.01672		2.025e-05	-0.008672	2.025e-05	-0.002812	2.025e-05
	2.05e-05	-0.04773	2.05e-05	0.001094	2.05e-05	-0.02039	2.05e-05	-0.002812	2.05e-05	0.008907		2.05e-05	-0.0907	2.05e-05	-0.02625	2.05e-05	-0.008672	2.05e-05	-0.006718	2.05e-05	-0.002812		2.05e-05	-0.1317	2.05e-05	-0.09656	2.05e-05	-0.07703	2.05e-05	-0.06141	2.05e-05	-0.04383		2.05e-05	0.01281	2.05e-05	0.01672	2.05e-05	0.01672	2.05e-05	0.01477	2.05e-05	0.01672		2.05e-05	-0.008672	2.05e-05	-0.002812	2.05e-05
	2.075e-05	-0.04773	2.075e-05	0.001094	2.075e-05	-0.02039	2.075e-05	-0.002812	2.075e-05	0.008907		2.075e-05	-0.08875	2.075e-05	-0.02625	2.075e-05	-0.008672	2.075e-05	-0.008672	2.075e-05	-0.002812		2.075e-05	-0.1317	2.075e-05	-0.09656	2.075e-05	-0.07703	2.075e-05	-0.0575	2.075e-05	-0.03992		2.075e-05	0.01281	2.075e-05	0.01672	2.075e-05	0.01672	2.075e-05	0.01477	2.075e-05	0.01867		2.075e-05	-0.008672	2.075e-05	-0.002812	2.075e-05
	2.1e-05	-0.04773	2.1e-05	0.001094	2.1e-05	-0.02039	2.1e-05	-0.002812	2.1e-05	0.008907		2.1e-05	-0.0907	2.1e-05	-0.0282	2.1e-05	-0.008672	2.1e-05	-0.008672	2.1e-05	-0.004765		2.1e-05	-0.1317	2.1e-05	-0.09656	2.1e-05	-0.07508	2.1e-05	-0.05945	2.1e-05	-0.04187		2.1e-05	0.01281	2.1e-05	0.01477	2.1e-05	0.01672	2.1e-05	0.01477	2.1e-05	0.01867		2.1e-05	-0.01062	2.1e-05	-0.004765	2.1e-05
	2.125e-05	-0.04578	2.125e-05	0.001094	2.125e-05	-0.02039	2.125e-05	-0.002812	2.125e-05	0.008907		2.125e-05	-0.0907	2.125e-05	-0.02625	2.125e-05	-0.01062	2.125e-05	-0.008672	2.125e-05	-0.004765		2.125e-05	-0.1317	2.125e-05	-0.09852	2.125e-05	-0.07508	2.125e-05	-0.05945	2.125e-05	-0.04187		2.125e-05	0.01477	2.125e-05	0.01477	2.125e-05	0.01672	2.125e-05	0.01672	2.125e-05	0.01672		2.125e-05	-0.008672	2.125e-05	-0.004765	2.125e-05
	2.15e-05	-0.04578	2.15e-05	0.001094	2.15e-05	-0.01844	2.15e-05	-0.002812	2.15e-05	0.008907		2.15e-05	-0.0907	2.15e-05	-0.02625	2.15e-05	-0.008672	2.15e-05	-0.01062	2.15e-05	-0.002812		2.15e-05	-0.1317	2.15e-05	-0.09852	2.15e-05	-0.07508	2.15e-05	-0.05945	2.15e-05	-0.04187		2.15e-05	0.01281	2.15e-05	0.01477	2.15e-05	0.01477	2.15e-05	0.01477	2.15e-05	0.01477		2.15e-05	-0.01062	2.15e-05	-0.002812	2.15e-05
	2.175e-05	-0.04773	2.175e-05	0.001094	2.175e-05	-0.01844	2.175e-05	-0.002812	2.175e-05	0.008907		2.175e-05	-0.09266	2.175e-05	-0.02625	2.175e-05	-0.01062	2.175e-05	-0.008672	2.175e-05	-0.000859		2.175e-05	-0.1317	2.175e-05	-0.09852	2.175e-05	-0.07508	2.175e-05	-0.06141	2.175e-05	-0.04187		2.175e-05	0.01281	2.175e-05	0.01477	2.175e-05	0.01672	2.175e-05	0.01672	2.175e-05	0.01477		2.175e-05	-0.01062	2.175e-05	-0.004765	2.175e-05
	2.2e-05	-0.04773	2.2e-05	-0.000859	2.2e-05	-0.02039	2.2e-05	-0.002812	2.2e-05	0.006953		2.2e-05	-0.0907	2.2e-05	-0.02625	2.2e-05	-0.01062	2.2e-05	-0.008672	2.2e-05	-0.002812		2.2e-05	-0.1317	2.2e-05	-0.09852	2.2e-05	-0.07703	2.2e-05	-0.05945	2.2e-05	-0.04187		2.2e-05	0.01281	2.2e-05	0.01477	2.2e-05	0.01672	2.2e-05	0.01672	2.2e-05	0.01672		2.2e-05	-0.01062	2.2e-05	-0.004765	2.2e-05
	2.225e-05	-0.04773	2.225e-05	-0.000859	2.225e-05	-0.02039	2.225e-05	-0.002812	2.225e-05	0.006953		2.225e-05	-0.0907	2.225e-05	-0.02625	2.225e-05	-0.01062	2.225e-05	-0.01062	2.225e-05	-0.002812		2.225e-05	-0.1317	2.225e-05	-0.09852	2.225e-05	-0.07898	2.225e-05	-0.05945	2.225e-05	-0.04187		2.225e-05	0.01281	2.225e-05	0.01672	2.225e-05	0.01477	2.225e-05	0.01477	2.225e-05	0.01867		2.225e-05	-0.01062	2.225e-05	-0.002812	2.225e-05
	2.25e-05	-0.04578	2.25e-05	0.001094	2.25e-05	-0.02039	2.25e-05	-0.002812	2.25e-05	0.006953		2.25e-05	-0.09266	2.25e-05	-0.0282	2.25e-05	-0.01062	2.25e-05	-0.01062	2.25e-05	-0.002812		2.25e-05	-0.1317	2.25e-05	-0.09852	2.25e-05	-0.07703	2.25e-05	-0.05945	2.25e-05	-0.04383		2.25e-05	0.01477	2.25e-05	0.01672	2.25e-05	0.01867	2.25e-05	0.01477	2.25e-05	0.02063		2.25e-05	-0.01062	2.25e-05	-0.004765	2.25e-05
	2.275e-05	-0.04773	2.275e-05	0.001094	2.275e-05	-0.02039	2.275e-05	-0.002812	2.275e-05	0.006953		2.275e-05	-0.0907	2.275e-05	-0.03016	2.275e-05	-0.01062	2.275e-05	-0.01062	2.275e-05	-0.004765		2.275e-05	-0.1337	2.275e-05	-0.09852	2.275e-05	-0.07703	2.275e-05	-0.06141	2.275e-05	-0.04383		2.275e-05	0.01477	2.275e-05	0.01672	2.275e-05	0.01672	2.275e-05	0.01867	2.275e-05	0.02063		2.275e-05	-0.01062	2.275e-05	-0.004765	2.275e-05
	2.3e-05	-0.04969	2.3e-05	0.001094	2.3e-05	-0.02039	2.3e-05	-0.002812	2.3e-05	0.006953		2.3e-05	-0.09266	2.3e-05	-0.0282	2.3e-05	-0.01062	2.3e-05	-0.008672	2.3e-05	-0.004765		2.3e-05	-0.1317	2.3e-05	-0.09852	2.3e-05	-0.07703	2.3e-05	-0.05945	2.3e-05	-0.04383		2.3e-05	0.01281	2.3e-05	0.01672	2.3e-05	0.01867	2.3e-05	0.01867	2.3e-05	0.02063		2.3e-05	-0.01062	2.3e-05	-0.002812	2.3e-05
	2.325e-05	-0.04773	2.325e-05	-0.000859	2.325e-05	-0.02039	2.325e-05	-0.002812	2.325e-05	0.008907		2.325e-05	-0.0907	2.325e-05	-0.02625	2.325e-05	-0.01062	2.325e-05	-0.008672	2.325e-05	-0.006718		2.325e-05	-0.1337	2.325e-05	-0.09852	2.325e-05	-0.07703	2.325e-05	-0.0575	2.325e-05	-0.04187		2.325e-05	0.01477	2.325e-05	0.01672	2.325e-05	0.01672	2.325e-05	0.01867	2.325e-05	0.01867		2.325e-05	-0.01062	2.325e-05	-0.002812	2.325e-05
	2.35e-05	-0.04578	2.35e-05	0.001094	2.35e-05	-0.02039	2.35e-05	-0.002812	2.35e-05	0.008907		2.35e-05	-0.09266	2.35e-05	-0.0282	2.35e-05	-0.01062	2.35e-05	-0.008672	2.35e-05	-0.004765		2.35e-05	-0.1337	2.35e-05	-0.09852	2.35e-05	-0.07703	2.35e-05	-0.0575	2.35e-05	-0.04383		2.35e-05	0.01281	2.35e-05	0.01477	2.35e-05	0.01672	2.35e-05	0.01672	2.35e-05	0.01672		2.35e-05	-0.01258	2.35e-05	-0.004765	2.35e-05
	2.375e-05	-0.04773	2.375e-05	0.001094	2.375e-05	-0.02039	2.375e-05	-0.002812	2.375e-05	0.008907		2.375e-05	-0.09266	2.375e-05	-0.0282	2.375e-05	-0.01062	2.375e-05	-0.01062	2.375e-05	-0.002812		2.375e-05	-0.1317	2.375e-05	-0.09852	2.375e-05	-0.07703	2.375e-05	-0.0575	2.375e-05	-0.04383		2.375e-05	0.01281	2.375e-05	0.01477	2.375e-05	0.01672	2.375e-05	0.01672	2.375e-05	0.01477		2.375e-05	-0.01062	2.375e-05	-0.004765	2.375e-05
	2.4e-05	-0.04773	2.4e-05	0.001094	2.4e-05	-0.02039	2.4e-05	-0.004765	2.4e-05	0.008907		2.4e-05	-0.09266	2.4e-05	-0.02625	2.4e-05	-0.01062	2.4e-05	-0.008672	2.4e-05	-0.004765		2.4e-05	-0.1317	2.4e-05	-0.09656	2.4e-05	-0.07898	2.4e-05	-0.05555	2.4e-05	-0.04383		2.4e-05	0.01281	2.4e-05	0.01477	2.4e-05	0.01477	2.4e-05	0.01672	2.4e-05	0.01477		2.4e-05	-0.01062	2.4e-05	-0.004765	2.4e-05
	2.425e-05	-0.04773	2.425e-05	0.001094	2.425e-05	-0.02234	2.425e-05	-0.004765	2.425e-05	0.006953		2.425e-05	-0.09266	2.425e-05	-0.0282	2.425e-05	-0.01062	2.425e-05	-0.01062	2.425e-05	-0.002812		2.425e-05	-0.1317	2.425e-05	-0.09852	2.425e-05	-0.07703	2.425e-05	-0.0575	2.425e-05	-0.04383		2.425e-05	0.01281	2.425e-05	0.01672	2.425e-05	0.01672	2.425e-05	0.01477	2.425e-05	0.01672		2.425e-05	-0.01062	2.425e-05	-0.004765	2.425e-05
	2.45e-05	-0.04773	2.45e-05	0.001094	2.45e-05	-0.02039	2.45e-05	-0.004765	2.45e-05	0.006953		2.45e-05	-0.09266	2.45e-05	-0.02625	2.45e-05	-0.01062	2.45e-05	-0.008672	2.45e-05	-0.002812		2.45e-05	-0.1317	2.45e-05	-0.09852	2.45e-05	-0.07898	2.45e-05	-0.0575	2.45e-05	-0.04383		2.45e-05	0.01281	2.45e-05	0.01477	2.45e-05	0.01672	2.45e-05	0.01477	2.45e-05	0.01477		2.45e-05	-0.01062	2.45e-05	-0.004765	2.45e-05
	2.475e-05	-0.04773	2.475e-05	0.001094	2.475e-05	-0.0243	2.475e-05	-0.002812	2.475e-05	0.006953		2.475e-05	-0.0907	2.475e-05	-0.0282	2.475e-05	-0.01062	2.475e-05	-0.01062	2.475e-05	-0.000859		2.475e-05	-0.1317	2.475e-05	-0.09852	2.475e-05	-0.07898	2.475e-05	-0.0575	2.475e-05	-0.04383		2.475e-05	0.01281	2.475e-05	0.01672	2.475e-05	0.01477	2.475e-05	0.01477	2.475e-05	0.01672		2.475e-05	-0.01062	2.475e-05	-0.002812	2.475e-05
	2.5e-05	-0.04773	2.5e-05	-0.000859	2.5e-05	-0.0243	2.5e-05	-0.002812	2.5e-05	0.006953		2.5e-05	-0.0907	2.5e-05	-0.0282	2.5e-05	-0.008672	2.5e-05	-0.008672	2.5e-05	-0.002812		2.5e-05	-0.1317	2.5e-05	-0.09852	2.5e-05	-0.07703	2.5e-05	-0.05945	2.5e-05	-0.04383		2.5e-05	0.01477	2.5e-05	0.01672	2.5e-05	0.01477	2.5e-05	0.01672	2.5e-05	0.01672		2.5e-05	-0.008672	2.5e-05	-0.002812	2.5e-05
	2.525e-05	-0.04773	2.525e-05	0.001094	2.525e-05	-0.02234	2.525e-05	-0.002812	2.525e-05	0.008907		2.525e-05	-0.0907	2.525e-05	-0.0282	2.525e-05	-0.008672	2.525e-05	-0.008672	2.525e-05	-0.002812		2.525e-05	-0.1337	2.525e-05	-0.1005	2.525e-05	-0.07703	2.525e-05	-0.0575	2.525e-05	-0.04383		2.525e-05	0.01281	2.525e-05	0.01672	2.525e-05	0.01477	2.525e-05	0.01672	2.525e-05	0.01672		2.525e-05	-0.008672	2.525e-05	-0.002812	2.525e-05
	2.55e-05	-0.04969	2.55e-05	0.001094	2.55e-05	-0.02039	2.55e-05	-0.004765	2.55e-05	0.008907		2.55e-05	-0.0907	2.55e-05	-0.0243	2.55e-05	-0.008672	2.55e-05	-0.006718	2.55e-05	-0.000859		2.55e-05	-0.1317	2.55e-05	-0.09656	2.55e-05	-0.07703	2.55e-05	-0.0575	2.55e-05	-0.04187		2.55e-05	0.01281	2.55e-05	0.01477	2.55e-05	0.01477	2.55e-05	0.01672	2.55e-05	0.01672		2.55e-05	-0.008672	2.55e-05	-0.002812	2.55e-05
	2.575e-05	-0.04773	2.575e-05	0.001094	2.575e-05	-0.02039	2.575e-05	-0.002812	2.575e-05	0.008907		2.575e-05	-0.0907	2.575e-05	-0.02625	2.575e-05	-0.008672	2.575e-05	-0.006718	2.575e-05	-0.000859		2.575e-05	-0.1317	2.575e-05	-0.09656	2.575e-05	-0.07508	2.575e-05	-0.0575	2.575e-05	-0.04383		2.575e-05	0.01477	2.575e-05	0.01477	2.575e-05	0.01672	2.575e-05	0.01672	2.575e-05	0.01477		2.575e-05	-0.008672	2.575e-05	-0.004765	2.575e-05
	2.6e-05	-0.04773	2.6e-05	0.001094	2.6e-05	-0.01844	2.6e-05	-0.004765	2.6e-05	0.008907		2.6e-05	-0.0907	2.6e-05	-0.02625	2.6e-05	-0.008672	2.6e-05	-0.008672	2.6e-05	-0.000859		2.6e-05	-0.1317	2.6e-05	-0.09852	2.6e-05	-0.07508	2.6e-05	-0.0575	2.6e-05	-0.04383		2.6e-05	0.01281	2.6e-05	0.01672	2.6e-05	0.01477	2.6e-05	0.01477	2.6e-05	0.01086		2.6e-05	-0.01062	2.6e-05	-0.004765	2.6e-05
	2.625e-05	-0.04773	2.625e-05	-0.000859	2.625e-05	-0.01844	2.625e-05	-0.002812	2.625e-05	0.008907		2.625e-05	-0.08875	2.625e-05	-0.02625	2.625e-05	-0.008672	2.625e-05	-0.008672	2.625e-05	-0.000859		2.625e-05	-0.1317	2.625e-05	-0.09852	2.625e-05	-0.07703	2.625e-05	-0.0575	2.625e-05	-0.04383		2.625e-05	0.01281	2.625e-05	0.01672	2.625e-05	0.01672	2.625e-05	0.01477	2.625e-05	0.01281		2.625e-05	-0.01062	2.625e-05	-0.002812	2.625e-05
	2.65e-05	-0.04773	2.65e-05	0.001094	2.65e-05	-0.01844	2.65e-05	-0.002812	2.65e-05	0.008907		2.65e-05	-0.08875	2.65e-05	-0.0282	2.65e-05	-0.008672	2.65e-05	-0.008672	2.65e-05	-0.000859		2.65e-05	-0.1317	2.65e-05	-0.09656	2.65e-05	-0.07703	2.65e-05	-0.0575	2.65e-05	-0.04383		2.65e-05	0.01477	2.65e-05	0.01672	2.65e-05	0.01672	2.65e-05	0.01477	2.65e-05	0.01477		2.65e-05	-0.008672	2.65e-05	-0.002812	2.65e-05
	2.675e-05	-0.04773	2.675e-05	0.001094	2.675e-05	-0.02039	2.675e-05	-0.002812	2.675e-05	0.008907		2.675e-05	-0.0907	2.675e-05	-0.0282	2.675e-05	-0.008672	2.675e-05	-0.008672	2.675e-05	-0.000859		2.675e-05	-0.1317	2.675e-05	-0.09852	2.675e-05	-0.07703	2.675e-05	-0.0575	2.675e-05	-0.04187		2.675e-05	0.01281	2.675e-05	0.01477	2.675e-05	0.01477	2.675e-05	0.01477	2.675e-05	0.01477		2.675e-05	-0.008672	2.675e-05	-0.004765	2.675e-05
	2.7e-05	-0.04773	2.7e-05	0.001094	2.7e-05	-0.02039	2.7e-05	-0.002812	2.7e-05	0.008907		2.7e-05	-0.0907	2.7e-05	-0.0282	2.7e-05	-0.008672	2.7e-05	-0.008672	2.7e-05	-0.000859		2.7e-05	-0.1317	2.7e-05	-0.09656	2.7e-05	-0.07703	2.7e-05	-0.0575	2.7e-05	-0.04187		2.7e-05	0.01281	2.7e-05	0.01477	2.7e-05	0.01477	2.7e-05	0.01672	2.7e-05	0.01477		2.7e-05	-0.01062	2.7e-05	-0.004765	2.7e-05
	2.725e-05	-0.04773	2.725e-05	0.001094	2.725e-05	-0.02039	2.725e-05	-0.002812	2.725e-05	0.008907		2.725e-05	-0.0907	2.725e-05	-0.0282	2.725e-05	-0.01062	2.725e-05	-0.006718	2.725e-05	-0.002812		2.725e-05	-0.1317	2.725e-05	-0.09852	2.725e-05	-0.07703	2.725e-05	-0.0575	2.725e-05	-0.04383		2.725e-05	0.01477	2.725e-05	0.01477	2.725e-05	0.01477	2.725e-05	0.01477	2.725e-05	0.01477		2.725e-05	-0.008672	2.725e-05	-0.004765	2.725e-05
	2.75e-05	-0.04773	2.75e-05	0.001094	2.75e-05	-0.01844	2.75e-05	-0.002812	2.75e-05	0.008907		2.75e-05	-0.08875	2.75e-05	-0.02625	2.75e-05	-0.008672	2.75e-05	-0.008672	2.75e-05	-0.002812		2.75e-05	-0.1317	2.75e-05	-0.09852	2.75e-05	-0.07703	2.75e-05	-0.0575	2.75e-05	-0.04383		2.75e-05	0.01281	2.75e-05	0.01672	2.75e-05	0.01477	2.75e-05	0.01672	2.75e-05	0.01477		2.75e-05	-0.008672	2.75e-05	-0.004765	2.75e-05
	2.775e-05	-0.04773	2.775e-05	0.001094	2.775e-05	-0.02039	2.775e-05	-0.004765	2.775e-05	0.008907		2.775e-05	-0.0907	2.775e-05	-0.02625	2.775e-05	-0.008672	2.775e-05	-0.008672	2.775e-05	-0.002812		2.775e-05	-0.1337	2.775e-05	-0.09852	2.775e-05	-0.07703	2.775e-05	-0.05945	2.775e-05	-0.04383		2.775e-05	0.01477	2.775e-05	0.01477	2.775e-05	0.01477	2.775e-05	0.01672	2.775e-05	0.01672		2.775e-05	-0.01062	2.775e-05	-0.006718	2.775e-05
	2.8e-05	-0.04773	2.8e-05	0.001094	2.8e-05	-0.01844	2.8e-05	-0.004765	2.8e-05	0.006953		2.8e-05	-0.0907	2.8e-05	-0.02625	2.8e-05	-0.008672	2.8e-05	-0.008672	2.8e-05	-0.002812		2.8e-05	-0.1317	2.8e-05	-0.09852	2.8e-05	-0.07508	2.8e-05	-0.06141	2.8e-05	-0.04187		2.8e-05	0.01281	2.8e-05	0.01672	2.8e-05	0.01672	2.8e-05	0.01477	2.8e-05	0.01672		2.8e-05	-0.01062	2.8e-05	-0.004765	2.8e-05
	2.825e-05	-0.04773	2.825e-05	0.001094	2.825e-05	-0.01844	2.825e-05	-0.002812	2.825e-05	0.01086		2.825e-05	-0.08875	2.825e-05	-0.0282	2.825e-05	-0.01062	2.825e-05	-0.008672	2.825e-05	-0.002812		2.825e-05	-0.1317	2.825e-05	-0.09852	2.825e-05	-0.07508	2.825e-05	-0.06141	2.825e-05	-0.04383		2.825e-05	0.01477	2.825e-05	0.01477	2.825e-05	0.01672	2.825e-05	0.01477	2.825e-05	0.01477		2.825e-05	-0.01062	2.825e-05	-0.006718	2.825e-05
	2.85e-05	-0.04773	2.85e-05	0.001094	2.85e-05	-0.01844	2.85e-05	-0.000859	2.85e-05	0.008907		2.85e-05	-0.0907	2.85e-05	-0.02625	2.85e-05	-0.008672	2.85e-05	-0.008672	2.85e-05	-0.004765		2.85e-05	-0.1317	2.85e-05	-0.09852	2.85e-05	-0.07508	2.85e-05	-0.06141	2.85e-05	-0.04383		2.85e-05	0.01281	2.85e-05	0.01672	2.85e-05	0.01672	2.85e-05	0.01477	2.85e-05	0.01477		2.85e-05	-0.01062	2.85e-05	-0.004765	2.85e-05
	2.875e-05	-0.04773	2.875e-05	0.001094	2.875e-05	-0.01844	2.875e-05	-0.002812	2.875e-05	0.01086		2.875e-05	-0.0907	2.875e-05	-0.02625	2.875e-05	-0.01062	2.875e-05	-0.008672	2.875e-05	-0.004765		2.875e-05	-0.1317	2.875e-05	-0.09852	2.875e-05	-0.07508	2.875e-05	-0.06141	2.875e-05	-0.04187		2.875e-05	0.01281	2.875e-05	0.01672	2.875e-05	0.01867	2.875e-05	0.01672	2.875e-05	0.01477		2.875e-05	-0.008672	2.875e-05	-0.004765	2.875e-05
	2.9e-05	-0.04773	2.9e-05	0.001094	2.9e-05	-0.01844	2.9e-05	-0.002812	2.9e-05	0.008907		2.9e-05	-0.0907	2.9e-05	-0.02625	2.9e-05	-0.008672	2.9e-05	-0.008672	2.9e-05	-0.004765		2.9e-05	-0.1317	2.9e-05	-0.09852	2.9e-05	-0.07508	2.9e-05	-0.06141	2.9e-05	-0.04383		2.9e-05	0.01281	2.9e-05	0.01477	2.9e-05	0.01672	2.9e-05	0.01672	2.9e-05	0.01867		2.9e-05	-0.01062	2.9e-05	-0.004765	2.9e-05
	2.925e-05	-0.04578	2.925e-05	0.001094	2.925e-05	-0.01844	2.925e-05	-0.002812	2.925e-05	0.008907		2.925e-05	-0.09266	2.925e-05	-0.0282	2.925e-05	-0.01062	2.925e-05	-0.008672	2.925e-05	-0.004765		2.925e-05	-0.1317	2.925e-05	-0.09852	2.925e-05	-0.07703	2.925e-05	-0.05945	2.925e-05	-0.04187		2.925e-05	0.01477	2.925e-05	0.01477	2.925e-05	0.01672	2.925e-05	0.01672	2.925e-05	0.01672		2.925e-05	-0.01062	2.925e-05	-0.004765	2.925e-05
	2.95e-05	-0.04773	2.95e-05	0.001094	2.95e-05	-0.02234	2.95e-05	-0.002812	2.95e-05	0.008907		2.95e-05	-0.09266	2.95e-05	-0.0282	2.95e-05	-0.01062	2.95e-05	-0.008672	2.95e-05	-0.002812		2.95e-05	-0.1317	2.95e-05	-0.09852	2.95e-05	-0.07703	2.95e-05	-0.05945	2.95e-05	-0.04383		2.95e-05	0.01281	2.95e-05	0.01477	2.95e-05	0.01672	2.95e-05	0.01672	2.95e-05	0.01867		2.95e-05	-0.01062	2.95e-05	-0.002812	2.95e-05
	2.975e-05	-0.04773	2.975e-05	0.001094	2.975e-05	-0.02039	2.975e-05	-0.002812	2.975e-05	0.008907		2.975e-05	-0.09266	2.975e-05	-0.0282	2.975e-05	-0.008672	2.975e-05	-0.01062	2.975e-05	-0.004765		2.975e-05	-0.1317	2.975e-05	-0.09852	2.975e-05	-0.07703	2.975e-05	-0.06141	2.975e-05	-0.04383		2.975e-05	0.01477	2.975e-05	0.01672	2.975e-05	0.01477	2.975e-05	0.01477	2.975e-05	0.01867		2.975e-05	-0.01062	2.975e-05	-0.004765	2.975e-05
	3e-05	-0.04773	3e-05	0.001094	3e-05	-0.02039	3e-05	-0.002812	3e-05	0.006953		3e-05	-0.0907	3e-05	-0.02625	3e-05	-0.008672	3e-05	-0.008672	3e-05	-0.002812		3e-05	-0.1317	3e-05	-0.09852	3e-05	-0.07703	3e-05	-0.05945	3e-05	-0.04383		3e-05	0.01281	3e-05	0.01672	3e-05	0.01672	3e-05	0.01672	3e-05	0.01867		3e-05	-0.01062	3e-05	-0.002812	3e-05
	3.025e-05	-0.04773	3.025e-05	0.001094	3.025e-05	-0.01844	3.025e-05	-0.002812	3.025e-05	0.008907		3.025e-05	-0.09266	3.025e-05	-0.02625	3.025e-05	-0.01062	3.025e-05	-0.008672	3.025e-05	-0.004765		3.025e-05	-0.1317	3.025e-05	-0.09852	3.025e-05	-0.07703	3.025e-05	-0.05945	3.025e-05	-0.04187		3.025e-05	0.01281	3.025e-05	0.01477	3.025e-05	0.01672	3.025e-05	0.01672	3.025e-05	0.01867		3.025e-05	-0.01062	3.025e-05	-0.004765	3.025e-05
	3.05e-05	-0.04578	3.05e-05	0.001094	3.05e-05	-0.01844	3.05e-05	-0.004765	3.05e-05	0.008907		3.05e-05	-0.09266	3.05e-05	-0.02625	3.05e-05	-0.01062	3.05e-05	-0.008672	3.05e-05	-0.004765		3.05e-05	-0.1317	3.05e-05	-0.09656	3.05e-05	-0.07703	3.05e-05	-0.0575	3.05e-05	-0.04383		3.05e-05	0.01281	3.05e-05	0.01672	3.05e-05	0.01672	3.05e-05	0.01672	3.05e-05	0.01867		3.05e-05	-0.01062	3.05e-05	-0.004765	3.05e-05
	3.075e-05	-0.04578	3.075e-05	0.001094	3.075e-05	-0.02039	3.075e-05	-0.004765	3.075e-05	0.008907		3.075e-05	-0.0907	3.075e-05	-0.0282	3.075e-05	-0.01062	3.075e-05	-0.008672	3.075e-05	-0.004765		3.075e-05	-0.1317	3.075e-05	-0.09656	3.075e-05	-0.07703	3.075e-05	-0.0575	3.075e-05	-0.04383		3.075e-05	0.01281	3.075e-05	0.01672	3.075e-05	0.01672	3.075e-05	0.01672	3.075e-05	0.01867		3.075e-05	-0.01062	3.075e-05	-0.004765	3.075e-05
	3.1e-05	-0.04578	3.1e-05	0.001094	3.1e-05	-0.01844	3.1e-05	-0.000859	3.1e-05	0.008907		3.1e-05	-0.09266	3.1e-05	-0.02625	3.1e-05	-0.01062	3.1e-05	-0.008672	3.1e-05	-0.004765		3.1e-05	-0.1298	3.1e-05	-0.09852	3.1e-05	-0.07703	3.1e-05	-0.0575	3.1e-05	-0.04383		3.1e-05	0.01477	3.1e-05	0.01477	3.1e-05	0.01672	3.1e-05	0.01672	3.1e-05	0.01867		3.1e-05	-0.008672	3.1e-05	-0.002812	3.1e-05
	3.125e-05	-0.04578	3.125e-05	0.001094	3.125e-05	-0.02039	3.125e-05	-0.000859	3.125e-05	0.008907		3.125e-05	-0.0907	3.125e-05	-0.0282	3.125e-05	-0.008672	3.125e-05	-0.008672	3.125e-05	-0.002812		3.125e-05	-0.1317	3.125e-05	-0.09656	3.125e-05	-0.07703	3.125e-05	-0.0575	3.125e-05	-0.04187		3.125e-05	0.01477	3.125e-05	0.01672	3.125e-05	0.01867	3.125e-05	0.01867	3.125e-05	0.01672		3.125e-05	-0.01062	3.125e-05	-0.002812	3.125e-05
	3.15e-05	-0.04383	3.15e-05	0.001094	3.15e-05	-0.02039	3.15e-05	-0.000859	3.15e-05	0.008907		3.15e-05	-0.0907	3.15e-05	-0.0282	3.15e-05	-0.008672	3.15e-05	-0.008672	3.15e-05	-0.002812		3.15e-05	-0.1317	3.15e-05	-0.09656	3.15e-05	-0.07703	3.15e-05	-0.0575	3.15e-05	-0.04383		3.15e-05	0.01281	3.15e-05	0.01672	3.15e-05	0.01672	3.15e-05	0.01867	3.15e-05	0.01672		3.15e-05	-0.008672	3.15e-05	-0.002812	3.15e-05
	3.175e-05	-0.04578	3.175e-05	0.001094	3.175e-05	-0.02234	3.175e-05	-0.002812	3.175e-05	0.008907		3.175e-05	-0.0907	3.175e-05	-0.02625	3.175e-05	-0.008672	3.175e-05	-0.008672	3.175e-05	-0.000859		3.175e-05	-0.1317	3.175e-05	-0.09656	3.175e-05	-0.07703	3.175e-05	-0.0575	3.175e-05	-0.04578		3.175e-05	0.01477	3.175e-05	0.01477	3.175e-05	0.01672	3.175e-05	0.01672	3.175e-05	0.01672		3.175e-05	-0.01062	3.175e-05	-0.002812	3.175e-05
	3.2e-05	-0.04773	3.2e-05	0.001094	3.2e-05	-0.02234	3.2e-05	-0.004765	3.2e-05	0.008907		3.2e-05	-0.09266	3.2e-05	-0.02625	3.2e-05	-0.008672	3.2e-05	-0.008672	3.2e-05	0.001094		3.2e-05	-0.1317	3.2e-05	-0.09656	3.2e-05	-0.07703	3.2e-05	-0.0575	3.2e-05	-0.04383		3.2e-05	0.01477	3.2e-05	0.01672	3.2e-05	0.01477	3.2e-05	0.01672	3.2e-05	0.01672		3.2e-05	-0.01062	3.2e-05	-0.000859	3.2e-05
	3.225e-05	-0.04773	3.225e-05	0.001094	3.225e-05	-0.02234	3.225e-05	-0.002812	3.225e-05	0.008907		3.225e-05	-0.08875	3.225e-05	-0.0282	3.225e-05	-0.008672	3.225e-05	-0.01062	3.225e-05	0.001094		3.225e-05	-0.1317	3.225e-05	-0.09852	3.225e-05	-0.07703	3.225e-05	-0.0575	3.225e-05	-0.04383		3.225e-05	0.01477	3.225e-05	0.01672	3.225e-05	0.01477	3.225e-05	0.01672	3.225e-05	0.01672		3.225e-05	-0.008672	3.225e-05	-0.002812	3.225e-05
	3.25e-05	-0.04969	3.25e-05	0.001094	3.25e-05	-0.02039	3.25e-05	-0.004765	3.25e-05	0.006953		3.25e-05	-0.0907	3.25e-05	-0.02625	3.25e-05	-0.008672	3.25e-05	-0.008672	3.25e-05	0.001094		3.25e-05	-0.1298	3.25e-05	-0.09656	3.25e-05	-0.07703	3.25e-05	-0.05555	3.25e-05	-0.04187		3.25e-05	0.01477	3.25e-05	0.01672	3.25e-05	0.01672	3.25e-05	0.01477	3.25e-05	0.01672		3.25e-05	-0.01062	3.25e-05	-0.002812	3.25e-05
	3.275e-05	-0.04773	3.275e-05	0.001094	3.275e-05	-0.02039	3.275e-05	-0.002812	3.275e-05	0.008907		3.275e-05	-0.0907	3.275e-05	-0.0282	3.275e-05	-0.008672	3.275e-05	-0.008672	3.275e-05	0.001094		3.275e-05	-0.1317	3.275e-05	-0.09656	3.275e-05	-0.07703	3.275e-05	-0.0575	3.275e-05	-0.04187		3.275e-05	0.01477	3.275e-05	0.01672	3.275e-05	0.01477	3.275e-05	0.01672	3.275e-05	0.01477		3.275e-05	-0.008672	3.275e-05	-0.002812	3.275e-05
	3.3e-05	-0.04578	3.3e-05	0.001094	3.3e-05	-0.02039	3.3e-05	-0.004765	3.3e-05	0.008907		3.3e-05	-0.0907	3.3e-05	-0.02625	3.3e-05	-0.008672	3.3e-05	-0.008672	3.3e-05	-0.000859		3.3e-05	-0.1317	3.3e-05	-0.09656	3.3e-05	-0.07508	3.3e-05	-0.0575	3.3e-05	-0.04187		3.3e-05	0.01477	3.3e-05	0.01672	3.3e-05	0.01867	3.3e-05	0.01477	3.3e-05	0.01477		3.3e-05	-0.008672	3.3e-05	-0.002812	3.3e-05
	3.325e-05	-0.04578	3.325e-05	0.001094	3.325e-05	-0.02039	3.325e-05	-0.000859	3.325e-05	0.01086		3.325e-05	-0.08875	3.325e-05	-0.02625	3.325e-05	-0.008672	3.325e-05	-0.008672	3.325e-05	-0.002812		3.325e-05	-0.1317	3.325e-05	-0.09852	3.325e-05	-0.07508	3.325e-05	-0.05555	3.325e-05	-0.04383		3.325e-05	0.01281	3.325e-05	0.01477	3.325e-05	0.01672	3.325e-05	0.01672	3.325e-05	0.01477		3.325e-05	-0.008672	3.325e-05	-0.002812	3.325e-05
	3.35e-05	-0.04578	3.35e-05	0.001094	3.35e-05	-0.01844	3.35e-05	-0.000859	3.35e-05	0.01086		3.35e-05	-0.08875	3.35e-05	-0.02625	3.35e-05	-0.008672	3.35e-05	-0.006718	3.35e-05	-0.002812		3.35e-05	-0.1317	3.35e-05	-0.09656	3.35e-05	-0.07508	3.35e-05	-0.05555	3.35e-05	-0.04187		3.35e-05	0.01281	3.35e-05	0.01672	3.35e-05	0.01867	3.35e-05	0.01672	3.35e-05	0.01477		3.35e-05	-0.01062	3.35e-05	-0.004765	3.35e-05
	3.375e-05	-0.04578	3.375e-05	0.001094	3.375e-05	-0.01844	3.375e-05	-0.000859	3.375e-05	0.01086		3.375e-05	-0.08875	3.375e-05	-0.02625	3.375e-05	-0.008672	3.375e-05	-0.008672	3.375e-05	-0.000859		3.375e-05	-0.1317	3.375e-05	-0.09656	3.375e-05	-0.07508	3.375e-05	-0.0575	3.375e-05	-0.04187		3.375e-05	0.01281	3.375e-05	0.01477	3.375e-05	0.01672	3.375e-05	0.01477	3.375e-05	0.01477		3.375e-05	-0.01062	3.375e-05	-0.004765	3.375e-05
	3.4e-05	-0.04578	3.4e-05	0.001094	3.4e-05	-0.01844	3.4e-05	-0.002812	3.4e-05	0.008907		3.4e-05	-0.08875	3.4e-05	-0.0282	3.4e-05	-0.008672	3.4e-05	-0.008672	3.4e-05	-0.002812		3.4e-05	-0.1317	3.4e-05	-0.09656	3.4e-05	-0.07508	3.4e-05	-0.05555	3.4e-05	-0.04383		3.4e-05	0.01281	3.4e-05	0.01672	3.4e-05	0.01672	3.4e-05	0.01477	3.4e-05	0.01477		3.4e-05	-0.01062	3.4e-05	-0.002812	3.4e-05
	3.425e-05	-0.04578	3.425e-05	0.001094	3.425e-05	-0.01844	3.425e-05	-0.004765	3.425e-05	0.006953		3.425e-05	-0.08875	3.425e-05	-0.02625	3.425e-05	-0.006718	3.425e-05	-0.008672	3.425e-05	0.001094		3.425e-05	-0.1317	3.425e-05	-0.09852	3.425e-05	-0.07508	3.425e-05	-0.0575	3.425e-05	-0.04383		3.425e-05	0.01281	3.425e-05	0.01477	3.425e-05	0.01477	3.425e-05	0.01281	3.425e-05	0.01477		3.425e-05	-0.01258	3.425e-05	-0.004765	3.425e-05
	3.45e-05	-0.04969	3.45e-05	-0.000859	3.45e-05	-0.01844	3.45e-05	-0.004765	3.45e-05	0.008907		3.45e-05	-0.0907	3.45e-05	-0.0282	3.45e-05	-0.006718	3.45e-05	-0.008672	3.45e-05	0.001094		3.45e-05	-0.1317	3.45e-05	-0.09656	3.45e-05	-0.07703	3.45e-05	-0.0575	3.45e-05	-0.04187		3.45e-05	0.01281	3.45e-05	0.01672	3.45e-05	0.01477	3.45e-05	0.01477	3.45e-05	0.01281		3.45e-05	-0.01062	3.45e-05	-0.002812	3.45e-05
	3.475e-05	-0.04773	3.475e-05	-0.000859	3.475e-05	-0.02039	3.475e-05	-0.004765	3.475e-05	0.006953		3.475e-05	-0.0907	3.475e-05	-0.02625	3.475e-05	-0.008672	3.475e-05	-0.01062	3.475e-05	0.001094		3.475e-05	-0.1317	3.475e-05	-0.09852	3.475e-05	-0.07508	3.475e-05	-0.06141	3.475e-05	-0.03992		3.475e-05	0.01477	3.475e-05	0.01672	3.475e-05	0.01477	3.475e-05	0.01672	3.475e-05	0.01477		3.475e-05	-0.01062	3.475e-05	-0.004765	3.475e-05
	3.5e-05	-0.04969	3.5e-05	-0.000859	3.5e-05	-0.01844	3.5e-05	-0.002812	3.5e-05	0.006953		3.5e-05	-0.0907	3.5e-05	-0.02625	3.5e-05	-0.008672	3.5e-05	-0.008672	3.5e-05	-0.000859		3.5e-05	-0.1317	3.5e-05	-0.09656	3.5e-05	-0.07508	3.5e-05	-0.05945	3.5e-05	-0.04187		3.5e-05	0.01477	3.5e-05	0.01672	3.5e-05	0.01672	3.5e-05	0.01672	3.5e-05	0.01477		3.5e-05	-0.01062	3.5e-05	-0.004765	3.5e-05
	3.525e-05	-0.04773	3.525e-05	0.001094	3.525e-05	-0.01844	3.525e-05	-0.002812	3.525e-05	0.008907		3.525e-05	-0.0907	3.525e-05	-0.02625	3.525e-05	-0.008672	3.525e-05	-0.008672	3.525e-05	-0.002812		3.525e-05	-0.1317	3.525e-05	-0.09852	3.525e-05	-0.07508	3.525e-05	-0.05945	3.525e-05	-0.04187		3.525e-05	0.01477	3.525e-05	0.01477	3.525e-05	0.01672	3.525e-05	0.01672	3.525e-05	0.01477		3.525e-05	-0.01062	3.525e-05	-0.004765	3.525e-05
	3.55e-05	-0.04578	3.55e-05	0.001094	3.55e-05	-0.01648	3.55e-05	-0.002812	3.55e-05	0.008907		3.55e-05	-0.0907	3.55e-05	-0.02625	3.55e-05	-0.01062	3.55e-05	-0.008672	3.55e-05	-0.004765		3.55e-05	-0.1317	3.55e-05	-0.09852	3.55e-05	-0.07508	3.55e-05	-0.05945	3.55e-05	-0.03992		3.55e-05	0.01281	3.55e-05	0.01477	3.55e-05	0.01672	3.55e-05	0.01672	3.55e-05	0.01672		3.55e-05	-0.01062	3.55e-05	-0.004765	3.55e-05
	3.575e-05	-0.04578	3.575e-05	0.003047	3.575e-05	-0.01648	3.575e-05	-0.002812	3.575e-05	0.01086		3.575e-05	-0.0907	3.575e-05	-0.02625	3.575e-05	-0.01062	3.575e-05	-0.008672	3.575e-05	-0.006718		3.575e-05	-0.1317	3.575e-05	-0.09656	3.575e-05	-0.07508	3.575e-05	-0.05945	3.575e-05	-0.04187		3.575e-05	0.01281	3.575e-05	0.01672	3.575e-05	0.01672	3.575e-05	0.01672	3.575e-05	0.01672		3.575e-05	-0.01062	3.575e-05	-0.006718	3.575e-05
	3.6e-05	-0.04578	3.6e-05	0.003047	3.6e-05	-0.01844	3.6e-05	-0.002812	3.6e-05	0.01086		3.6e-05	-0.0907	3.6e-05	-0.02625	3.6e-05	-0.008672	3.6e-05	-0.008672	3.6e-05	-0.004765		3.6e-05	-0.1317	3.6e-05	-0.09852	3.6e-05	-0.07703	3.6e-05	-0.05945	3.6e-05	-0.04187		3.6e-05	0.01086	3.6e-05	0.01672	3.6e-05	0.01672	3.6e-05	0.01477	3.6e-05	0.01672		3.6e-05	-0.01062	3.6e-05	-0.004765	3.6e-05
	3.625e-05	-0.04578	3.625e-05	0.003047	3.625e-05	-0.01844	3.625e-05	-0.002812	3.625e-05	0.008907		3.625e-05	-0.0907	3.625e-05	-0.0282	3.625e-05	-0.008672	3.625e-05	-0.008672	3.625e-05	-0.004765		3.625e-05	-0.1317	3.625e-05	-0.09852	3.625e-05	-0.07508	3.625e-05	-0.05945	3.625e-05	-0.04187		3.625e-05	0.01086	3.625e-05	0.01477	3.625e-05	0.01672	3.625e-05	0.01477	3.625e-05	0.01672		3.625e-05	-0.01062	3.625e-05	-0.004765	3.625e-05
	3.65e-05	-0.04578	3.65e-05	0.001094	3.65e-05	-0.01844	3.65e-05	-0.002812	3.65e-05	0.008907		3.65e-05	-0.0907	3.65e-05	-0.0282	3.65e-05	-0.01062	3.65e-05	-0.01062	3.65e-05	-0.002812		3.65e-05	-0.1298	3.65e-05	-0.09656	3.65e-05	-0.07703	3.65e-05	-0.05945	3.65e-05	-0.04187		3.65e-05	0.01281	3.65e-05	0.01672	3.65e-05	0.01477	3.65e-05	0.01477	3.65e-05	0.01672		3.65e-05	-0.01062	3.65e-05	-0.002812	3.65e-05
	3.675e-05	-0.04578	3.675e-05	0.001094	3.675e-05	-0.02039	3.675e-05	-0.002812	3.675e-05	0.006953		3.675e-05	-0.0907	3.675e-05	-0.02625	3.675e-05	-0.01062	3.675e-05	-0.01062	3.675e-05	-0.002812		3.675e-05	-0.1298	3.675e-05	-0.09852	3.675e-05	-0.07508	3.675e-05	-0.0575	3.675e-05	-0.04187		3.675e-05	0.01477	3.675e-05	0.01867	3.675e-05	0.01672	3.675e-05	0.01672	3.675e-05	0.01672		3.675e-05	-0.01062	3.675e-05	-0.002812	3.675e-05
	3.7e-05	-0.04578	3.7e-05	0.001094	3.7e-05	-0.02039	3.7e-05	-0.002812	3.7e-05	0.006953		3.7e-05	-0.09266	3.7e-05	-0.02625	3.7e-05	-0.008672	3.7e-05	-0.008672	3.7e-05	-0.000859		3.7e-05	-0.1317	3.7e-05	-0.09852	3.7e-05	-0.07703	3.7e-05	-0.05945	3.7e-05	-0.04187		3.7e-05	0.01477	3.7e-05	0.01672	3.7e-05	0.01672	3.7e-05	0.01672	3.7e-05	0.01672		3.7e-05	-0.008672	3.7e-05	-0.002812	3.7e-05
	3.725e-05	-0.04773	3.725e-05	0.001094	3.725e-05	-0.01844	3.725e-05	-0.004765	3.725e-05	0.008907		3.725e-05	-0.0907	3.725e-05	-0.02625	3.725e-05	-0.01062	3.725e-05	-0.008672	3.725e-05	-0.000859		3.725e-05	-0.1317	3.725e-05	-0.09852	3.725e-05	-0.07703	3.725e-05	-0.05945	3.725e-05	-0.04383		3.725e-05	0.01477	3.725e-05	0.01672	3.725e-05	0.01477	3.725e-05	0.01867	3.725e-05	0.01672		3.725e-05	-0.01062	3.725e-05	-0.004765	3.725e-05
	3.75e-05	-0.04578	3.75e-05	0.001094	3.75e-05	-0.02039	3.75e-05	-0.000859	3.75e-05	0.008907		3.75e-05	-0.09266	3.75e-05	-0.02625	3.75e-05	-0.01062	3.75e-05	-0.008672	3.75e-05	-0.002812		3.75e-05	-0.1317	3.75e-05	-0.09656	3.75e-05	-0.07703	3.75e-05	-0.05945	3.75e-05	-0.04187		3.75e-05	0.01477	3.75e-05	0.01672	3.75e-05	0.01672	3.75e-05	0.01672	3.75e-05	0.01672		3.75e-05	-0.01062	3.75e-05	-0.002812	3.75e-05
	3.775e-05	-0.04578	3.775e-05	0.001094	3.775e-05	-0.01844	3.775e-05	-0.000859	3.775e-05	0.01086		3.775e-05	-0.0907	3.775e-05	-0.0282	3.775e-05	-0.008672	3.775e-05	-0.006718	3.775e-05	-0.004765		3.775e-05	-0.1317	3.775e-05	-0.09656	3.775e-05	-0.07508	3.775e-05	-0.05945	3.775e-05	-0.04383		3.775e-05	0.01672	3.775e-05	0.01477	3.775e-05	0.01477	3.775e-05	0.01672	3.775e-05	0.01672		3.775e-05	-0.008672	3.775e-05	-0.002812	3.775e-05
	3.8e-05	-0.04578	3.8e-05	0.003047	3.8e-05	-0.01844	3.8e-05	-0.000859	3.8e-05	0.01086		3.8e-05	-0.0907	3.8e-05	-0.0282	3.8e-05	-0.008672	3.8e-05	-0.006718	3.8e-05	-0.004765		3.8e-05	-0.1317	3.8e-05	-0.09656	3.8e-05	-0.07508	3.8e-05	-0.05945	3.8e-05	-0.04383		3.8e-05	0.01281	3.8e-05	0.01672	3.8e-05	0.01672	3.8e-05	0.01672	3.8e-05	0.01867		3.8e-05	-0.008672	3.8e-05	-0.000859	3.8e-05
	3.825e-05	-0.04578	3.825e-05	0.001094	3.825e-05	-0.02039	3.825e-05	-0.000859	3.825e-05	0.008907		3.825e-05	-0.0907	3.825e-05	-0.02625	3.825e-05	-0.008672	3.825e-05	-0.008672	3.825e-05	-0.002812		3.825e-05	-0.1317	3.825e-05	-0.09461	3.825e-05	-0.07508	3.825e-05	-0.05945	3.825e-05	-0.04187		3.825e-05	0.01281	3.825e-05	0.01672	3.825e-05	0.01867	3.825e-05	0.01867	3.825e-05	0.02063		3.825e-05	-0.008672	3.825e-05	-0.002812	3.825e-05
	3.85e-05	-0.04383	3.85e-05	0.003047	3.85e-05	-0.01844	3.85e-05	-0.002812	3.85e-05	0.008907		3.85e-05	-0.0907	3.85e-05	-0.02625	3.85e-05	-0.008672	3.85e-05	-0.008672	3.85e-05	-0.002812		3.85e-05	-0.1317	3.85e-05	-0.09656	3.85e-05	-0.07508	3.85e-05	-0.0575	3.85e-05	-0.04383		3.85e-05	0.01281	3.85e-05	0.01672	3.85e-05	0.01867	3.85e-05	0.01672	3.85e-05	0.02063		3.85e-05	-0.008672	3.85e-05	-0.002812	3.85e-05
	3.875e-05	-0.04383	3.875e-05	0.001094	3.875e-05	-0.02039	3.875e-05	-0.000859	3.875e-05	0.01086		3.875e-05	-0.0907	3.875e-05	-0.02625	3.875e-05	-0.008672	3.875e-05	-0.008672	3.875e-05	-0.000859		3.875e-05	-0.1298	3.875e-05	-0.09656	3.875e-05	-0.07508	3.875e-05	-0.05359	3.875e-05	-0.04383		3.875e-05	0.01477	3.875e-05	0.01867	3.875e-05	0.01867	3.875e-05	0.01672	3.875e-05	0.01867		3.875e-05	-0.008672	3.875e-05	-0.002812	3.875e-05
	3.9e-05	-0.04578	3.9e-05	0.003047	3.9e-05	-0.02039	3.9e-05	-0.002812	3.9e-05	0.008907		3.9e-05	-0.0907	3.9e-05	-0.02625	3.9e-05	-0.008672	3.9e-05	-0.008672	3.9e-05	0.001094		3.9e-05	-0.1317	3.9e-05	-0.09656	3.9e-05	-0.07508	3.9e-05	-0.05555	3.9e-05	-0.04383		3.9e-05	0.01477	3.9e-05	0.01672	3.9e-05	0.01867	3.9e-05	0.01867	3.9e-05	0.01867		3.9e-05	-0.008672	3.9e-05	-0.000859	3.9e-05
	3.925e-05	-0.04578	3.925e-05	0.001094	3.925e-05	-0.02039	3.925e-05	-0.000859	3.925e-05	0.008907		3.925e-05	-0.0907	3.925e-05	-0.02625	3.925e-05	-0.008672	3.925e-05	-0.008672	3.925e-05	0.001094		3.925e-05	-0.1317	3.925e-05	-0.09656	3.925e-05	-0.07703	3.925e-05	-0.05555	3.925e-05	-0.04187		3.925e-05	0.01477	3.925e-05	0.01672	3.925e-05	0.01867	3.925e-05	0.01867	3.925e-05	0.01672		3.925e-05	-0.008672	3.925e-05	-0.002812	3.925e-05
	3.95e-05	-0.04773	3.95e-05	0.001094	3.95e-05	-0.02234	3.95e-05	-0.002812	3.95e-05	0.008907		3.95e-05	-0.0907	3.95e-05	-0.02625	3.95e-05	-0.008672	3.95e-05	-0.008672	3.95e-05	0.001094		3.95e-05	-0.1317	3.95e-05	-0.09461	3.95e-05	-0.07703	3.95e-05	-0.0575	3.95e-05	-0.04187		3.95e-05	0.01672	3.95e-05	0.01672	3.95e-05	0.01672	3.95e-05	0.01867	3.95e-05	0.01477		3.95e-05	-0.008672	3.95e-05	-0.000859	3.95e-05
	3.975e-05	-0.04773	3.975e-05	0.001094	3.975e-05	-0.02039	3.975e-05	-0.000859	3.975e-05	0.01086		3.975e-05	-0.0907	3.975e-05	-0.02625	3.975e-05	-0.008672	3.975e-05	-0.008672	3.975e-05	0.001094		3.975e-05	-0.1317	3.975e-05	-0.09852	3.975e-05	-0.07703	3.975e-05	-0.05555	3.975e-05	-0.04383		3.975e-05	0.01477	3.975e-05	0.01672	3.975e-05	0.01672	3.975e-05	0.01867	3.975e-05	0.01477		3.975e-05	-0.008672	3.975e-05	-0.002812	3.975e-05
	4e-05	-0.04773	4e-05	0.001094	4e-05	-0.02039	4e-05	-0.000859	4e-05	0.01086		4e-05	-0.08875	4e-05	-0.02625	4e-05	-0.008672	4e-05	-0.01062	4e-05	0.001094		4e-05	-0.1337	4e-05	-0.09656	4e-05	-0.07703	4e-05	-0.0575	4e-05	-0.03992		4e-05	0.01477	4e-05	0.01672	4e-05	0.01672	4e-05	0.01672	4e-05	0.01477		4e-05	-0.008672	4e-05	-0.000859	4e-05
	4.025e-05	-0.04773	4.025e-05	0.001094	4.025e-05	-0.02039	4.025e-05	-0.000859	4.025e-05	0.01086		4.025e-05	-0.08875	4.025e-05	-0.02625	4.025e-05	-0.006718	4.025e-05	-0.008672	4.025e-05	-0.000859		4.025e-05	-0.1317	4.025e-05	-0.09656	4.025e-05	-0.07508	4.025e-05	-0.0575	4.025e-05	-0.04383		4.025e-05	0.01477	4.025e-05	0.01672	4.025e-05	0.01672	4.025e-05	0.01672	4.025e-05	0.01672		4.025e-05	-0.008672	4.025e-05	-0.002812	4.025e-05
	4.05e-05	-0.04578	4.05e-05	0.001094	4.05e-05	-0.02039	4.05e-05	-0.002812	4.05e-05	0.01086		4.05e-05	-0.0907	4.05e-05	-0.02625	4.05e-05	-0.006718	4.05e-05	-0.008672	4.05e-05	-0.002812		4.05e-05	-0.1317	4.05e-05	-0.09656	4.05e-05	-0.07703	4.05e-05	-0.05555	4.05e-05	-0.04187		4.05e-05	0.01477	4.05e-05	0.01672	4.05e-05	0.01672	4.05e-05	0.01477	4.05e-05	0.01672		4.05e-05	-0.008672	4.05e-05	-0.002812	4.05e-05
	4.075e-05	-0.04773	4.075e-05	0.001094	4.075e-05	-0.01844	4.075e-05	-0.004765	4.075e-05	0.01086		4.075e-05	-0.08875	4.075e-05	-0.02625	4.075e-05	-0.006718	4.075e-05	-0.008672	4.075e-05	-0.000859		4.075e-05	-0.1298	4.075e-05	-0.09852	4.075e-05	-0.07703	4.075e-05	-0.0575	4.075e-05	-0.04187		4.075e-05	0.01477	4.075e-05	0.01672	4.075e-05	0.01672	4.075e-05	0.01672	4.075e-05	0.01672		4.075e-05	-0.01062	4.075e-05	-0.004765	4.075e-05
	4.1e-05	-0.04578	4.1e-05	0.001094	4.1e-05	-0.02039	4.1e-05	-0.002812	4.1e-05	0.008907		4.1e-05	-0.0907	4.1e-05	-0.02625	4.1e-05	-0.008672	4.1e-05	-0.008672	4.1e-05	-0.000859		4.1e-05	-0.1317	4.1e-05	-0.09656	4.1e-05	-0.07703	4.1e-05	-0.05555	4.1e-05	-0.04187		4.1e-05	0.01477	4.1e-05	0.01672	4.1e-05	0.01672	4.1e-05	0.01477	4.1e-05	0.01477		4.1e-05	-0.01062	4.1e-05	-0.004765	4.1e-05
	4.125e-05	-0.04773	4.125e-05	0.001094	4.125e-05	-0.02039	4.125e-05	-0.002812	4.125e-05	0.008907		4.125e-05	-0.08875	4.125e-05	-0.0282	4.125e-05	-0.008672	4.125e-05	-0.008672	4.125e-05	-0.000859		4.125e-05	-0.1317	4.125e-05	-0.09852	4.125e-05	-0.07508	4.125e-05	-0.0575	4.125e-05	-0.04187		4.125e-05	0.01477	4.125e-05	0.01672	4.125e-05	0.01672	4.125e-05	0.01672	4.125e-05	0.01477		4.125e-05	-0.01062	4.125e-05	-0.004765	4.125e-05
	4.15e-05	-0.04773	4.15e-05	0.001094	4.15e-05	-0.02039	4.15e-05	-0.002812	4.15e-05	0.008907		4.15e-05	-0.08875	4.15e-05	-0.02625	4.15e-05	-0.006718	4.15e-05	-0.008672	4.15e-05	-0.000859		4.15e-05	-0.1317	4.15e-05	-0.09852	4.15e-05	-0.07508	4.15e-05	-0.0575	4.15e-05	-0.04187		4.15e-05	0.01477	4.15e-05	0.01672	4.15e-05	0.01672	4.15e-05	0.01477	4.15e-05	0.01477		4.15e-05	-0.01062	4.15e-05	-0.002812	4.15e-05
	4.175e-05	-0.04773	4.175e-05	0.001094	4.175e-05	-0.02039	4.175e-05	-0.002812	4.175e-05	0.008907		4.175e-05	-0.0907	4.175e-05	-0.0243	4.175e-05	-0.006718	4.175e-05	-0.008672	4.175e-05	-0.000859		4.175e-05	-0.1317	4.175e-05	-0.09656	4.175e-05	-0.07703	4.175e-05	-0.0575	4.175e-05	-0.04187		4.175e-05	0.01281	4.175e-05	0.01672	4.175e-05	0.01477	4.175e-05	0.01672	4.175e-05	0.01477		4.175e-05	-0.008672	4.175e-05	-0.004765	4.175e-05
	4.2e-05	-0.04578	4.2e-05	0.001094	4.2e-05	-0.01844	4.2e-05	-0.002812	4.2e-05	0.008907		4.2e-05	-0.08875	4.2e-05	-0.02625	4.2e-05	-0.008672	4.2e-05	-0.01062	4.2e-05	-0.000859		4.2e-05	-0.1317	4.2e-05	-0.09656	4.2e-05	-0.07703	4.2e-05	-0.05945	4.2e-05	-0.04187		4.2e-05	0.01281	4.2e-05	0.01672	4.2e-05	0.01477	4.2e-05	0.01477	4.2e-05	0.01477		4.2e-05	-0.008672	4.2e-05	-0.004765	4.2e-05
	4.225e-05	-0.04578	4.225e-05	-0.000859	4.225e-05	-0.01844	4.225e-05	-0.000859	4.225e-05	0.006953		4.225e-05	-0.08875	4.225e-05	-0.02625	4.225e-05	-0.008672	4.225e-05	-0.008672	4.225e-05	-0.000859		4.225e-05	-0.1317	4.225e-05	-0.09852	4.225e-05	-0.07703	4.225e-05	-0.0575	4.225e-05	-0.04383		4.225e-05	0.01281	4.225e-05	0.01672	4.225e-05	0.01477	4.225e-05	0.01477	4.225e-05	0.01477		4.225e-05	-0.01062	4.225e-05	-0.006718	4.225e-05
	4.25e-05	-0.04773	4.25e-05	0.001094	4.25e-05	-0.01844	4.25e-05	-0.002812	4.25e-05	0.008907		4.25e-05	-0.0868	4.25e-05	-0.02625	4.25e-05	-0.01062	4.25e-05	-0.008672	4.25e-05	-0.002812		4.25e-05	-0.1317	4.25e-05	-0.09852	4.25e-05	-0.07703	4.25e-05	-0.05945	4.25e-05	-0.04187		4.25e-05	0.01281	4.25e-05	0.01672	4.25e-05	0.01281	4.25e-05	0.01477	4.25e-05	0.01477		4.25e-05	-0.01062	4.25e-05	-0.004765	4.25e-05
	4.275e-05	-0.04773	4.275e-05	0.001094	4.275e-05	-0.01844	4.275e-05	-0.002812	4.275e-05	0.008907		4.275e-05	-0.08875	4.275e-05	-0.02625	4.275e-05	-0.008672	4.275e-05	-0.008672	4.275e-05	-0.004765		4.275e-05	-0.1317	4.275e-05	-0.09852	4.275e-05	-0.07508	4.275e-05	-0.05945	4.275e-05	-0.04187		4.275e-05	0.01281	4.275e-05	0.01672	4.275e-05	0.01477	4.275e-05	0.01281	4.275e-05	0.01672		4.275e-05	-0.01062	4.275e-05	-0.004765	4.275e-05
	4.3e-05	-0.04773	4.3e-05	0.001094	4.3e-05	-0.02039	4.3e-05	-0.002812	4.3e-05	0.008907		4.3e-05	-0.0907	4.3e-05	-0.0282	4.3e-05	-0.008672	4.3e-05	-0.008672	4.3e-05	-0.004765		4.3e-05	-0.1317	4.3e-05	-0.09852	4.3e-05	-0.07703	4.3e-05	-0.05945	4.3e-05	-0.03992		4.3e-05	0.01281	4.3e-05	0.01672	4.3e-05	0.01672	4.3e-05	0.01281	4.3e-05	0.01672		4.3e-05	-0.01062	4.3e-05	-0.006718	4.3e-05
	4.325e-05	-0.04773	4.325e-05	0.001094	4.325e-05	-0.02039	4.325e-05	-0.002812	4.325e-05	0.008907		4.325e-05	-0.08875	4.325e-05	-0.02625	4.325e-05	-0.01062	4.325e-05	-0.008672	4.325e-05	-0.004765		4.325e-05	-0.1317	4.325e-05	-0.09852	4.325e-05	-0.07703	4.325e-05	-0.06141	4.325e-05	-0.04187		4.325e-05	0.01281	4.325e-05	0.01672	4.325e-05	0.01672	4.325e-05	0.01477	4.325e-05	0.01672		4.325e-05	-0.01258	4.325e-05	-0.006718	4.325e-05
	4.35e-05	-0.04578	4.35e-05	0.001094	4.35e-05	-0.01844	4.35e-05	-0.002812	4.35e-05	0.008907		4.35e-05	-0.0907	4.35e-05	-0.02625	4.35e-05	-0.01062	4.35e-05	-0.008672	4.35e-05	-0.004765		4.35e-05	-0.1317	4.35e-05	-0.09852	4.35e-05	-0.07703	4.35e-05	-0.06141	4.35e-05	-0.04187		4.35e-05	0.01281	4.35e-05	0.01477	4.35e-05	0.01867	4.35e-05	0.01477	4.35e-05	0.01477		4.35e-05	-0.01062	4.35e-05	-0.004765	4.35e-05
	4.375e-05	-0.04578	4.375e-05	0.003047	4.375e-05	-0.01844	4.375e-05	-0.002812	4.375e-05	0.008907		4.375e-05	-0.08875	4.375e-05	-0.02625	4.375e-05	-0.01062	4.375e-05	-0.008672	4.375e-05	-0.006718		4.375e-05	-0.1298	4.375e-05	-0.09852	4.375e-05	-0.07508	4.375e-05	-0.05945	4.375e-05	-0.04383		4.375e-05	0.01477	4.375e-05	0.01672	4.375e-05	0.01672	4.375e-05	0.01672	4.375e-05	0.01477		4.375e-05	-0.008672	4.375e-05	-0.004765	4.375e-05
	4.4e-05	-0.04773	4.4e-05	0.003047	4.4e-05	-0.01844	4.4e-05	-0.000859	4.4e-05	0.008907		4.4e-05	-0.0907	4.4e-05	-0.0282	4.4e-05	-0.008672	4.4e-05	-0.008672	4.4e-05	-0.002812		4.4e-05	-0.1317	4.4e-05	-0.09852	4.4e-05	-0.07508	4.4e-05	-0.05945	4.4e-05	-0.04187		4.4e-05	0.01477	4.4e-05	0.01867	4.4e-05	0.01672	4.4e-05	0.01672	4.4e-05	0.01672		4.4e-05	-0.01062	4.4e-05	-0.004765	4.4e-05
	4.425e-05	-0.04773	4.425e-05	0.001094	4.425e-05	-0.02039	4.425e-05	-0.000859	4.425e-05	0.008907		4.425e-05	-0.0907	4.425e-05	-0.0282	4.425e-05	-0.01062	4.425e-05	-0.006718	4.425e-05	-0.002812		4.425e-05	-0.1317	4.425e-05	-0.09656	4.425e-05	-0.07508	4.425e-05	-0.05945	4.425e-05	-0.04383		4.425e-05	0.01281	4.425e-05	0.01672	4.425e-05	0.01477	4.425e-05	0.01672	4.425e-05	0.01867		4.425e-05	-0.01062	4.425e-05	-0.002812	4.425e-05
	4.45e-05	-0.04578	4.45e-05	0.001094	4.45e-05	-0.01844	4.45e-05	-0.002812	4.45e-05	0.008907		4.45e-05	-0.0907	4.45e-05	-0.02625	4.45e-05	-0.008672	4.45e-05	-0.006718	4.45e-05	-0.002812		4.45e-05	-0.1317	4.45e-05	-0.09656	4.45e-05	-0.07508	4.45e-05	-0.0575	4.45e-05	-0.04383		4.45e-05	0.01281	4.45e-05	0.01867	4.45e-05	0.01477	4.45e-05	0.01867	4.45e-05	0.01867		4.45e-05	-0.008672	4.45e-05	-0.002812	4.45e-05
	4.475e-05	-0.04773	4.475e-05	0.001094	4.475e-05	-0.01844	4.475e-05	-0.000859	4.475e-05	0.008907		4.475e-05	-0.0907	4.475e-05	-0.0282	4.475e-05	-0.008672	4.475e-05	-0.006718	4.475e-05	0.001094		4.475e-05	-0.1317	4.475e-05	-0.09656	4.475e-05	-0.07703	4.475e-05	-0.0575	4.475e-05	-0.04187		4.475e-05	0.01477	4.475e-05	0.01867	4.475e-05	0.01477	4.475e-05	0.01867	4.475e-05	0.01867		4.475e-05	-0.008672	4.475e-05	-0.002812	4.475e-05
	4.5e-05	-0.04773	4.5e-05	0.001094	4.5e-05	-0.02039	4.5e-05	-0.002812	4.5e-05	0.008907		4.5e-05	-0.0907	4.5e-05	-0.02625	4.5e-05	-0.008672	4.5e-05	-0.008672	4.5e-05	-0.000859		4.5e-05	-0.1317	4.5e-05	-0.09656	4.5e-05	-0.07703	4.5e-05	-0.05945	4.5e-05	-0.04187		4.5e-05	0.01281	4.5e-05	0.01867	4.5e-05	0.01672	4.5e-05	0.01867	4.5e-05	0.01867		4.5e-05	-0.008672	4.5e-05	-0.000859	4.5e-05
	4.525e-05	-0.04773	4.525e-05	0.003047	4.525e-05	-0.02039	4.525e-05	-0.002812	4.525e-05	0.008907		4.525e-05	-0.0907	4.525e-05	-0.02625	4.525e-05	-0.008672	4.525e-05	-0.006718	4.525e-05	-0.002812		4.525e-05	-0.1298	4.525e-05	-0.09656	4.525e-05	-0.07703	4.525e-05	-0.05945	4.525e-05	-0.04187		4.525e-05	0.01477	4.525e-05	0.01672	4.525e-05	0.01672	4.525e-05	0.01672	4.525e-05	0.01867		4.525e-05	-0.008672	4.525e-05	-0.002812	4.525e-05
	4.55e-05	-0.04578	4.55e-05	0.001094	4.55e-05	-0.02039	4.55e-05	-0.002812	4.55e-05	0.008907		4.55e-05	-0.0907	4.55e-05	-0.02625	4.55e-05	-0.008672	4.55e-05	-0.008672	4.55e-05	-0.002812		4.55e-05	-0.1298	4.55e-05	-0.09461	4.55e-05	-0.07508	4.55e-05	-0.05945	4.55e-05	-0.04187		4.55e-05	0.01477	4.55e-05	0.01672	4.55e-05	0.01867	4.55e-05	0.01867	4.55e-05	0.01867		4.55e-05	-0.008672	4.55e-05	-0.000859	4.55e-05
	4.575e-05	-0.04578	4.575e-05	0.003047	4.575e-05	-0.02039	4.575e-05	-0.002812	4.575e-05	0.008907		4.575e-05	-0.0907	4.575e-05	-0.02625	4.575e-05	-0.008672	4.575e-05	-0.006718	4.575e-05	-0.004765		4.575e-05	-0.1298	4.575e-05	-0.09461	4.575e-05	-0.07508	4.575e-05	-0.0575	4.575e-05	-0.04187		4.575e-05	0.01477	4.575e-05	0.01672	4.575e-05	0.02063	4.575e-05	0.01672	4.575e-05	0.02063		4.575e-05	-0.008672	4.575e-05	-0.002812	4.575e-05
	4.6e-05	-0.04578	4.6e-05	0.001094	4.6e-05	-0.01844	4.6e-05	-0.000859	4.6e-05	0.008907		4.6e-05	-0.08875	4.6e-05	-0.02625	4.6e-05	-0.008672	4.6e-05	-0.008672	4.6e-05	-0.000859		4.6e-05	-0.1298	4.6e-05	-0.09656	4.6e-05	-0.07312	4.6e-05	-0.05555	4.6e-05	-0.04383		4.6e-05	0.01477	4.6e-05	0.01867	4.6e-05	0.01867	4.6e-05	0.01867	4.6e-05	0.01867		4.6e-05	-0.008672	4.6e-05	-0.000859	4.6e-05
	4.625e-05	-0.04383	4.625e-05	0.003047	4.625e-05	-0.02039	4.625e-05	-0.000859	4.625e-05	0.01086		4.625e-05	-0.08875	4.625e-05	-0.02625	4.625e-05	-0.008672	4.625e-05	-0.008672	4.625e-05	-0.000859		4.625e-05	-0.1298	4.625e-05	-0.09461	4.625e-05	-0.07508	4.625e-05	-0.05555	4.625e-05	-0.04187		4.625e-05	0.01477	4.625e-05	0.01672	4.625e-05	0.01867	4.625e-05	0.01867	4.625e-05	0.01672		4.625e-05	-0.008672	4.625e-05	-0.000859	4.625e-05
	4.65e-05	-0.04578	4.65e-05	0.001094	4.65e-05	-0.01844	4.65e-05	-0.000859	4.65e-05	0.01086		4.65e-05	-0.0907	4.65e-05	-0.02625	4.65e-05	-0.008672	4.65e-05	-0.006718	4.65e-05	0.001094		4.65e-05	-0.1317	4.65e-05	-0.09461	4.65e-05	-0.07508	4.65e-05	-0.05359	4.65e-05	-0.04383		4.65e-05	0.01281	4.65e-05	0.01672	4.65e-05	0.01867	4.65e-05	0.01867	4.65e-05	0.01867		4.65e-05	-0.008672	4.65e-05	-0.000859	4.65e-05
	4.675e-05	-0.04578	4.675e-05	0.001094	4.675e-05	-0.02039	4.675e-05	-0.000859	4.675e-05	0.008907		4.675e-05	-0.08875	4.675e-05	-0.02625	4.675e-05	-0.008672	4.675e-05	-0.006718	4.675e-05	0.003047		4.675e-05	-0.1317	4.675e-05	-0.09656	4.675e-05	-0.07508	4.675e-05	-0.05555	4.675e-05	-0.04187		4.675e-05	0.01281	4.675e-05	0.01672	4.675e-05	0.01672	4.675e-05	0.01867	4.675e-05	0.01867		4.675e-05	-0.008672	4.675e-05	-0.000859	4.675e-05
	4.7e-05	-0.04578	4.7e-05	0.001094	4.7e-05	-0.01844	4.7e-05	-0.002812	4.7e-05	0.008907		4.7e-05	-0.08875	4.7e-05	-0.0243	4.7e-05	-0.008672	4.7e-05	-0.006718	4.7e-05	0.001094		4.7e-05	-0.1317	4.7e-05	-0.09656	4.7e-05	-0.07703	4.7e-05	-0.05555	4.7e-05	-0.04383		4.7e-05	0.01477	4.7e-05	0.01672	4.7e-05	0.01672	4.7e-05	0.01672	4.7e-05	0.01867		4.7e-05	-0.008672	4.7e-05	-0.002812	4.7e-05
	4.725e-05	-0.04578	4.725e-05	0.001094	4.725e-05	-0.01844	4.725e-05	-0.002812	4.725e-05	0.008907		4.725e-05	-0.08875	4.725e-05	-0.02625	4.725e-05	-0.008672	4.725e-05	-0.008672	4.725e-05	0.001094		4.725e-05	-0.1337	4.725e-05	-0.09656	4.725e-05	-0.07508	4.725e-05	-0.05555	4.725e-05	-0.04187		4.725e-05	0.01477	4.725e-05	0.01672	4.725e-05	0.01477	4.725e-05	0.01672	4.725e-05	0.01867		4.725e-05	-0.01062	4.725e-05	-0.002812	4.725e-05
	4.75e-05	-0.04578	4.75e-05	0.001094	4.75e-05	-0.01844	4.75e-05	-0.002812	4.75e-05	0.01086		4.75e-05	-0.0907	4.75e-05	-0.02625	4.75e-05	-0.008672	4.75e-05	-0.006718	4.75e-05	0.001094		4.75e-05	-0.1317	4.75e-05	-0.09656	4.75e-05	-0.07508	4.75e-05	-0.0575	4.75e-05	-0.04187		4.75e-05	0.01281	4.75e-05	0.01867	4.75e-05	0.01672	4.75e-05	0.01672	4.75e-05	0.01672		4.75e-05	-0.01062	4.75e-05	-0.002812	4.75e-05
	4.775e-05	-0.04773	4.775e-05	0.001094	4.775e-05	-0.02039	4.775e-05	-0.002812	4.775e-05	0.008907		4.775e-05	-0.08875	4.775e-05	-0.0243	4.775e-05	-0.008672	4.775e-05	-0.008672	4.775e-05	-0.000859		4.775e-05	-0.1317	4.775e-05	-0.09656	4.775e-05	-0.07703	4.775e-05	-0.0575	4.775e-05	-0.03992		4.775e-05	0.01672	4.775e-05	0.01672	4.775e-05	0.01672	4.775e-05	0.01672	4.775e-05	0.01477		4.775e-05	-0.008672	4.775e-05	-0.004765	4.775e-05
	4.8e-05	-0.04773	4.8e-05	0.001094	4.8e-05	-0.02039	4.8e-05	-0.002812	4.8e-05	0.008907		4.8e-05	-0.08875	4.8e-05	-0.02625	4.8e-05	-0.006718	4.8e-05	-0.006718	4.8e-05	-0.002812		4.8e-05	-0.1317	4.8e-05	-0.09656	4.8e-05	-0.07508	4.8e-05	-0.05555	4.8e-05	-0.03992		4.8e-05	0.01477	4.8e-05	0.01672	4.8e-05	0.01867	4.8e-05	0.01672	4.8e-05	0.01477		4.8e-05	-0.01062	4.8e-05	-0.002812	4.8e-05
	4.825e-05	-0.04578	4.825e-05	0.001094	4.825e-05	-0.01844	4.825e-05	-0.002812	4.825e-05	0.008907		4.825e-05	-0.08875	4.825e-05	-0.02625	4.825e-05	-0.008672	4.825e-05	-0.01062	4.825e-05	-0.002812		4.825e-05	-0.1317	4.825e-05	-0.09852	4.825e-05	-0.07508	4.825e-05	-0.0575	4.825e-05	-0.03992		4.825e-05	0.01477	4.825e-05	0.01672	4.825e-05	0.01672	4.825e-05	0.01867	4.825e-05	0.01477		4.825e-05	-0.01062	4.825e-05	-0.004765	4.825e-05
	4.85e-05	-0.04578	4.85e-05	0.003047	4.85e-05	-0.02039	4.85e-05	-0.002812	4.85e-05	0.008907		4.85e-05	-0.0907	4.85e-05	-0.02625	4.85e-05	-0.008672	4.85e-05	-0.008672	4.85e-05	-0.000859		4.85e-05	-0.1317	4.85e-05	-0.09852	4.85e-05	-0.07508	4.85e-05	-0.05555	4.85e-05	-0.03992		4.85e-05	0.01281	4.85e-05	0.01477	4.85e-05	0.01672	4.85e-05	0.01672	4.85e-05	0.01672		4.85e-05	-0.008672	4.85e-05	-0.004765	4.85e-05
	4.875e-05	-0.04578	4.875e-05	0.001094	4.875e-05	-0.01844	4.875e-05	-0.002812	4.875e-05	0.008907		4.875e-05	-0.0907	4.875e-05	-0.02625	4.875e-05	-0.008672	4.875e-05	-0.008672	4.875e-05	-0.000859		4.875e-05	-0.1317	4.875e-05	-0.09852	4.875e-05	-0.07703	4.875e-05	-0.0575	4.875e-05	-0.04187		4.875e-05	0.01086	4.875e-05	0.01477	4.875e-05	0.01672	4.875e-05	0.01672	4.875e-05	0.01281		4.875e-05	-0.008672	4.875e-05	-0.004765	4.875e-05
	4.9e-05	-0.04773	4.9e-05	0.001094	4.9e-05	-0.02039	4.9e-05	-0.002812	4.9e-05	0.008907		4.9e-05	-0.08875	4.9e-05	-0.02625	4.9e-05	-0.008672	4.9e-05	-0.008672	4.9e-05	-0.002812		4.9e-05	-0.1317	4.9e-05	-0.1005	4.9e-05	-0.07703	4.9e-05	-0.0575	4.9e-05	-0.04187		4.9e-05	0.01086	4.9e-05	0.01477	4.9e-05	0.01477	4.9e-05	0.01281	4.9e-05	0.01477		4.9e-05	-0.01258	4.9e-05	-0.006718	4.9e-05
	4.925e-05	-0.04773	4.925e-05	0.001094	4.925e-05	-0.02039	4.925e-05	-0.000859	4.925e-05	0.008907		4.925e-05	-0.0907	4.925e-05	-0.02625	4.925e-05	-0.008672	4.925e-05	-0.008672	4.925e-05	-0.000859		4.925e-05	-0.1337	4.925e-05	-0.09852	4.925e-05	-0.07508	4.925e-05	-0.0575	4.925e-05	-0.04187		4.925e-05	0.01281	4.925e-05	0.01477	4.925e-05	0.01281	4.925e-05	0.01477	4.925e-05	0.01477		4.925e-05	-0.01258	4.925e-05	-0.004765	4.925e-05
	4.95e-05	-0.04773	4.95e-05	0.001094	4.95e-05	-0.02039	4.95e-05	-0.004765	4.95e-05	0.006953		4.95e-05	-0.0907	4.95e-05	-0.0282	4.95e-05	-0.01062	4.95e-05	-0.008672	4.95e-05	-0.000859		4.95e-05	-0.1317	4.95e-05	-0.09852	4.95e-05	-0.07703	4.95e-05	-0.05945	4.95e-05	-0.04187		4.95e-05	0.01477	4.95e-05	0.01672	4.95e-05	0.01281	4.95e-05	0.01477	4.95e-05	0.01477		4.95e-05	-0.01062	4.95e-05	-0.006718	4.95e-05
	4.975e-05	-0.04578	4.975e-05	0.001094	4.975e-05	-0.02039	4.975e-05	-0.002812	4.975e-05	0.008907		4.975e-05	-0.0907	4.975e-05	-0.02625	4.975e-05	-0.008672	4.975e-05	-0.008672	4.975e-05	-0.000859		4.975e-05	-0.1317	4.975e-05	-0.09852	4.975e-05	-0.07703	4.975e-05	-0.05945	4.975e-05	-0.03992		4.975e-05	0.01477	4.975e-05	0.01672	4.975e-05	0.01281	4.975e-05	0.01477	4.975e-05	0.01477		4.975e-05	-0.01258	4.975e-05	-0.004765	4.975e-05
	5e-05	-0.04773	5e-05	0.003047	5e-05	-0.01844	5e-05	-0.002812	5e-05	0.008907		5e-05	-0.0907	5e-05	-0.02625	5e-05	-0.008672	5e-05	-0.008672	5e-05	-0.002812		5e-05	-0.1317	5e-05	-0.09852	5e-05	-0.07508	5e-05	-0.05945	5e-05	-0.03992		5e-05	0.01477	5e-05	0.01477	5e-05	0.01477	5e-05	0.01672	5e-05	0.01477		5e-05	-0.01062	5e-05	-0.006718	5e-05
	5.025e-05	-0.04578	5.025e-05	0.001094	5.025e-05	-0.01844	5.025e-05	-0.000859	5.025e-05	0.008907		5.025e-05	-0.0907	5.025e-05	-0.02625	5.025e-05	-0.01062	5.025e-05	-0.008672	5.025e-05	-0.002812		5.025e-05	-0.1317	5.025e-05	-0.09852	5.025e-05	-0.07703	5.025e-05	-0.06141	5.025e-05	-0.03992		5.025e-05	0.01477	5.025e-05	0.01477	5.025e-05	0.01672	5.025e-05	0.01477	5.025e-05	0.01477		5.025e-05	-0.01062	5.025e-05	-0.004765	5.025e-05
	5.05e-05	-0.04578	5.05e-05	0.001094	5.05e-05	-0.01844	5.05e-05	-0.002812	5.05e-05	0.01086		5.05e-05	-0.08875	5.05e-05	-0.02625	5.05e-05	-0.01062	5.05e-05	-0.01062	5.05e-05	-0.004765		5.05e-05	-0.1298	5.05e-05	-0.1005	5.05e-05	-0.07508	5.05e-05	-0.05945	5.05e-05	-0.03992		5.05e-05	0.01281	5.05e-05	0.01477	5.05e-05	0.01477	5.05e-05	0.01477	5.05e-05	0.01672		5.05e-05	-0.008672	5.05e-05	-0.004765	5.05e-05
	5.075e-05	-0.04773	5.075e-05	0.001094	5.075e-05	-0.01844	5.075e-05	-0.002812	5.075e-05	0.008907		5.075e-05	-0.0907	5.075e-05	-0.02625	5.075e-05	-0.01062	5.075e-05	-0.008672	5.075e-05	-0.004765		5.075e-05	-0.1298	5.075e-05	-0.09656	5.075e-05	-0.07508	5.075e-05	-0.0575	5.075e-05	-0.04187		5.075e-05	0.01281	5.075e-05	0.01672	5.075e-05	0.01672	5.075e-05	0.01672	5.075e-05	0.01672		5.075e-05	-0.008672	5.075e-05	-0.002812	5.075e-05
	5.1e-05	-0.04773	5.1e-05	0.003047	5.1e-05	-0.02039	5.1e-05	-0.004765	5.1e-05	0.008907		5.1e-05	-0.0907	5.1e-05	-0.02625	5.1e-05	-0.008672	5.1e-05	-0.008672	5.1e-05	-0.004765		5.1e-05	-0.1298	5.1e-05	-0.09852	5.1e-05	-0.07703	5.1e-05	-0.05945	5.1e-05	-0.04187		5.1e-05	0.01477	5.1e-05	0.01672	5.1e-05	0.01867	5.1e-05	0.01672	5.1e-05	0.01672		5.1e-05	-0.008672	5.1e-05	-0.002812	5.1e-05
	5.125e-05	-0.04578	5.125e-05	0.001094	5.125e-05	-0.02039	5.125e-05	-0.002812	5.125e-05	0.008907		5.125e-05	-0.0907	5.125e-05	-0.02625	5.125e-05	-0.008672	5.125e-05	-0.008672	5.125e-05	-0.002812		5.125e-05	-0.1317	5.125e-05	-0.09852	5.125e-05	-0.07703	5.125e-05	-0.05945	5.125e-05	-0.04383		5.125e-05	0.01281	5.125e-05	0.01672	5.125e-05	0.01672	5.125e-05	0.01672	5.125e-05	0.01867		5.125e-05	-0.008672	5.125e-05	-0.002812	5.125e-05
	5.15e-05	-0.04773	5.15e-05	0.001094	5.15e-05	-0.02039	5.15e-05	-0.004765	5.15e-05	0.008907		5.15e-05	-0.0907	5.15e-05	-0.02625	5.15e-05	-0.01062	5.15e-05	-0.008672	5.15e-05	-0.004765		5.15e-05	-0.1317	5.15e-05	-0.09852	5.15e-05	-0.07703	5.15e-05	-0.0575	5.15e-05	-0.04187		5.15e-05	0.01281	5.15e-05	0.01672	5.15e-05	0.01672	5.15e-05	0.01867	5.15e-05	0.01867		5.15e-05	-0.008672	5.15e-05	-0.002812	5.15e-05
	5.175e-05	-0.04773	5.175e-05	0.003047	5.175e-05	-0.01844	5.175e-05	-0.004765	5.175e-05	0.008907		5.175e-05	-0.0907	5.175e-05	-0.02625	5.175e-05	-0.01062	5.175e-05	-0.008672	5.175e-05	-0.002812		5.175e-05	-0.1317	5.175e-05	-0.09852	5.175e-05	-0.07508	5.175e-05	-0.05945	5.175e-05	-0.04383		5.175e-05	0.01477	5.175e-05	0.01672	5.175e-05	0.01672	5.175e-05	0.01867	5.175e-05	0.01672		5.175e-05	-0.008672	5.175e-05	-0.002812	5.175e-05
	5.2e-05	-0.04578	5.2e-05	0.003047	5.2e-05	-0.01844	5.2e-05	-0.002812	5.2e-05	0.01086		5.2e-05	-0.0907	5.2e-05	-0.02625	5.2e-05	-0.008672	5.2e-05	-0.008672	5.2e-05	0.001094		5.2e-05	-0.1317	5.2e-05	-0.09656	5.2e-05	-0.07508	5.2e-05	-0.0575	5.2e-05	-0.04383		5.2e-05	0.01477	5.2e-05	0.01867	5.2e-05	0.01867	5.2e-05	0.01867	5.2e-05	0.01672		5.2e-05	-0.008672	5.2e-05	-0.002812	5.2e-05
	5.225e-05	-0.04578	5.225e-05	0.003047	5.225e-05	-0.01844	5.225e-05	-0.000859	5.225e-05	0.008907		5.225e-05	-0.0907	5.225e-05	-0.0243	5.225e-05	-0.006718	5.225e-05	-0.006718	5.225e-05	0.001094		5.225e-05	-0.1317	5.225e-05	-0.09656	5.225e-05	-0.07312	5.225e-05	-0.0575	5.225e-05	-0.04187		5.225e-05	0.01672	5.225e-05	0.01867	5.225e-05	0.01867	5.225e-05	0.01867	5.225e-05	0.01867		5.225e-05	-0.008672	5.225e-05	-0.002812	5.225e-05
	5.25e-05	-0.04578	5.25e-05	0.003047	5.25e-05	-0.01844	5.25e-05	-0.000859	5.25e-05	0.01086		5.25e-05	-0.0907	5.25e-05	-0.0243	5.25e-05	-0.006718	5.25e-05	-0.008672	5.25e-05	0.001094		5.25e-05	-0.1298	5.25e-05	-0.09656	5.25e-05	-0.07508	5.25e-05	-0.0575	5.25e-05	-0.03992		5.25e-05	0.01477	5.25e-05	0.01867	5.25e-05	0.01672	5.25e-05	0.01867	5.25e-05	0.01867		5.25e-05	-0.006718	5.25e-05	-0.000859	5.25e-05
	5.275e-05	-0.04383	5.275e-05	0.001094	5.275e-05	-0.01844	5.275e-05	-0.000859	5.275e-05	0.01086		5.275e-05	-0.0907	5.275e-05	-0.0243	5.275e-05	-0.008672	5.275e-05	-0.006718	5.275e-05	-0.000859		5.275e-05	-0.1317	5.275e-05	-0.09656	5.275e-05	-0.07508	5.275e-05	-0.0575	5.275e-05	-0.04187		5.275e-05	0.01672	5.275e-05	0.01867	5.275e-05	0.01867	5.275e-05	0.01867	5.275e-05	0.01867		5.275e-05	-0.006718	5.275e-05	-0.000859	5.275e-05
	5.3e-05	-0.04383	5.3e-05	0.003047	5.3e-05	-0.01844	5.3e-05	-0.000859	5.3e-05	0.01086		5.3e-05	-0.08875	5.3e-05	-0.0243	5.3e-05	-0.008672	5.3e-05	-0.006718	5.3e-05	-0.000859		5.3e-05	-0.1317	5.3e-05	-0.09461	5.3e-05	-0.07508	5.3e-05	-0.05555	5.3e-05	-0.04187		5.3e-05	0.01672	5.3e-05	0.01672	5.3e-05	0.01867	5.3e-05	0.01867	5.3e-05	0.02063		5.3e-05	-0.006718	5.3e-05	0.001094	5.3e-05
	5.325e-05	-0.04383	5.325e-05	0.003047	5.325e-05	-0.01648	5.325e-05	-0.000859	5.325e-05	0.01086		5.325e-05	-0.0907	5.325e-05	-0.02625	5.325e-05	-0.008672	5.325e-05	-0.006718	5.325e-05	-0.002812		5.325e-05	-0.1317	5.325e-05	-0.09461	5.325e-05	-0.07508	5.325e-05	-0.05555	5.325e-05	-0.04187		5.325e-05	0.01672	5.325e-05	0.01672	5.325e-05	0.02063	5.325e-05	0.01867	5.325e-05	0.02063		5.325e-05	-0.004765	5.325e-05	0.001094	5.325e-05
	5.35e-05	-0.04578	5.35e-05	0.001094	5.35e-05	-0.02039	5.35e-05	-0.000859	5.35e-05	0.01086		5.35e-05	-0.0907	5.35e-05	-0.0243	5.35e-05	-0.006718	5.35e-05	-0.006718	5.35e-05	-0.000859		5.35e-05	-0.1298	5.35e-05	-0.09461	5.35e-05	-0.07508	5.35e-05	-0.0575	5.35e-05	-0.04187		5.35e-05	0.01477	5.35e-05	0.01672	5.35e-05	0.02063	5.35e-05	0.01867	5.35e-05	0.02063		5.35e-05	-0.006718	5.35e-05	-0.000859	5.35e-05
	5.375e-05	-0.04578	5.375e-05	0.001094	5.375e-05	-0.01844	5.375e-05	-0.002812	5.375e-05	0.01086		5.375e-05	-0.08875	5.375e-05	-0.02625	5.375e-05	-0.008672	5.375e-05	-0.006718	5.375e-05	-0.000859		5.375e-05	-0.1317	5.375e-05	-0.09656	5.375e-05	-0.07703	5.375e-05	-0.05359	5.375e-05	-0.04187		5.375e-05	0.01281	5.375e-05	0.01672	5.375e-05	0.02063	5.375e-05	0.01867	5.375e-05	0.01867		5.375e-05	-0.008672	5.375e-05	-0.000859	5.375e-05
	5.4e-05	-0.04578	5.4e-05	0.001094	5.4e-05	-0.02039	5.4e-05	-0.002812	5.4e-05	0.01086		5.4e-05	-0.08875	5.4e-05	-0.02625	5.4e-05	-0.008672	5.4e-05	-0.008672	5.4e-05	0.001094		5.4e-05	-0.1317	5.4e-05	-0.09461	5.4e-05	-0.07508	5.4e-05	-0.05555	5.4e-05	-0.04383		5.4e-05	0.01672	5.4e-05	0.01867	5.4e-05	0.01867	5.4e-05	0.01672	5.4e-05	0.01867		5.4e-05	-0.006718	5.4e-05	-0.000859	5.4e-05
	5.425e-05	-0.04578	5.425e-05	0.001094	5.425e-05	-0.01844	5.425e-05	-0.000859	5.425e-05	0.008907		5.425e-05	-0.08875	5.425e-05	-0.02625	5.425e-05	-0.008672	5.425e-05	-0.008672	5.425e-05	0.001094		5.425e-05	-0.1317	5.425e-05	-0.09461	5.425e-05	-0.07508	5.425e-05	-0.05555	5.425e-05	-0.04187		5.425e-05	0.01672	5.425e-05	0.01867	5.425e-05	0.01672	5.425e-05	0.01672	5.425e-05	0.01867		5.425e-05	-0.006718	5.425e-05	-0.000859	5.425e-05
	5.45e-05	-0.04578	5.45e-05	0.001094	5.45e-05	-0.01844	5.45e-05	-0.000859	5.45e-05	0.008907		5.45e-05	-0.08875	5.45e-05	-0.0282	5.45e-05	-0.006718	5.45e-05	-0.008672	5.45e-05	0.003047		5.45e-05	-0.1317	5.45e-05	-0.09656	5.45e-05	-0.07508	5.45e-05	-0.05555	5.45e-05	-0.03992		5.45e-05	0.01477	5.45e-05	0.01672	5.45e-05	0.01672	5.45e-05	0.01672	5.45e-05	0.01672		5.45e-05	-0.008672	5.45e-05	-0.000859	5.45e-05
	5.475e-05	-0.04578	5.475e-05	0.001094	5.475e-05	-0.01844	5.475e-05	-0.000859	5.475e-05	0.008907		5.475e-05	-0.08875	5.475e-05	-0.02625	5.475e-05	-0.006718	5.475e-05	-0.008672	5.475e-05	0.003047		5.475e-05	-0.1317	5.475e-05	-0.09656	5.475e-05	-0.07508	5.475e-05	-0.05555	5.475e-05	-0.04187		5.475e-05	0.01477	5.475e-05	0.01672	5.475e-05	0.01672	5.475e-05	0.01672	5.475e-05	0.01477		5.475e-05	-0.008672	5.475e-05	-0.002812	5.475e-05
	5.5e-05	-0.04578	5.5e-05	0.001094	5.5e-05	-0.01844	5.5e-05	-0.000859	5.5e-05	0.008907		5.5e-05	-0.0907	5.5e-05	-0.02625	5.5e-05	-0.006718	5.5e-05	-0.008672	5.5e-05	0.001094		5.5e-05	-0.1317	5.5e-05	-0.09656	5.5e-05	-0.07312	5.5e-05	-0.05555	5.5e-05	-0.03992		5.5e-05	0.01477	5.5e-05	0.01672	5.5e-05	0.01672	5.5e-05	0.01672	5.5e-05	0.01672		5.5e-05	-0.01062	5.5e-05	-0.004765	5.5e-05
	5.525e-05	-0.04578	5.525e-05	0.001094	5.525e-05	-0.01844	5.525e-05	-0.000859	5.525e-05	0.008907		5.525e-05	-0.08875	5.525e-05	-0.02625	5.525e-05	-0.008672	5.525e-05	-0.006718	5.525e-05	-0.000859		5.525e-05	-0.1317	5.525e-05	-0.09656	5.525e-05	-0.07508	5.525e-05	-0.05555	5.525e-05	-0.04187		5.525e-05	0.01477	5.525e-05	0.01477	5.525e-05	0.01672	5.525e-05	0.01672	5.525e-05	0.01672		5.525e-05	-0.008672	5.525e-05	-0.002812	5.525e-05
	5.55e-05	-0.04773	5.55e-05	0.001094	5.55e-05	-0.01844	5.55e-05	-0.000859	5.55e-05	0.008907		5.55e-05	-0.08875	5.55e-05	-0.0282	5.55e-05	-0.008672	5.55e-05	-0.006718	5.55e-05	-0.002812		5.55e-05	-0.1317	5.55e-05	-0.09656	5.55e-05	-0.07703	5.55e-05	-0.0575	5.55e-05	-0.04187		5.55e-05	0.01477	5.55e-05	0.01672	5.55e-05	0.01477	5.55e-05	0.01477	5.55e-05	0.01672		5.55e-05	-0.01258	5.55e-05	-0.002812	5.55e-05
	5.575e-05	-0.04773	5.575e-05	0.001094	5.575e-05	-0.02039	5.575e-05	-0.002812	5.575e-05	0.006953		5.575e-05	-0.08875	5.575e-05	-0.02625	5.575e-05	-0.008672	5.575e-05	-0.008672	5.575e-05	-0.004765		5.575e-05	-0.1298	5.575e-05	-0.09852	5.575e-05	-0.07508	5.575e-05	-0.0575	5.575e-05	-0.03992		5.575e-05	0.01281	5.575e-05	0.01477	5.575e-05	0.01477	5.575e-05	0.01477	5.575e-05	0.01672		5.575e-05	-0.01062	5.575e-05	-0.004765	5.575e-05
	5.6e-05	-0.04578	5.6e-05	0.001094	5.6e-05	-0.02039	5.6e-05	-0.002812	5.6e-05	0.008907		5.6e-05	-0.08875	5.6e-05	-0.0282	5.6e-05	-0.01062	5.6e-05	-0.008672	5.6e-05	-0.002812		5.6e-05	-0.1298	5.6e-05	-0.09852	5.6e-05	-0.07703	5.6e-05	-0.05945	5.6e-05	-0.04187		5.6e-05	0.01281	5.6e-05	0.01477	5.6e-05	0.01672	5.6e-05	0.01477	5.6e-05	0.01477		5.6e-05	-0.01062	5.6e-05	-0.004765	5.6e-05
	5.625e-05	-0.04773	5.625e-05	0.001094	5.625e-05	-0.02039	5.625e-05	-0.002812	5.625e-05	0.008907		5.625e-05	-0.08875	5.625e-05	-0.0282	5.625e-05	-0.008672	5.625e-05	-0.008672	5.625e-05	-0.000859		5.625e-05	-0.1317	5.625e-05	-0.09852	5.625e-05	-0.07703	5.625e-05	-0.0575	5.625e-05	-0.04187		5.625e-05	0.01477	5.625e-05	0.01477	5.625e-05	0.01477	5.625e-05	0.01477	5.625e-05	0.01477		5.625e-05	-0.01062	5.625e-05	-0.006718	5.625e-05
	5.65e-05	-0.04578	5.65e-05	0.001094	5.65e-05	-0.01844	5.65e-05	-0.004765	5.65e-05	0.008907		5.65e-05	-0.08875	5.65e-05	-0.0282	5.65e-05	-0.008672	5.65e-05	-0.01062	5.65e-05	-0.000859		5.65e-05	-0.1337	5.65e-05	-0.09656	5.65e-05	-0.07508	5.65e-05	-0.0575	5.65e-05	-0.04187		5.65e-05	0.01281	5.65e-05	0.01477	5.65e-05	0.01281	5.65e-05	0.01672	5.65e-05	0.01477		5.65e-05	-0.01062	5.65e-05	-0.004765	5.65e-05
	5.675e-05	-0.04773	5.675e-05	0.001094	5.675e-05	-0.01844	5.675e-05	-0.002812	5.675e-05	0.006953		5.675e-05	-0.0907	5.675e-05	-0.02625	5.675e-05	-0.008672	5.675e-05	-0.01062	5.675e-05	-0.000859		5.675e-05	-0.1317	5.675e-05	-0.09852	5.675e-05	-0.07703	5.675e-05	-0.0575	5.675e-05	-0.04187		5.675e-05	0.01281	5.675e-05	0.01672	5.675e-05	0.01477	5.675e-05	0.01477	5.675e-05	0.01281		5.675e-05	-0.01062	5.675e-05	-0.006718	5.675e-05
	5.7e-05	-0.04773	5.7e-05	0.001094	5.7e-05	-0.01844	5.7e-05	-0.002812	5.7e-05	0.008907		5.7e-05	-0.0907	5.7e-05	-0.02625	5.7e-05	-0.008672	5.7e-05	-0.008672	5.7e-05	-0.000859		5.7e-05	-0.1317	5.7e-05	-0.09852	5.7e-05	-0.07703	5.7e-05	-0.05945	5.7e-05	-0.03992		5.7e-05	0.01281	5.7e-05	0.01477	5.7e-05	0.01477	5.7e-05	0.01672	5.7e-05	0.01477		5.7e-05	-0.008672	5.7e-05	-0.004765	5.7e-05
	5.725e-05	-0.04578	5.725e-05	0.001094	5.725e-05	-0.01844	5.725e-05	-0.002812	5.725e-05	0.008907		5.725e-05	-0.0907	5.725e-05	-0.02625	5.725e-05	-0.008672	5.725e-05	-0.006718	5.725e-05	-0.000859		5.725e-05	-0.1317	5.725e-05	-0.09852	5.725e-05	-0.07703	5.725e-05	-0.05945	5.725e-05	-0.04187		5.725e-05	0.01281	5.725e-05	0.01672	5.725e-05	0.01281	5.725e-05	0.01672	5.725e-05	0.01477		5.725e-05	-0.01062	5.725e-05	-0.004765	5.725e-05
	5.75e-05	-0.04578	5.75e-05	0.001094	5.75e-05	-0.01844	5.75e-05	-0.002812	5.75e-05	0.008907		5.75e-05	-0.08875	5.75e-05	-0.02625	5.75e-05	-0.01062	5.75e-05	-0.008672	5.75e-05	-0.004765		5.75e-05	-0.1317	5.75e-05	-0.09852	5.75e-05	-0.07703	5.75e-05	-0.0575	5.75e-05	-0.04187		5.75e-05	0.01477	5.75e-05	0.01672	5.75e-05	0.01281	5.75e-05	0.01672	5.75e-05	0.01672		5.75e-05	-0.01062	5.75e-05	-0.004765	5.75e-05
	5.775e-05	-0.04773	5.775e-05	0.001094	5.775e-05	-0.01844	5.775e-05	-0.002812	5.775e-05	0.006953		5.775e-05	-0.0907	5.775e-05	-0.02625	5.775e-05	-0.01062	5.775e-05	-0.008672	5.775e-05	-0.004765		5.775e-05	-0.1317	5.775e-05	-0.09852	5.775e-05	-0.07703	5.775e-05	-0.05945	5.775e-05	-0.04383		5.775e-05	0.01281	5.775e-05	0.01672	5.775e-05	0.01477	5.775e-05	0.01477	5.775e-05	0.01867		5.775e-05	-0.008672	5.775e-05	-0.004765	5.775e-05
	5.8e-05	-0.04578	5.8e-05	0.001094	5.8e-05	-0.01844	5.8e-05	-0.002812	5.8e-05	0.006953		5.8e-05	-0.0907	5.8e-05	-0.02625	5.8e-05	-0.008672	5.8e-05	-0.008672	5.8e-05	-0.006718		5.8e-05	-0.1317	5.8e-05	-0.09656	5.8e-05	-0.07703	5.8e-05	-0.06141	5.8e-05	-0.04383		5.8e-05	0.01477	5.8e-05	0.01672	5.8e-05	0.01477	5.8e-05	0.01672	5.8e-05	0.01867		5.8e-05	-0.01062	5.8e-05	-0.004765	5.8e-05
	5.825e-05	-0.04773	5.825e-05	0.001094	5.825e-05	-0.02039	5.825e-05	-0.002812	5.825e-05	0.008907		5.825e-05	-0.0907	5.825e-05	-0.02625	5.825e-05	-0.008672	5.825e-05	-0.008672	5.825e-05	-0.006718		5.825e-05	-0.1317	5.825e-05	-0.09852	5.825e-05	-0.07508	5.825e-05	-0.06141	5.825e-05	-0.04187		5.825e-05	0.01477	5.825e-05	0.01672	5.825e-05	0.01672	5.825e-05	0.01672	5.825e-05	0.01867		5.825e-05	-0.008672	5.825e-05	-0.004765	5.825e-05
	5.85e-05	-0.04578	5.85e-05	0.003047	5.85e-05	-0.01844	5.85e-05	-0.002812	5.85e-05	0.008907		5.85e-05	-0.0907	5.85e-05	-0.0282	5.85e-05	-0.01062	5.85e-05	-0.008672	5.85e-05	-0.004765		5.85e-05	-0.1298	5.85e-05	-0.09656	5.85e-05	-0.07508	5.85e-05	-0.05945	5.85e-05	-0.04187		5.85e-05	0.01477	5.85e-05	0.01672	5.85e-05	0.01867	5.85e-05	0.01867	5.85e-05	0.01867		5.85e-05	-0.008672	5.85e-05	-0.004765	5.85e-05
	5.875e-05	-0.04578	5.875e-05	0.003047	5.875e-05	-0.01844	5.875e-05	-0.002812	5.875e-05	0.008907		5.875e-05	-0.0907	5.875e-05	-0.02625	5.875e-05	-0.008672	5.875e-05	-0.008672	5.875e-05	-0.002812		5.875e-05	-0.1298	5.875e-05	-0.09656	5.875e-05	-0.07508	5.875e-05	-0.0575	5.875e-05	-0.04187		5.875e-05	0.01477	5.875e-05	0.01672	5.875e-05	0.01867	5.875e-05	0.01867	5.875e-05	0.01672		5.875e-05	-0.008672	5.875e-05	-0.002812	5.875e-05
	5.9e-05	-0.04578	5.9e-05	0.001094	5.9e-05	-0.01844	5.9e-05	-0.002812	5.9e-05	0.01086		5.9e-05	-0.08875	5.9e-05	-0.02625	5.9e-05	-0.008672	5.9e-05	-0.006718	5.9e-05	-0.000859		5.9e-05	-0.1317	5.9e-05	-0.09656	5.9e-05	-0.07508	5.9e-05	-0.05555	5.9e-05	-0.04383		5.9e-05	0.01477	5.9e-05	0.01867	5.9e-05	0.01867	5.9e-05	0.01867	5.9e-05	0.01672		5.9e-05	-0.008672	5.9e-05	-0.000859	5.9e-05
	5.925e-05	-0.04578	5.925e-05	0.003047	5.925e-05	-0.01844	5.925e-05	-0.002812	5.925e-05	0.01086		5.925e-05	-0.0907	5.925e-05	-0.02625	5.925e-05	-0.006718	5.925e-05	-0.006718	5.925e-05	0.001094		5.925e-05	-0.1317	5.925e-05	-0.09656	5.925e-05	-0.07508	5.925e-05	-0.0575	5.925e-05	-0.04187		5.925e-05	0.01477	5.925e-05	0.01867	5.925e-05	0.01867	5.925e-05	0.01867	5.925e-05	0.01672		5.925e-05	-0.006718	5.925e-05	-0.000859	5.925e-05
	5.95e-05	-0.04578	5.95e-05	0.003047	5.95e-05	-0.01844	5.95e-05	-0.002812	5.95e-05	0.008907		5.95e-05	-0.0907	5.95e-05	-0.0243	5.95e-05	-0.006718	5.95e-05	-0.006718	5.95e-05	0.003047		5.95e-05	-0.1298	5.95e-05	-0.09656	5.95e-05	-0.07508	5.95e-05	-0.0575	5.95e-05	-0.04383		5.95e-05	0.01672	5.95e-05	0.01672	5.95e-05	0.01672	5.95e-05	0.02063	5.95e-05	0.01867		5.95e-05	-0.006718	5.95e-05	-0.000859	5.95e-05
	5.975e-05	-0.04578	5.975e-05	0.001094	5.975e-05	-0.01844	5.975e-05	-0.000859	5.975e-05	0.01086		5.975e-05	-0.0907	5.975e-05	-0.0243	5.975e-05	-0.008672	5.975e-05	-0.006718	5.975e-05	0.001094		5.975e-05	-0.1317	5.975e-05	-0.09656	5.975e-05	-0.07508	5.975e-05	-0.0575	5.975e-05	-0.04383		5.975e-05	0.01672	5.975e-05	0.01867	5.975e-05	0.01867	5.975e-05	0.01867	5.975e-05	0.01867		5.975e-05	-0.006718	5.975e-05	-0.000859	5.975e-05
	6e-05	-0.04578	6e-05	0.003047	6e-05	-0.01844	6e-05	-0.000859	6e-05	0.01086		6e-05	-0.08875	6e-05	-0.0243	6e-05	-0.006718	6e-05	-0.008672	6e-05	0.001094		6e-05	-0.1298	6e-05	-0.09656	6e-05	-0.07312	6e-05	-0.05555	6e-05	-0.04383		6e-05	0.01672	6e-05	0.01867	6e-05	0.01867	6e-05	0.01867	6e-05	0.02063		6e-05	-0.006718	6e-05	-0.000859	6e-05
	6.025e-05	-0.04578	6.025e-05	0.003047	6.025e-05	-0.02039	6.025e-05	-0.002812	6.025e-05	0.01086		6.025e-05	-0.0907	6.025e-05	-0.0243	6.025e-05	-0.008672	6.025e-05	-0.006718	6.025e-05	-0.000859		6.025e-05	-0.1298	6.025e-05	-0.09461	6.025e-05	-0.07312	6.025e-05	-0.05555	6.025e-05	-0.04187		6.025e-05	0.01672	6.025e-05	0.01867	6.025e-05	0.01867	6.025e-05	0.01867	6.025e-05	0.02063		6.025e-05	-0.006718	6.025e-05	-0.000859	6.025e-05
	6.05e-05	-0.04578	6.05e-05	0.001094	6.05e-05	-0.02039	6.05e-05	-0.000859	6.05e-05	0.01086		6.05e-05	-0.0907	6.05e-05	-0.0243	6.05e-05	-0.008672	6.05e-05	-0.006718	6.05e-05	-0.002812		6.05e-05	-0.1298	6.05e-05	-0.09461	6.05e-05	-0.07312	6.05e-05	-0.05555	6.05e-05	-0.04187		6.05e-05	0.01672	6.05e-05	0.01867	6.05e-05	0.02063	6.05e-05	0.01867	6.05e-05	0.02063		6.05e-05	-0.006718	6.05e-05	-0.000859	6.05e-05
	6.075e-05	-0.04578	6.075e-05	0.001094	6.075e-05	-0.01844	6.075e-05	-0.000859	6.075e-05	0.01086		6.075e-05	-0.0907	6.075e-05	-0.0243	6.075e-05	-0.008672	6.075e-05	-0.006718	6.075e-05	-0.002812		6.075e-05	-0.1298	6.075e-05	-0.09461	6.075e-05	-0.07508	6.075e-05	-0.05555	6.075e-05	-0.04187		6.075e-05	0.01672	6.075e-05	0.01672	6.075e-05	0.02063	6.075e-05	0.01867	6.075e-05	0.02063		6.075e-05	-0.006718	6.075e-05	-0.000859	6.075e-05
	6.1e-05	-0.04578	6.1e-05	0.001094	6.1e-05	-0.01844	6.1e-05	-0.002812	6.1e-05	0.01086		6.1e-05	-0.08875	6.1e-05	-0.02625	6.1e-05	-0.006718	6.1e-05	-0.006718	6.1e-05	-0.002812		6.1e-05	-0.1317	6.1e-05	-0.09461	6.1e-05	-0.07312	6.1e-05	-0.05555	6.1e-05	-0.04187		6.1e-05	0.01477	6.1e-05	0.01672	6.1e-05	0.01867	6.1e-05	0.01672	6.1e-05	0.01867		6.1e-05	-0.008672	6.1e-05	-0.000859	6.1e-05
	6.125e-05	-0.04578	6.125e-05	0.001094	6.125e-05	-0.01844	6.125e-05	-0.000859	6.125e-05	0.01086		6.125e-05	-0.08875	6.125e-05	-0.0243	6.125e-05	-0.006718	6.125e-05	-0.006718	6.125e-05	0.001094		6.125e-05	-0.1317	6.125e-05	-0.09461	6.125e-05	-0.07312	6.125e-05	-0.0575	6.125e-05	-0.04187		6.125e-05	0.01672	6.125e-05	0.01672	6.125e-05	0.01867	6.125e-05	0.01867	6.125e-05	0.01672		6.125e-05	-0.006718	6.125e-05	-0.000859	6.125e-05
	6.15e-05	-0.04578	6.15e-05	0.003047	6.15e-05	-0.01648	6.15e-05	-0.000859	6.15e-05	0.01086		6.15e-05	-0.0907	6.15e-05	-0.02625	6.15e-05	-0.006718	6.15e-05	-0.006718	6.15e-05	0.001094		6.15e-05	-0.1337	6.15e-05	-0.09656	6.15e-05	-0.07508	6.15e-05	-0.05555	6.15e-05	-0.04187		6.15e-05	0.01477	6.15e-05	0.01672	6.15e-05	0.01867	6.15e-05	0.01867	6.15e-05	0.01477		6.15e-05	-0.008672	6.15e-05	-0.000859	6.15e-05
	6.175e-05	-0.04578	6.175e-05	0.003047	6.175e-05	-0.01844	6.175e-05	-0.000859	6.175e-05	0.01086		6.175e-05	-0.08875	6.175e-05	-0.02625	6.175e-05	-0.006718	6.175e-05	-0.006718	6.175e-05	0.003047		6.175e-05	-0.1298	6.175e-05	-0.09656	6.175e-05	-0.07508	6.175e-05	-0.05555	6.175e-05	-0.04187		6.175e-05	0.01477	6.175e-05	0.01672	6.175e-05	0.01867	6.175e-05	0.01867	6.175e-05	0.01672		6.175e-05	-0.008672	6.175e-05	-0.000859	6.175e-05
	6.2e-05	-0.04578	6.2e-05	0.003047	6.2e-05	-0.01648	6.2e-05	-0.002812	6.2e-05	0.008907		6.2e-05	-0.08875	6.2e-05	-0.02625	6.2e-05	-0.006718	6.2e-05	-0.008672	6.2e-05	0.005		6.2e-05	-0.1298	6.2e-05	-0.09656	6.2e-05	-0.07508	6.2e-05	-0.05555	6.2e-05	-0.04187		6.2e-05	0.01477	6.2e-05	0.01672	6.2e-05	0.01672	6.2e-05	0.01867	6.2e-05	0.01672		6.2e-05	-0.008672	6.2e-05	-0.002812	6.2e-05
	6.225e-05	-0.04578	6.225e-05	0.001094	6.225e-05	-0.02039	6.225e-05	-0.000859	6.225e-05	0.008907		6.225e-05	-0.08875	6.225e-05	-0.02625	6.225e-05	-0.008672	6.225e-05	-0.008672	6.225e-05	0.001094		6.225e-05	-0.1317	6.225e-05	-0.09656	6.225e-05	-0.07703	6.225e-05	-0.05555	6.225e-05	-0.03992		6.225e-05	0.01477	6.225e-05	0.01672	6.225e-05	0.01672	6.225e-05	0.01672	6.225e-05	0.01867		6.225e-05	-0.008672	6.225e-05	-0.002812	6.225e-05
	6.25e-05	-0.04578	6.25e-05	0.001094	6.25e-05	-0.01844	6.25e-05	-0.000859	6.25e-05	0.008907		6.25e-05	-0.08875	6.25e-05	-0.0243	6.25e-05	-0.008672	6.25e-05	-0.008672	6.25e-05	-0.000859		6.25e-05	-0.1298	6.25e-05	-0.09656	6.25e-05	-0.07703	6.25e-05	-0.0575	6.25e-05	-0.03992		6.25e-05	0.01477	6.25e-05	0.01672	6.25e-05	0.01477	6.25e-05	0.01477	6.25e-05	0.01672		6.25e-05	-0.01062	6.25e-05	-0.002812	6.25e-05
	6.275e-05	-0.04578	6.275e-05	0.001094	6.275e-05	-0.02039	6.275e-05	0.001094	6.275e-05	0.008907		6.275e-05	-0.08875	6.275e-05	-0.02625	6.275e-05	-0.008672	6.275e-05	-0.008672	6.275e-05	-0.002812		6.275e-05	-0.1317	6.275e-05	-0.09656	6.275e-05	-0.07508	6.275e-05	-0.0575	6.275e-05	-0.03992		6.275e-05	0.01281	6.275e-05	0.01477	6.275e-05	0.01477	6.275e-05	0.01477	6.275e-05	0.01867		6.275e-05	-0.01062	6.275e-05	-0.004765	6.275e-05
	6.3e-05	-0.04578	6.3e-05	0.003047	6.3e-05	-0.02039	6.3e-05	-0.002812	6.3e-05	0.008907		6.3e-05	-0.08875	6.3e-05	-0.02625	6.3e-05	-0.008672	6.3e-05	-0.006718	6.3e-05	-0.004765		6.3e-05	-0.1298	6.3e-05	-0.09656	6.3e-05	-0.07703	6.3e-05	-0.0575	6.3e-05	-0.03992		6.3e-05	0.01281	6.3e-05	0.01477	6.3e-05	0.01477	6.3e-05	0.01477	6.3e-05	0.01672		6.3e-05	-0.01062	6.3e-05	-0.002812	6.3e-05
	6.325e-05	-0.04578	6.325e-05	0.001094	6.325e-05	-0.01844	6.325e-05	-0.002812	6.325e-05	0.008907		6.325e-05	-0.08875	6.325e-05	-0.0282	6.325e-05	-0.008672	6.325e-05	-0.008672	6.325e-05	-0.002812		6.325e-05	-0.1317	6.325e-05	-0.09656	6.325e-05	-0.07508	6.325e-05	-0.0575	6.325e-05	-0.03992		6.325e-05	0.01281	6.325e-05	0.01477	6.325e-05	0.01477	6.325e-05	0.01477	6.325e-05	0.01672		6.325e-05	-0.008672	6.325e-05	-0.004765	6.325e-05
	6.35e-05	-0.04578	6.35e-05	0.001094	6.35e-05	-0.01648	6.35e-05	-0.002812	6.35e-05	0.006953		6.35e-05	-0.08875	6.35e-05	-0.02625	6.35e-05	-0.008672	6.35e-05	-0.008672	6.35e-05	-0.000859		6.35e-05	-0.1317	6.35e-05	-0.09852	6.35e-05	-0.07508	6.35e-05	-0.0575	6.35e-05	-0.03992		6.35e-05	0.01281	6.35e-05	0.01477	6.35e-05	0.01281	6.35e-05	0.01477	6.35e-05	0.01672		6.35e-05	-0.01062	6.35e-05	-0.004765	6.35e-05
	6.375e-05	-0.04578	6.375e-05	0.001094	6.375e-05	-0.01844	6.375e-05	-0.004765	6.375e-05	0.006953		6.375e-05	-0.0907	6.375e-05	-0.02625	6.375e-05	-0.01062	6.375e-05	-0.008672	6.375e-05	-0.002812		6.375e-05	-0.1317	6.375e-05	-0.09852	6.375e-05	-0.07508	6.375e-05	-0.0575	6.375e-05	-0.04187		6.375e-05	0.01086	6.375e-05	0.01477	6.375e-05	0.01477	6.375e-05	0.01477	6.375e-05	0.01477		6.375e-05	-0.01062	6.375e-05	-0.004765	6.375e-05
	6.4e-05	-0.04773	6.4e-05	0.001094	6.4e-05	-0.01844	6.4e-05	-0.002812	6.4e-05	0.008907		6.4e-05	-0.08875	6.4e-05	-0.0282	6.4e-05	-0.01062	6.4e-05	-0.01062	6.4e-05	-0.000859		6.4e-05	-0.1317	6.4e-05	-0.09852	6.4e-05	-0.07508	6.4e-05	-0.05945	6.4e-05	-0.04187		6.4e-05	0.01281	6.4e-05	0.01477	6.4e-05	0.01477	6.4e-05	0.01672	6.4e-05	0.01477		6.4e-05	-0.01062	6.4e-05	-0.006718	6.4e-05
	6.425e-05	-0.04773	6.425e-05	0.001094	6.425e-05	-0.01844	6.425e-05	-0.002812	6.425e-05	0.006953		6.425e-05	-0.0907	6.425e-05	-0.0282	6.425e-05	-0.01062	6.425e-05	-0.008672	6.425e-05	-0.000859		6.425e-05	-0.1317	6.425e-05	-0.09852	6.425e-05	-0.07703	6.425e-05	-0.0575	6.425e-05	-0.04187		6.425e-05	0.01281	6.425e-05	0.01672	6.425e-05	0.01672	6.425e-05	0.01477	6.425e-05	0.01477		6.425e-05	-0.01258	6.425e-05	-0.006718	6.425e-05
	6.45e-05	-0.04773	6.45e-05	0.001094	6.45e-05	-0.02039	6.45e-05	-0.002812	6.45e-05	0.008907		6.45e-05	-0.0907	6.45e-05	-0.02625	6.45e-05	-0.01062	6.45e-05	-0.01062	6.45e-05	-0.000859		6.45e-05	-0.1317	6.45e-05	-0.09852	6.45e-05	-0.07703	6.45e-05	-0.05945	6.45e-05	-0.04187		6.45e-05	0.01477	6.45e-05	0.01672	6.45e-05	0.01477	6.45e-05	0.01672	6.45e-05	0.01477		6.45e-05	-0.01062	6.45e-05	-0.006718	6.45e-05
	6.475e-05	-0.04578	6.475e-05	0.001094	6.475e-05	-0.02039	6.475e-05	-0.002812	6.475e-05	0.008907		6.475e-05	-0.0907	6.475e-05	-0.02625	6.475e-05	-0.01062	6.475e-05	-0.008672	6.475e-05	-0.002812		6.475e-05	-0.1317	6.475e-05	-0.09656	6.475e-05	-0.07703	6.475e-05	-0.0575	6.475e-05	-0.03992		6.475e-05	0.01477	6.475e-05	0.01672	6.475e-05	0.01477	6.475e-05	0.01867	6.475e-05	0.01672		6.475e-05	-0.01062	6.475e-05	-0.004765	6.475e-05
	6.5e-05	-0.04773	6.5e-05	0.001094	6.5e-05	-0.02039	6.5e-05	-0.002812	6.5e-05	0.008907		6.5e-05	-0.09266	6.5e-05	-0.02625	6.5e-05	-0.01062	6.5e-05	-0.008672	6.5e-05	-0.004765		6.5e-05	-0.1298	6.5e-05	-0.09852	6.5e-05	-0.07703	6.5e-05	-0.05945	6.5e-05	-0.03992		6.5e-05	0.01477	6.5e-05	0.01672	6.5e-05	0.01477	6.5e-05	0.01672	6.5e-05	0.01867		6.5e-05	-0.008672	6.5e-05	-0.004765	6.5e-05
	6.525e-05	-0.04578	6.525e-05	0.001094	6.525e-05	-0.02039	6.525e-05	-0.004765	6.525e-05	0.008907		6.525e-05	-0.0907	6.525e-05	-0.02625	6.525e-05	-0.008672	6.525e-05	-0.006718	6.525e-05	-0.004765		6.525e-05	-0.1317	6.525e-05	-0.09852	6.525e-05	-0.07703	6.525e-05	-0.05945	6.525e-05	-0.03992		6.525e-05	0.01281	6.525e-05	0.01672	6.525e-05	0.01672	6.525e-05	0.01867	6.525e-05	0.01867		6.525e-05	-0.008672	6.525e-05	-0.004765	6.525e-05
	6.55e-05	-0.04773	6.55e-05	0.001094	6.55e-05	-0.01844	6.55e-05	-0.004765	6.55e-05	0.008907		6.55e-05	-0.0907	6.55e-05	-0.02625	6.55e-05	-0.008672	6.55e-05	-0.006718	6.55e-05	-0.006718		6.55e-05	-0.1317	6.55e-05	-0.09656	6.55e-05	-0.07508	6.55e-05	-0.05945	6.55e-05	-0.04187		6.55e-05	0.01281	6.55e-05	0.01672	6.55e-05	0.01672	6.55e-05	0.01477	6.55e-05	0.01867		6.55e-05	-0.008672	6.55e-05	-0.004765	6.55e-05
	6.575e-05	-0.04578	6.575e-05	0.001094	6.575e-05	-0.01648	6.575e-05	-0.002812	6.575e-05	0.008907		6.575e-05	-0.0907	6.575e-05	-0.0282	6.575e-05	-0.008672	6.575e-05	-0.008672	6.575e-05	-0.004765		6.575e-05	-0.1317	6.575e-05	-0.09656	6.575e-05	-0.07508	6.575e-05	-0.05945	6.575e-05	-0.04383		6.575e-05	0.01477	6.575e-05	0.01477	6.575e-05	0.01672	6.575e-05	0.01672	6.575e-05	0.02063		6.575e-05	-0.008672	6.575e-05	-0.002812	6.575e-05
	6.6e-05	-0.04773	6.6e-05	0.001094	6.6e-05	-0.01844	6.6e-05	-0.002812	6.6e-05	0.008907		6.6e-05	-0.0907	6.6e-05	-0.02625	6.6e-05	-0.008672	6.6e-05	-0.006718	6.6e-05	-0.004765		6.6e-05	-0.1317	6.6e-05	-0.09656	6.6e-05	-0.07312	6.6e-05	-0.05945	6.6e-05	-0.04383		6.6e-05	0.01477	6.6e-05	0.01672	6.6e-05	0.01672	6.6e-05	0.01867	6.6e-05	0.01867		6.6e-05	-0.008672	6.6e-05	-0.002812	6.6e-05
	6.625e-05	-0.04773	6.625e-05	0.003047	6.625e-05	-0.01844	6.625e-05	-0.002812	6.625e-05	0.008907		6.625e-05	-0.08875	6.625e-05	-0.02625	6.625e-05	-0.008672	6.625e-05	-0.006718	6.625e-05	-0.000859		6.625e-05	-0.1317	6.625e-05	-0.09656	6.625e-05	-0.07508	6.625e-05	-0.0575	6.625e-05	-0.04187		6.625e-05	0.01477	6.625e-05	0.01672	6.625e-05	0.01867	6.625e-05	0.01672	6.625e-05	0.02063		6.625e-05	-0.008672	6.625e-05	-0.000859	6.625e-05
	6.65e-05	-0.04773	6.65e-05	0.001094	6.65e-05	-0.01844	6.65e-05	-0.002812	6.65e-05	0.01086		6.65e-05	-0.0907	6.65e-05	-0.02625	6.65e-05	-0.008672	6.65e-05	-0.008672	6.65e-05	0.001094		6.65e-05	-0.1317	6.65e-05	-0.09461	6.65e-05	-0.07508	6.65e-05	-0.0575	6.65e-05	-0.04187		6.65e-05	0.01477	6.65e-05	0.01672	6.65e-05	0.01867	6.65e-05	0.01867	6.65e-05	0.01867		6.65e-05	-0.008672	6.65e-05	-0.000859	6.65e-05
	6.675e-05	-0.04773	6.675e-05	0.001094	6.675e-05	-0.01844	6.675e-05	-0.000859	6.675e-05	0.008907		6.675e-05	-0.09266	6.675e-05	-0.0243	6.675e-05	-0.008672	6.675e-05	-0.008672	6.675e-05	0.001094		6.675e-05	-0.1298	6.675e-05	-0.09656	6.675e-05	-0.07508	6.675e-05	-0.05555	6.675e-05	-0.04187		6.675e-05	0.01672	6.675e-05	0.01867	6.675e-05	0.01867	6.675e-05	0.01867	6.675e-05	0.01867		6.675e-05	-0.006718	6.675e-05	-0.000859	6.675e-05
	6.7e-05	-0.04773	6.7e-05	0.001094	6.7e-05	-0.02039	6.7e-05	-0.002812	6.7e-05	0.01086		6.7e-05	-0.0907	6.7e-05	-0.0243	6.7e-05	-0.008672	6.7e-05	-0.006718	6.7e-05	0.001094		6.7e-05	-0.1298	6.7e-05	-0.09656	6.7e-05	-0.07508	6.7e-05	-0.05555	6.7e-05	-0.04187		6.7e-05	0.01477	6.7e-05	0.02063	6.7e-05	0.01867	6.7e-05	0.01867	6.7e-05	0.01867		6.7e-05	-0.006718	6.7e-05	-0.000859	6.7e-05
	6.725e-05	-0.04578	6.725e-05	0.001094	6.725e-05	-0.01844	6.725e-05	-0.000859	6.725e-05	0.01086		6.725e-05	-0.0907	6.725e-05	-0.02625	6.725e-05	-0.006718	6.725e-05	-0.006718	6.725e-05	0.001094		6.725e-05	-0.1298	6.725e-05	-0.09656	6.725e-05	-0.07508	6.725e-05	-0.0575	6.725e-05	-0.04187		6.725e-05	0.01672	6.725e-05	0.01867	6.725e-05	0.01867	6.725e-05	0.01867	6.725e-05	0.01867		6.725e-05	-0.006718	6.725e-05	-0.000859	6.725e-05
	6.75e-05	-0.04578	6.75e-05	0.001094	6.75e-05	-0.01844	6.75e-05	-0.000859	6.75e-05	0.01086		6.75e-05	-0.0907	6.75e-05	-0.02625	6.75e-05	-0.006718	6.75e-05	-0.006718	6.75e-05	-0.000859		6.75e-05	-0.1298	6.75e-05	-0.09461	6.75e-05	-0.07312	6.75e-05	-0.0575	6.75e-05	-0.04187		6.75e-05	0.01477	6.75e-05	0.01867	6.75e-05	0.01867	6.75e-05	0.01867	6.75e-05	0.01867		6.75e-05	-0.008672	6.75e-05	-0.000859	6.75e-05
	6.775e-05	-0.04578	6.775e-05	0.003047	6.775e-05	-0.02039	6.775e-05	-0.000859	6.775e-05	0.01086		6.775e-05	-0.0907	6.775e-05	-0.02625	6.775e-05	-0.006718	6.775e-05	-0.006718	6.775e-05	-0.002812		6.775e-05	-0.1317	6.775e-05	-0.09461	6.775e-05	-0.07508	6.775e-05	-0.05555	6.775e-05	-0.04187		6.775e-05	0.01672	6.775e-05	0.01867	6.775e-05	0.01867	6.775e-05	0.01867	6.775e-05	0.01867		6.775e-05	-0.006718	6.775e-05	0.001094	6.775e-05
	6.8e-05	-0.04383	6.8e-05	0.003047	6.8e-05	-0.01844	6.8e-05	-0.000859	6.8e-05	0.01086		6.8e-05	-0.0907	6.8e-05	-0.0243	6.8e-05	-0.008672	6.8e-05	-0.006718	6.8e-05	-0.000859		6.8e-05	-0.1298	6.8e-05	-0.09656	6.8e-05	-0.07312	6.8e-05	-0.0575	6.8e-05	-0.04187		6.8e-05	0.01477	6.8e-05	0.01672	6.8e-05	0.01867	6.8e-05	0.02063	6.8e-05	0.01867		6.8e-05	-0.008672	6.8e-05	0.001094	6.8e-05
	6.825e-05	-0.04383	6.825e-05	0.003047	6.825e-05	-0.01844	6.825e-05	-0.000859	6.825e-05	0.01086		6.825e-05	-0.08875	6.825e-05	-0.0243	6.825e-05	-0.008672	6.825e-05	-0.006718	6.825e-05	-0.000859		6.825e-05	-0.1298	6.825e-05	-0.09656	6.825e-05	-0.07312	6.825e-05	-0.05555	6.825e-05	-0.04187		6.825e-05	0.01477	6.825e-05	0.01672	6.825e-05	0.01867	6.825e-05	0.01672	6.825e-05	0.01867		6.825e-05	-0.008672	6.825e-05	-0.000859	6.825e-05
	6.85e-05	-0.04578	6.85e-05	0.003047	6.85e-05	-0.01648	6.85e-05	-0.000859	6.85e-05	0.01086		6.85e-05	-0.0907	6.85e-05	-0.0243	6.85e-05	-0.006718	6.85e-05	-0.006718	6.85e-05	-0.000859		6.85e-05	-0.1317	6.85e-05	-0.09461	6.85e-05	-0.07508	6.85e-05	-0.05555	6.85e-05	-0.04187		6.85e-05	0.01281	6.85e-05	0.01672	6.85e-05	0.02063	6.85e-05	0.01867	6.85e-05	0.01867		6.85e-05	-0.008672	6.85e-05	-0.000859	6.85e-05
	6.875e-05	-0.04578	6.875e-05	0.003047	6.875e-05	-0.01844	6.875e-05	-0.000859	6.875e-05	0.01086		6.875e-05	-0.08875	6.875e-05	-0.02625	6.875e-05	-0.008672	6.875e-05	-0.006718	6.875e-05	-0.000859		6.875e-05	-0.1298	6.875e-05	-0.09656	6.875e-05	-0.07312	6.875e-05	-0.05555	6.875e-05	-0.03992		6.875e-05	0.01477	6.875e-05	0.01672	6.875e-05	0.01867	6.875e-05	0.01672	6.875e-05	0.01867		6.875e-05	-0.006718	6.875e-05	-0.000859	6.875e-05
	6.9e-05	-0.04578	6.9e-05	0.003047	6.9e-05	-0.02039	6.9e-05	-0.002812	6.9e-05	0.01086		6.9e-05	-0.0907	6.9e-05	-0.02625	6.9e-05	-0.008672	6.9e-05	-0.008672	6.9e-05	0.001094		6.9e-05	-0.1298	6.9e-05	-0.09461	6.9e-05	-0.07312	6.9e-05	-0.05555	6.9e-05	-0.04187		6.9e-05	0.01477	6.9e-05	0.01867	6.9e-05	0.01867	6.9e-05	0.01672	6.9e-05	0.01672		6.9e-05	-0.008672	6.9e-05	-0.000859	6.9e-05
	6.925e-05	-0.04578	6.925e-05	0.001094	6.925e-05	-0.01844	6.925e-05	-0.000859	6.925e-05	0.01086		6.925e-05	-0.08875	6.925e-05	-0.02625	6.925e-05	-0.008672	6.925e-05	-0.008672	6.925e-05	0.001094		6.925e-05	-0.1298	6.925e-05	-0.09656	6.925e-05	-0.07508	6.925e-05	-0.05555	6.925e-05	-0.04187		6.925e-05	0.01672	6.925e-05	0.01867	6.925e-05	0.01477	6.925e-05	0.01867	6.925e-05	0.01477		6.925e-05	-0.01062	6.925e-05	-0.002812	6.925e-05
	6.95e-05	-0.04578	6.95e-05	0.003047	6.95e-05	-0.01844	6.95e-05	-0.000859	6.95e-05	0.008907		6.95e-05	-0.08875	6.95e-05	-0.02625	6.95e-05	-0.008672	6.95e-05	-0.008672	6.95e-05	0.001094		6.95e-05	-0.1298	6.95e-05	-0.09656	6.95e-05	-0.07508	6.95e-05	-0.05555	6.95e-05	-0.04187		6.95e-05	0.01477	6.95e-05	0.01867	6.95e-05	0.01672	6.95e-05	0.01867	6.95e-05	0.01672		6.95e-05	-0.01062	6.95e-05	-0.002812	6.95e-05
	6.975e-05	-0.04383	6.975e-05	0.003047	6.975e-05	-0.01844	6.975e-05	-0.000859	6.975e-05	0.008907		6.975e-05	-0.0907	6.975e-05	-0.0243	6.975e-05	-0.008672	6.975e-05	-0.006718	6.975e-05	0.001094		6.975e-05	-0.1317	6.975e-05	-0.09656	6.975e-05	-0.07508	6.975e-05	-0.05555	6.975e-05	-0.03992		6.975e-05	0.01477	6.975e-05	0.01672	6.975e-05	0.01672	6.975e-05	0.01867	6.975e-05	0.01477		6.975e-05	-0.01062	6.975e-05	-0.002812	6.975e-05
	7e-05	-0.04383	7e-05	0.003047	7e-05	-0.01844	7e-05	-0.000859	7e-05	0.008907		7e-05	-0.08875	7e-05	-0.02625	7e-05	-0.008672	7e-05	-0.008672	7e-05	-0.000859		7e-05	-0.1298	7e-05	-0.09852	7e-05	-0.07508	7e-05	-0.0575	7e-05	-0.03992		7e-05	0.01477	7e-05	0.01672	7e-05	0.01477	7e-05	0.01672	7e-05	0.01477		7e-05	-0.01062	7e-05	-0.002812	7e-05
	7.025e-05	-0.04383	7.025e-05	0.001094	7.025e-05	-0.02039	7.025e-05	-0.002812	7.025e-05	0.008907		7.025e-05	-0.08875	7.025e-05	-0.02625	7.025e-05	-0.008672	7.025e-05	-0.006718	7.025e-05	-0.002812		7.025e-05	-0.1317	7.025e-05	-0.09656	7.025e-05	-0.07508	7.025e-05	-0.0575	7.025e-05	-0.04187		7.025e-05	0.01281	7.025e-05	0.01672	7.025e-05	0.01477	7.025e-05	0.01477	7.025e-05	0.01672		7.025e-05	-0.01062	7.025e-05	-0.004765	7.025e-05
	7.05e-05	-0.04383	7.05e-05	0.001094	7.05e-05	-0.02039	7.05e-05	-0.002812	7.05e-05	0.008907		7.05e-05	-0.08875	7.05e-05	-0.0243	7.05e-05	-0.008672	7.05e-05	-0.006718	7.05e-05	-0.000859		7.05e-05	-0.1317	7.05e-05	-0.09656	7.05e-05	-0.07703	7.05e-05	-0.0575	7.05e-05	-0.03992		7.05e-05	0.01281	7.05e-05	0.01672	7.05e-05	0.01281	7.05e-05	0.01477	7.05e-05	0.01477		7.05e-05	-0.01258	7.05e-05	-0.002812	7.05e-05
	7.075e-05	-0.04578	7.075e-05	0.001094	7.075e-05	-0.02039	7.075e-05	-0.002812	7.075e-05	0.006953		7.075e-05	-0.08875	7.075e-05	-0.02625	7.075e-05	-0.01062	7.075e-05	-0.006718	7.075e-05	-0.002812		7.075e-05	-0.1317	7.075e-05	-0.09852	7.075e-05	-0.07703	7.075e-05	-0.0575	7.075e-05	-0.04187		7.075e-05	0.01477	7.075e-05	0.01477	7.075e-05	0.01672	7.075e-05	0.01477	7.075e-05	0.01672		7.075e-05	-0.01062	7.075e-05	-0.004765	7.075e-05
	7.1e-05	-0.04578	7.1e-05	0.001094	7.1e-05	-0.01844	7.1e-05	-0.002812	7.1e-05	0.006953		7.1e-05	-0.0907	7.1e-05	-0.02625	7.1e-05	-0.01062	7.1e-05	-0.008672	7.1e-05	-0.002812		7.1e-05	-0.1317	7.1e-05	-0.09852	7.1e-05	-0.07703	7.1e-05	-0.05945	7.1e-05	-0.04187		7.1e-05	0.01086	7.1e-05	0.01477	7.1e-05	0.01477	7.1e-05	0.01477	7.1e-05	0.01672		7.1e-05	-0.01062	7.1e-05	-0.004765	7.1e-05
	7.125e-05	-0.04773	7.125e-05	0.001094	7.125e-05	-0.02039	7.125e-05	-0.002812	7.125e-05	0.008907		7.125e-05	-0.0907	7.125e-05	-0.02625	7.125e-05	-0.008672	7.125e-05	-0.008672	7.125e-05	-0.002812		7.125e-05	-0.1317	7.125e-05	-0.09852	7.125e-05	-0.07703	7.125e-05	-0.05945	7.125e-05	-0.04187		7.125e-05	0.01477	7.125e-05	0.01477	7.125e-05	0.01477	7.125e-05	0.01477	7.125e-05	0.01672		7.125e-05	-0.01062	7.125e-05	-0.004765	7.125e-05
	7.15e-05	-0.04969	7.15e-05	0.001094	7.15e-05	-0.02039	7.15e-05	-0.004765	7.15e-05	0.006953		7.15e-05	-0.0907	7.15e-05	-0.02625	7.15e-05	-0.01062	7.15e-05	-0.01062	7.15e-05	-0.000859		7.15e-05	-0.1317	7.15e-05	-0.09852	7.15e-05	-0.07508	7.15e-05	-0.0575	7.15e-05	-0.04187		7.15e-05	0.01281	7.15e-05	0.01672	7.15e-05	0.01477	7.15e-05	0.01672	7.15e-05	0.01672		7.15e-05	-0.008672	7.15e-05	-0.004765	7.15e-05
	7.175e-05	-0.04773	7.175e-05	0.001094	7.175e-05	-0.02039	7.175e-05	-0.002812	7.175e-05	0.008907		7.175e-05	-0.08875	7.175e-05	-0.02625	7.175e-05	-0.008672	7.175e-05	-0.008672	7.175e-05	-0.000859		7.175e-05	-0.1317	7.175e-05	-0.09852	7.175e-05	-0.07703	7.175e-05	-0.0575	7.175e-05	-0.04383		7.175e-05	0.01281	7.175e-05	0.01672	7.175e-05	0.01477	7.175e-05	0.01672	7.175e-05	0.01672		7.175e-05	-0.008672	7.175e-05	-0.004765	7.175e-05
	7.2e-05	-0.04969	7.2e-05	0.001094	7.2e-05	-0.01844	7.2e-05	-0.002812	7.2e-05	0.008907		7.2e-05	-0.0907	7.2e-05	-0.02625	7.2e-05	-0.008672	7.2e-05	-0.008672	7.2e-05	-0.000859		7.2e-05	-0.1317	7.2e-05	-0.09852	7.2e-05	-0.07703	7.2e-05	-0.0575	7.2e-05	-0.04187		7.2e-05	0.01281	7.2e-05	0.01672	7.2e-05	0.01477	7.2e-05	0.01672	7.2e-05	0.01672		7.2e-05	-0.01062	7.2e-05	-0.004765	7.2e-05
	7.225e-05	-0.04773	7.225e-05	0.001094	7.225e-05	-0.01844	7.225e-05	-0.000859	7.225e-05	0.008907		7.225e-05	-0.0907	7.225e-05	-0.02625	7.225e-05	-0.008672	7.225e-05	-0.008672	7.225e-05	-0.002812		7.225e-05	-0.1317	7.225e-05	-0.09852	7.225e-05	-0.07703	7.225e-05	-0.0575	7.225e-05	-0.04187		7.225e-05	0.01281	7.225e-05	0.01672	7.225e-05	0.01477	7.225e-05	0.01672	7.225e-05	0.01867		7.225e-05	-0.01062	7.225e-05	-0.004765	7.225e-05
	7.25e-05	-0.04578	7.25e-05	0.001094	7.25e-05	-0.02039	7.25e-05	-0.000859	7.25e-05	0.01086		7.25e-05	-0.0907	7.25e-05	-0.02625	7.25e-05	-0.008672	7.25e-05	-0.008672	7.25e-05	-0.002812		7.25e-05	-0.1317	7.25e-05	-0.09656	7.25e-05	-0.07508	7.25e-05	-0.0575	7.25e-05	-0.04187		7.25e-05	0.01477	7.25e-05	0.01672	7.25e-05	0.01477	7.25e-05	0.01672	7.25e-05	0.01867		7.25e-05	-0.008672	7.25e-05	-0.004765	7.25e-05
	7.275e-05	-0.04773	7.275e-05	0.001094	7.275e-05	-0.01844	7.275e-05	-0.002812	7.275e-05	0.008907		7.275e-05	-0.0907	7.275e-05	-0.02625	7.275e-05	-0.008672	7.275e-05	-0.006718	7.275e-05	-0.002812		7.275e-05	-0.1317	7.275e-05	-0.09656	7.275e-05	-0.07508	7.275e-05	-0.0575	7.275e-05	-0.04187		7.275e-05	0.01477	7.275e-05	0.01672	7.275e-05	0.01672	7.275e-05	0.01672	7.275e-05	0.01867		7.275e-05	-0.008672	7.275e-05	-0.002812	7.275e-05
	7.3e-05	-0.04773	7.3e-05	0.001094	7.3e-05	-0.02039	7.3e-05	-0.000859	7.3e-05	0.008907		7.3e-05	-0.08875	7.3e-05	-0.0243	7.3e-05	-0.008672	7.3e-05	-0.008672	7.3e-05	-0.002812		7.3e-05	-0.1317	7.3e-05	-0.09656	7.3e-05	-0.07703	7.3e-05	-0.0575	7.3e-05	-0.04187		7.3e-05	0.01477	7.3e-05	0.01672	7.3e-05	0.01867	7.3e-05	0.01672	7.3e-05	0.01867		7.3e-05	-0.008672	7.3e-05	-0.002812	7.3e-05
	7.325e-05	-0.04773	7.325e-05	0.001094	7.325e-05	-0.02039	7.325e-05	-0.002812	7.325e-05	0.008907		7.325e-05	-0.0907	7.325e-05	-0.02625	7.325e-05	-0.008672	7.325e-05	-0.008672	7.325e-05	-0.002812		7.325e-05	-0.1317	7.325e-05	-0.09656	7.325e-05	-0.07508	7.325e-05	-0.0575	7.325e-05	-0.04187		7.325e-05	0.01477	7.325e-05	0.01672	7.325e-05	0.01867	7.325e-05	0.01672	7.325e-05	0.01867		7.325e-05	-0.006718	7.325e-05	-0.002812	7.325e-05
	7.35e-05	-0.04578	7.35e-05	0.001094	7.35e-05	-0.02039	7.35e-05	-0.002812	7.35e-05	0.008907		7.35e-05	-0.0907	7.35e-05	-0.0243	7.35e-05	-0.008672	7.35e-05	-0.008672	7.35e-05	-0.002812		7.35e-05	-0.1317	7.35e-05	-0.09656	7.35e-05	-0.07508	7.35e-05	-0.0575	7.35e-05	-0.04383		7.35e-05	0.01477	7.35e-05	0.01867	7.35e-05	0.01867	7.35e-05	0.01867	7.35e-05	0.01867		7.35e-05	-0.008672	7.35e-05	-0.002812	7.35e-05
	7.375e-05	-0.04773	7.375e-05	0.001094	7.375e-05	-0.02039	7.375e-05	-0.004765	7.375e-05	0.008907		7.375e-05	-0.0907	7.375e-05	-0.02625	7.375e-05	-0.008672	7.375e-05	-0.008672	7.375e-05	-0.000859		7.375e-05	-0.1317	7.375e-05	-0.09656	7.375e-05	-0.07508	7.375e-05	-0.0575	7.375e-05	-0.04383		7.375e-05	0.01477	7.375e-05	0.01867	7.375e-05	0.01867	7.375e-05	0.01867	7.375e-05	0.01672		7.375e-05	-0.008672	7.375e-05	-0.000859	7.375e-05
	7.4e-05	-0.04773	7.4e-05	0.001094	7.4e-05	-0.01844	7.4e-05	-0.002812	7.4e-05	0.006953		7.4e-05	-0.08875	7.4e-05	-0.02625	7.4e-05	-0.008672	7.4e-05	-0.008672	7.4e-05	-0.000859		7.4e-05	-0.1317	7.4e-05	-0.09656	7.4e-05	-0.07508	7.4e-05	-0.0575	7.4e-05	-0.04383		7.4e-05	0.01477	7.4e-05	0.01867	7.4e-05	0.01867	7.4e-05	0.01867	7.4e-05	0.01867		7.4e-05	-0.008672	7.4e-05	-0.000859	7.4e-05
	7.425e-05	-0.04773	7.425e-05	0.001094	7.425e-05	-0.01844	7.425e-05	-0.002812	7.425e-05	0.008907		7.425e-05	-0.0907	7.425e-05	-0.02625	7.425e-05	-0.006718	7.425e-05	-0.006718	7.425e-05	0.001094		7.425e-05	-0.1317	7.425e-05	-0.09656	7.425e-05	-0.07508	7.425e-05	-0.0575	7.425e-05	-0.04383		7.425e-05	0.01672	7.425e-05	0.01672	7.425e-05	0.01867	7.425e-05	0.01867	7.425e-05	0.01867		7.425e-05	-0.006718	7.425e-05	-0.000859	7.425e-05
	7.45e-05	-0.04773	7.45e-05	0.001094	7.45e-05	-0.01844	7.45e-05	-0.002812	7.45e-05	0.01086		7.45e-05	-0.08875	7.45e-05	-0.02625	7.45e-05	-0.008672	7.45e-05	-0.006718	7.45e-05	0.001094		7.45e-05	-0.1317	7.45e-05	-0.09656	7.45e-05	-0.07508	7.45e-05	-0.0575	7.45e-05	-0.04383		7.45e-05	0.01477	7.45e-05	0.01867	7.45e-05	0.01867	7.45e-05	0.01867	7.45e-05	0.01672		7.45e-05	-0.006718	7.45e-05	-0.000859	7.45e-05
	7.475e-05	-0.04773	7.475e-05	0.003047	7.475e-05	-0.01648	7.475e-05	-0.000859	7.475e-05	0.01281		7.475e-05	-0.08875	7.475e-05	-0.02625	7.475e-05	-0.006718	7.475e-05	-0.004765	7.475e-05	-0.000859		7.475e-05	-0.1298	7.475e-05	-0.09656	7.475e-05	-0.07312	7.475e-05	-0.05555	7.475e-05	-0.04187		7.475e-05	0.01477	7.475e-05	0.01672	7.475e-05	0.01867	7.475e-05	0.01867	7.475e-05	0.01672		7.475e-05	-0.006718	7.475e-05	-0.000859	7.475e-05
	7.5e-05	-0.04578	7.5e-05	0.003047	7.5e-05	-0.01844	7.5e-05	-0.000859	7.5e-05	0.01086		7.5e-05	-0.0907	7.5e-05	-0.0243	7.5e-05	-0.008672	7.5e-05	-0.006718	7.5e-05	-0.000859		7.5e-05	-0.1298	7.5e-05	-0.09461	7.5e-05	-0.07508	7.5e-05	-0.05555	7.5e-05	-0.04383		7.5e-05	0.01477	7.5e-05	0.01672	7.5e-05	0.01867	7.5e-05	0.01867	7.5e-05	0.01672		7.5e-05	-0.008672	7.5e-05	-0.002812	7.5e-05
	7.525e-05	-0.04578	7.525e-05	0.003047	7.525e-05	-0.01648	7.525e-05	-0.000859	7.525e-05	0.01086		7.525e-05	-0.08875	7.525e-05	-0.0243	7.525e-05	-0.006718	7.525e-05	-0.008672	7.525e-05	-0.000859		7.525e-05	-0.1298	7.525e-05	-0.09461	7.525e-05	-0.07312	7.525e-05	-0.05555	7.525e-05	-0.04187		7.525e-05	0.01477	7.525e-05	0.01867	7.525e-05	0.01867	7.525e-05	0.01867	7.525e-05	0.01672		7.525e-05	-0.006718	7.525e-05	-0.000859	7.525e-05
	7.55e-05	-0.04578	7.55e-05	0.003047	7.55e-05	-0.01844	7.55e-05	-0.002812	7.55e-05	0.008907		7.55e-05	-0.08875	7.55e-05	-0.0243	7.55e-05	-0.008672	7.55e-05	-0.008672	7.55e-05	-0.000859		7.55e-05	-0.1278	7.55e-05	-0.09461	7.55e-05	-0.07508	7.55e-05	-0.05555	7.55e-05	-0.04187		7.55e-05	0.01477	7.55e-05	0.01867	7.55e-05	0.02063	7.55e-05	0.01867	7.55e-05	0.01867		7.55e-05	-0.008672	7.55e-05	-0.000859	7.55e-05
	7.575e-05	-0.04773	7.575e-05	0.003047	7.575e-05	-0.01844	7.575e-05	-0.000859	7.575e-05	0.008907		7.575e-05	-0.08875	7.575e-05	-0.02625	7.575e-05	-0.008672	7.575e-05	-0.008672	7.575e-05	-0.000859		7.575e-05	-0.1298	7.575e-05	-0.09656	7.575e-05	-0.07312	7.575e-05	-0.0575	7.575e-05	-0.03992		7.575e-05	0.01477	7.575e-05	0.01867	7.575e-05	0.02063	7.575e-05	0.01867	7.575e-05	0.01672		7.575e-05	-0.008672	7.575e-05	-0.000859	7.575e-05
	7.6e-05	-0.04578	7.6e-05	0.001094	7.6e-05	-0.02039	7.6e-05	-0.002812	7.6e-05	0.008907		7.6e-05	-0.0907	7.6e-05	-0.02625	7.6e-05	-0.006718	7.6e-05	-0.008672	7.6e-05	-0.000859		7.6e-05	-0.1298	7.6e-05	-0.09461	7.6e-05	-0.07508	7.6e-05	-0.0575	7.6e-05	-0.04187		7.6e-05	0.01477	7.6e-05	0.01672	7.6e-05	0.01867	7.6e-05	0.01867	7.6e-05	0.01867		7.6e-05	-0.008672	7.6e-05	-0.000859	7.6e-05
	7.625e-05	-0.04773	7.625e-05	0.001094	7.625e-05	-0.01844	7.625e-05	-0.002812	7.625e-05	0.008907		7.625e-05	-0.08875	7.625e-05	-0.02625	7.625e-05	-0.006718	7.625e-05	-0.008672	7.625e-05	-0.000859		7.625e-05	-0.1298	7.625e-05	-0.09461	7.625e-05	-0.07508	7.625e-05	-0.0575	7.625e-05	-0.04187		7.625e-05	0.01477	7.625e-05	0.01672	7.625e-05	0.01672	7.625e-05	0.01672	7.625e-05	0.01672		7.625e-05	-0.008672	7.625e-05	-0.000859	7.625e-05
	7.65e-05	-0.04578	7.65e-05	0.001094	7.65e-05	-0.01844	7.65e-05	-0.000859	7.65e-05	0.01086		7.65e-05	-0.08875	7.65e-05	-0.02625	7.65e-05	-0.006718	7.65e-05	-0.006718	7.65e-05	0.001094		7.65e-05	-0.1317	7.65e-05	-0.09656	7.65e-05	-0.07508	7.65e-05	-0.05555	7.65e-05	-0.03992		7.65e-05	0.01477	7.65e-05	0.01672	7.65e-05	0.01672	7.65e-05	0.01672	7.65e-05	0.01672		7.65e-05	-0.008672	7.65e-05	-0.000859	7.65e-05
	7.675e-05	-0.04578	7.675e-05	0.003047	7.675e-05	-0.01844	7.675e-05	-0.000859	7.675e-05	0.01086		7.675e-05	-0.08875	7.675e-05	-0.0243	7.675e-05	-0.006718	7.675e-05	-0.006718	7.675e-05	0.001094		7.675e-05	-0.1298	7.675e-05	-0.09656	7.675e-05	-0.07508	7.675e-05	-0.05555	7.675e-05	-0.03992		7.675e-05	0.01477	7.675e-05	0.01672	7.675e-05	0.01672	7.675e-05	0.01672	7.675e-05	0.01477		7.675e-05	-0.01062	7.675e-05	-0.002812	7.675e-05
	7.7e-05	-0.04578	7.7e-05	0.003047	7.7e-05	-0.01844	7.7e-05	-0.000859	7.7e-05	0.01086		7.7e-05	-0.08875	7.7e-05	-0.0243	7.7e-05	-0.008672	7.7e-05	-0.006718	7.7e-05	0.001094		7.7e-05	-0.1298	7.7e-05	-0.09656	7.7e-05	-0.07703	7.7e-05	-0.0575	7.7e-05	-0.04187		7.7e-05	0.01281	7.7e-05	0.01672	7.7e-05	0.01477	7.7e-05	0.01672	7.7e-05	0.01672		7.7e-05	-0.01062	7.7e-05	-0.004765	7.7e-05
	7.725e-05	-0.04578	7.725e-05	0.001094	7.725e-05	-0.01844	7.725e-05	-0.000859	7.725e-05	0.008907		7.725e-05	-0.08875	7.725e-05	-0.0243	7.725e-05	-0.008672	7.725e-05	-0.008672	7.725e-05	-0.000859		7.725e-05	-0.1298	7.725e-05	-0.09656	7.725e-05	-0.07508	7.725e-05	-0.0575	7.725e-05	-0.03992		7.725e-05	0.01477	7.725e-05	0.01672	7.725e-05	0.01672	7.725e-05	0.01672	7.725e-05	0.01477		7.725e-05	-0.01062	7.725e-05	-0.004765	7.725e-05
	7.75e-05	-0.04383	7.75e-05	0.003047	7.75e-05	-0.01844	7.75e-05	-0.000859	7.75e-05	0.008907		7.75e-05	-0.0907	7.75e-05	-0.0243	7.75e-05	-0.008672	7.75e-05	-0.006718	7.75e-05	-0.000859		7.75e-05	-0.1298	7.75e-05	-0.09656	7.75e-05	-0.07508	7.75e-05	-0.0575	7.75e-05	-0.03992		7.75e-05	0.01281	7.75e-05	0.01672	7.75e-05	0.01281	7.75e-05	0.01672	7.75e-05	0.01672		7.75e-05	-0.01062	7.75e-05	-0.006718	7.75e-05
	7.775e-05	-0.04383	7.775e-05	0.003047	7.775e-05	-0.01844	7.775e-05	-0.000859	7.775e-05	0.008907		7.775e-05	-0.08875	7.775e-05	-0.02625	7.775e-05	-0.008672	7.775e-05	-0.008672	7.775e-05	-0.002812		7.775e-05	-0.1317	7.775e-05	-0.09656	7.775e-05	-0.07312	7.775e-05	-0.0575	7.775e-05	-0.04187		7.775e-05	0.01477	7.775e-05	0.01672	7.775e-05	0.01477	7.775e-05	0.01672	7.775e-05	0.01672		7.775e-05	-0.01062	7.775e-05	-0.004765	7.775e-05
	7.8e-05	-0.04578	7.8e-05	0.001094	7.8e-05	-0.01844	7.8e-05	-0.002812	7.8e-05	0.008907		7.8e-05	-0.0907	7.8e-05	-0.02625	7.8e-05	-0.008672	7.8e-05	-0.008672	7.8e-05	-0.002812		7.8e-05	-0.1298	7.8e-05	-0.09656	7.8e-05	-0.07508	7.8e-05	-0.0575	7.8e-05	-0.04187		7.8e-05	0.01477	7.8e-05	0.01672	7.8e-05	0.01477	7.8e-05	0.01477	7.8e-05	0.01672		7.8e-05	-0.01062	7.8e-05	-0.004765	7.8e-05
	7.825e-05	-0.04578	7.825e-05	0.001094	7.825e-05	-0.01844	7.825e-05	-0.002812	7.825e-05	0.008907		7.825e-05	-0.08875	7.825e-05	-0.0282	7.825e-05	-0.008672	7.825e-05	-0.01062	7.825e-05	-0.002812		7.825e-05	-0.1317	7.825e-05	-0.09852	7.825e-05	-0.07703	7.825e-05	-0.05945	7.825e-05	-0.04187		7.825e-05	0.01477	7.825e-05	0.01672	7.825e-05	0.01477	7.825e-05	0.01672	7.825e-05	0.01867		7.825e-05	-0.01062	7.825e-05	-0.004765	7.825e-05
	7.85e-05	-0.04773	7.85e-05	0.001094	7.85e-05	-0.01844	7.85e-05	-0.002812	7.85e-05	0.008907		7.85e-05	-0.08875	7.85e-05	-0.02625	7.85e-05	-0.008672	7.85e-05	-0.008672	7.85e-05	-0.002812		7.85e-05	-0.1317	7.85e-05	-0.09656	7.85e-05	-0.07703	7.85e-05	-0.05945	7.85e-05	-0.04187		7.85e-05	0.01281	7.85e-05	0.01477	7.85e-05	0.01477	7.85e-05	0.01477	7.85e-05	0.01672		7.85e-05	-0.01258	7.85e-05	-0.004765	7.85e-05
	7.875e-05	-0.04578	7.875e-05	0.001094	7.875e-05	-0.02039	7.875e-05	-0.000859	7.875e-05	0.008907		7.875e-05	-0.08875	7.875e-05	-0.02625	7.875e-05	-0.008672	7.875e-05	-0.008672	7.875e-05	-0.002812		7.875e-05	-0.1317	7.875e-05	-0.09852	7.875e-05	-0.07703	7.875e-05	-0.0575	7.875e-05	-0.03992		7.875e-05	0.01477	7.875e-05	0.01672	7.875e-05	0.01672	7.875e-05	0.01477	7.875e-05	0.01672		7.875e-05	-0.01062	7.875e-05	-0.004765	7.875e-05
	7.9e-05	-0.04773	7.9e-05	0.001094	7.9e-05	-0.01844	7.9e-05	-0.000859	7.9e-05	0.008907		7.9e-05	-0.0907	7.9e-05	-0.02625	7.9e-05	-0.008672	7.9e-05	-0.008672	7.9e-05	-0.000859		7.9e-05	-0.1317	7.9e-05	-0.09852	7.9e-05	-0.07703	7.9e-05	-0.0575	7.9e-05	-0.04187		7.9e-05	0.01477	7.9e-05	0.01672	7.9e-05	0.01477	7.9e-05	0.01477	7.9e-05	0.01672		7.9e-05	-0.01062	7.9e-05	-0.002812	7.9e-05
	7.925e-05	-0.04773	7.925e-05	0.001094	7.925e-05	-0.01844	7.925e-05	-0.000859	7.925e-05	0.01086		7.925e-05	-0.0907	7.925e-05	-0.02625	7.925e-05	-0.008672	7.925e-05	-0.008672	7.925e-05	-0.000859		7.925e-05	-0.1317	7.925e-05	-0.09852	7.925e-05	-0.07703	7.925e-05	-0.0575	7.925e-05	-0.03992		7.925e-05	0.01477	7.925e-05	0.01672	7.925e-05	0.01477	7.925e-05	0.01867	7.925e-05	0.01672		7.925e-05	-0.01062	7.925e-05	-0.004765	7.925e-05
	7.95e-05	-0.04578	7.95e-05	0.001094	7.95e-05	-0.01844	7.95e-05	-0.002812	7.95e-05	0.008907		7.95e-05	-0.08875	7.95e-05	-0.0243	7.95e-05	-0.008672	7.95e-05	-0.008672	7.95e-05	-0.000859		7.95e-05	-0.1317	7.95e-05	-0.09656	7.95e-05	-0.07508	7.95e-05	-0.0575	7.95e-05	-0.04187		7.95e-05	0.01477	7.95e-05	0.01672	7.95e-05	0.01672	7.95e-05	0.01867	7.95e-05	0.01672		7.95e-05	-0.01062	7.95e-05	-0.004765	7.95e-05
	7.975e-05	-0.04578	7.975e-05	0.001094	7.975e-05	-0.01844	7.975e-05	-0.002812	7.975e-05	0.008907		7.975e-05	-0.08875	7.975e-05	-0.02625	7.975e-05	-0.008672	7.975e-05	-0.01062	7.975e-05	-0.000859		7.975e-05	-0.1317	7.975e-05	-0.09656	7.975e-05	-0.07703	7.975e-05	-0.0575	7.975e-05	-0.04187		7.975e-05	0.01477	7.975e-05	0.01867	7.975e-05	0.01672	7.975e-05	0.01672	7.975e-05	0.01672		7.975e-05	-0.008672	7.975e-05	-0.004765	7.975e-05
	8e-05	-0.04578	8e-05	0.001094	8e-05	-0.01844	8e-05	-0.002812	8e-05	0.01086		8e-05	-0.0907	8e-05	-0.02625	8e-05	-0.008672	8e-05	-0.008672	8e-05	-0.002812		8e-05	-0.1317	8e-05	-0.09852	8e-05	-0.07508	8e-05	-0.05945	8e-05	-0.03992		8e-05	0.01477	8e-05	0.01867	8e-05	0.01672	8e-05	0.01672	8e-05	0.01867		8e-05	-0.01062	8e-05	-0.004765	8e-05
	8.025e-05	-0.04578	8.025e-05	0.001094	8.025e-05	-0.01844	8.025e-05	-0.000859	8.025e-05	0.01086		8.025e-05	-0.0907	8.025e-05	-0.02625	8.025e-05	-0.008672	8.025e-05	-0.008672	8.025e-05	-0.002812		8.025e-05	-0.1317	8.025e-05	-0.09656	8.025e-05	-0.07703	8.025e-05	-0.05945	8.025e-05	-0.04187		8.025e-05	0.01477	8.025e-05	0.01672	8.025e-05	0.01867	8.025e-05	0.01672	8.025e-05	0.01672		8.025e-05	-0.008672	8.025e-05	-0.002812	8.025e-05
	8.05e-05	-0.04578	8.05e-05	0.001094	8.05e-05	-0.01844	8.05e-05	-0.002812	8.05e-05	0.008907		8.05e-05	-0.09266	8.05e-05	-0.02625	8.05e-05	-0.006718	8.05e-05	-0.006718	8.05e-05	-0.004765		8.05e-05	-0.1317	8.05e-05	-0.09656	8.05e-05	-0.07508	8.05e-05	-0.05945	8.05e-05	-0.04383		8.05e-05	0.01281	8.05e-05	0.01672	8.05e-05	0.02063	8.05e-05	0.01672	8.05e-05	0.01867		8.05e-05	-0.008672	8.05e-05	-0.002812	8.05e-05
	8.075e-05	-0.04773	8.075e-05	0.001094	8.075e-05	-0.01844	8.075e-05	-0.002812	8.075e-05	0.008907		8.075e-05	-0.0907	8.075e-05	-0.02625	8.075e-05	-0.008672	8.075e-05	-0.008672	8.075e-05	-0.002812		8.075e-05	-0.1317	8.075e-05	-0.09656	8.075e-05	-0.07508	8.075e-05	-0.05945	8.075e-05	-0.04187		8.075e-05	0.01477	8.075e-05	0.01477	8.075e-05	0.01867	8.075e-05	0.01672	8.075e-05	0.01867		8.075e-05	-0.008672	8.075e-05	-0.002812	8.075e-05
	8.1e-05	-0.04773	8.1e-05	0.001094	8.1e-05	-0.02039	8.1e-05	-0.002812	8.1e-05	0.008907		8.1e-05	-0.0907	8.1e-05	-0.0243	8.1e-05	-0.008672	8.1e-05	-0.008672	8.1e-05	-0.002812		8.1e-05	-0.1317	8.1e-05	-0.09852	8.1e-05	-0.07508	8.1e-05	-0.0575	8.1e-05	-0.04383		8.1e-05	0.01477	8.1e-05	0.01672	8.1e-05	0.01867	8.1e-05	0.01867	8.1e-05	0.01867		8.1e-05	-0.006718	8.1e-05	-0.000859	8.1e-05
	8.125e-05	-0.04773	8.125e-05	0.001094	8.125e-05	-0.02039	8.125e-05	-0.002812	8.125e-05	0.01086		8.125e-05	-0.0907	8.125e-05	-0.02625	8.125e-05	-0.006718	8.125e-05	-0.006718	8.125e-05	-0.002812		8.125e-05	-0.1317	8.125e-05	-0.09656	8.125e-05	-0.07703	8.125e-05	-0.05555	8.125e-05	-0.04187		8.125e-05	0.01477	8.125e-05	0.01672	8.125e-05	0.01867	8.125e-05	0.01867	8.125e-05	0.01672		8.125e-05	-0.006718	8.125e-05	-0.000859	8.125e-05
	8.15e-05	-0.04773	8.15e-05	0.003047	8.15e-05	-0.01844	8.15e-05	-0.002812	8.15e-05	0.01086		8.15e-05	-0.0907	8.15e-05	-0.02625	8.15e-05	-0.006718	8.15e-05	-0.008672	8.15e-05	-0.000859		8.15e-05	-0.1317	8.15e-05	-0.09656	8.15e-05	-0.07508	8.15e-05	-0.0575	8.15e-05	-0.03992		8.15e-05	0.01672	8.15e-05	0.01867	8.15e-05	0.01867	8.15e-05	0.02063	8.15e-05	0.01672		8.15e-05	-0.008672	8.15e-05	-0.000859	8.15e-05
	8.175e-05	-0.04578	8.175e-05	0.001094	8.175e-05	-0.01844	8.175e-05	-0.000859	8.175e-05	0.01086		8.175e-05	-0.0907	8.175e-05	-0.02625	8.175e-05	-0.006718	8.175e-05	-0.008672	8.175e-05	-0.000859		8.175e-05	-0.1317	8.175e-05	-0.09852	8.175e-05	-0.07508	8.175e-05	-0.05555	8.175e-05	-0.04187		8.175e-05	0.01672	8.175e-05	0.01672	8.175e-05	0.01867	8.175e-05	0.01867	8.175e-05	0.01672		8.175e-05	-0.008672	8.175e-05	-0.000859	8.175e-05
	8.2e-05	-0.04578	8.2e-05	0.003047	8.2e-05	-0.01844	8.2e-05	-0.002812	8.2e-05	0.01086		8.2e-05	-0.0907	8.2e-05	-0.02625	8.2e-05	-0.008672	8.2e-05	-0.008672	8.2e-05	0.001094		8.2e-05	-0.1298	8.2e-05	-0.09656	8.2e-05	-0.07508	8.2e-05	-0.05555	8.2e-05	-0.04383		8.2e-05	0.01672	8.2e-05	0.01867	8.2e-05	0.01867	8.2e-05	0.01867	8.2e-05	0.01672		8.2e-05	-0.008672	8.2e-05	-0.000859	8.2e-05
	8.225e-05	-0.04773	8.225e-05	0.003047	8.225e-05	-0.01648	8.225e-05	-0.000859	8.225e-05	0.01086		8.225e-05	-0.08875	8.225e-05	-0.0282	8.225e-05	-0.008672	8.225e-05	-0.008672	8.225e-05	-0.000859		8.225e-05	-0.1317	8.225e-05	-0.09656	8.225e-05	-0.07508	8.225e-05	-0.0575	8.225e-05	-0.04187		8.225e-05	0.01477	8.225e-05	0.01672	8.225e-05	0.01867	8.225e-05	0.01867	8.225e-05	0.01867		8.225e-05	-0.008672	8.225e-05	-0.000859	8.225e-05
	8.25e-05	-0.04578	8.25e-05	0.003047	8.25e-05	-0.01844	8.25e-05	-0.000859	8.25e-05	0.01086		8.25e-05	-0.0907	8.25e-05	-0.02625	8.25e-05	-0.008672	8.25e-05	-0.006718	8.25e-05	-0.000859		8.25e-05	-0.1298	8.25e-05	-0.09656	8.25e-05	-0.07312	8.25e-05	-0.0575	8.25e-05	-0.04383		8.25e-05	0.01477	8.25e-05	0.01867	8.25e-05	0.01867	8.25e-05	0.01867	8.25e-05	0.01672		8.25e-05	-0.006718	8.25e-05	-0.000859	8.25e-05
	8.275e-05	-0.04578	8.275e-05	0.001094	8.275e-05	-0.01844	8.275e-05	-0.000859	8.275e-05	0.008907		8.275e-05	-0.0907	8.275e-05	-0.02625	8.275e-05	-0.008672	8.275e-05	-0.008672	8.275e-05	-0.000859		8.275e-05	-0.1298	8.275e-05	-0.09656	8.275e-05	-0.07508	8.275e-05	-0.05555	8.275e-05	-0.04187		8.275e-05	0.01477	8.275e-05	0.01672	8.275e-05	0.01867	8.275e-05	0.01672	8.275e-05	0.01672		8.275e-05	-0.006718	8.275e-05	-0.002812	8.275e-05
	8.3e-05	-0.04578	8.3e-05	-0.000859	8.3e-05	-0.01844	8.3e-05	-0.002812	8.3e-05	0.008907		8.3e-05	-0.08875	8.3e-05	-0.0243	8.3e-05	-0.008672	8.3e-05	-0.006718	8.3e-05	-0.000859		8.3e-05	-0.1298	8.3e-05	-0.09461	8.3e-05	-0.07703	8.3e-05	-0.0575	8.3e-05	-0.04187		8.3e-05	0.01477	8.3e-05	0.01672	8.3e-05	0.01672	8.3e-05	0.01672	8.3e-05	0.01477		8.3e-05	-0.008672	8.3e-05	-0.002812	8.3e-05
	8.325e-05	-0.04773	8.325e-05	0.001094	8.325e-05	-0.02039	8.325e-05	-0.000859	8.325e-05	0.008907		8.325e-05	-0.0907	8.325e-05	-0.0243	8.325e-05	-0.008672	8.325e-05	-0.006718	8.325e-05	-0.000859		8.325e-05	-0.1298	8.325e-05	-0.09656	8.325e-05	-0.07312	8.325e-05	-0.05555	8.325e-05	-0.04187		8.325e-05	0.01477	8.325e-05	0.01672	8.325e-05	0.01867	8.325e-05	0.01867	8.325e-05	0.01867		8.325e-05	-0.008672	8.325e-05	-0.002812	8.325e-05
	8.35e-05	-0.04383	8.35e-05	0.003047	8.35e-05	-0.02039	8.35e-05	-0.000859	8.35e-05	0.01086		8.35e-05	-0.0907	8.35e-05	-0.0243	8.35e-05	-0.008672	8.35e-05	-0.006718	8.35e-05	-0.000859		8.35e-05	-0.1298	8.35e-05	-0.09656	8.35e-05	-0.07312	8.35e-05	-0.05555	8.35e-05	-0.03992		8.35e-05	0.01672	8.35e-05	0.01477	8.35e-05	0.01867	8.35e-05	0.01867	8.35e-05	0.01672		8.35e-05	-0.008672	8.35e-05	-0.000859	8.35e-05
	8.375e-05	-0.04578	8.375e-05	0.001094	8.375e-05	-0.02039	8.375e-05	-0.000859	8.375e-05	0.008907		8.375e-05	-0.0907	8.375e-05	-0.0243	8.375e-05	-0.008672	8.375e-05	-0.006718	8.375e-05	-0.000859		8.375e-05	-0.1298	8.375e-05	-0.09656	8.375e-05	-0.07508	8.375e-05	-0.05555	8.375e-05	-0.03992		8.375e-05	0.01477	8.375e-05	0.01672	8.375e-05	0.01672	8.375e-05	0.01867	8.375e-05	0.01867		8.375e-05	-0.008672	8.375e-05	-0.000859	8.375e-05
	8.4e-05	-0.04578	8.4e-05	0.003047	8.4e-05	-0.01844	8.4e-05	-0.002812	8.4e-05	0.01086		8.4e-05	-0.08875	8.4e-05	-0.0243	8.4e-05	-0.008672	8.4e-05	-0.006718	8.4e-05	-0.000859		8.4e-05	-0.1298	8.4e-05	-0.09656	8.4e-05	-0.07312	8.4e-05	-0.05555	8.4e-05	-0.03992		8.4e-05	0.01477	8.4e-05	0.01672	8.4e-05	0.01672	8.4e-05	0.01672	8.4e-05	0.01672		8.4e-05	-0.01062	8.4e-05	-0.002812	8.4e-05
	8.425e-05	-0.04383	8.425e-05	0.003047	8.425e-05	-0.01844	8.425e-05	-0.000859	8.425e-05	0.008907		8.425e-05	-0.08875	8.425e-05	-0.0243	8.425e-05	-0.008672	8.425e-05	-0.008672	8.425e-05	0.001094		8.425e-05	-0.1298	8.425e-05	-0.09656	8.425e-05	-0.07508	8.425e-05	-0.05555	8.425e-05	-0.04187		8.425e-05	0.01281	8.425e-05	0.01672	8.425e-05	0.01477	8.425e-05	0.01672	8.425e-05	0.01672		8.425e-05	-0.01062	8.425e-05	-0.002812	8.425e-05
	8.45e-05	-0.04383	8.45e-05	0.003047	8.45e-05	-0.01648	8.45e-05	-0.000859	8.45e-05	0.01086		8.45e-05	-0.08875	8.45e-05	-0.02625	8.45e-05	-0.008672	8.45e-05	-0.008672	8.45e-05	0.001094		8.45e-05	-0.1298	8.45e-05	-0.09656	8.45e-05	-0.07312	8.45e-05	-0.0575	8.45e-05	-0.04187		8.45e-05	0.01281	8.45e-05	0.01867	8.45e-05	0.01477	8.45e-05	0.01672	8.45e-05	0.01477		8.45e-05	-0.01062	8.45e-05	-0.004765	8.45e-05
	8.475e-05	-0.04383	8.475e-05	0.001094	8.475e-05	-0.01648	8.475e-05	-0.000859	8.475e-05	0.008907		8.475e-05	-0.08875	8.475e-05	-0.02625	8.475e-05	-0.008672	8.475e-05	-0.008672	8.475e-05	-0.000859		8.475e-05	-0.1298	8.475e-05	-0.09656	8.475e-05	-0.07312	8.475e-05	-0.05945	8.475e-05	-0.03992		8.475e-05	0.01281	8.475e-05	0.01672	8.475e-05	0.01477	8.475e-05	0.01867	8.475e-05	0.01672		8.475e-05	-0.008672	8.475e-05	-0.006718	8.475e-05
	8.5e-05	-0.04578	8.5e-05	0.001094	8.5e-05	-0.01844	8.5e-05	-0.000859	8.5e-05	0.01086		8.5e-05	-0.0907	8.5e-05	-0.0243	8.5e-05	-0.01062	8.5e-05	-0.008672	8.5e-05	-0.000859		8.5e-05	-0.1298	8.5e-05	-0.09656	8.5e-05	-0.07703	8.5e-05	-0.05945	8.5e-05	-0.03992		8.5e-05	0.01477	8.5e-05	0.01867	8.5e-05	0.01477	8.5e-05	0.01867	8.5e-05	0.01672		8.5e-05	-0.006718	8.5e-05	-0.004765	8.5e-05
	8.525e-05	-0.04578	8.525e-05	0.001094	8.525e-05	-0.01844	8.525e-05	-0.000859	8.525e-05	0.008907		8.525e-05	-0.08875	8.525e-05	-0.02625	8.525e-05	-0.008672	8.525e-05	-0.008672	8.525e-05	-0.002812		8.525e-05	-0.1298	8.525e-05	-0.09852	8.525e-05	-0.07703	8.525e-05	-0.0575	8.525e-05	-0.03992		8.525e-05	0.01477	8.525e-05	0.01672	8.525e-05	0.01672	8.525e-05	0.01867	8.525e-05	0.01672		8.525e-05	-0.006718	8.525e-05	-0.002812	8.525e-05
	8.55e-05	-0.04578	8.55e-05	0.003047	8.55e-05	-0.02039	8.55e-05	-0.000859	8.55e-05	0.008907		8.55e-05	-0.08875	8.55e-05	-0.0243	8.55e-05	-0.008672	8.55e-05	-0.008672	8.55e-05	-0.002812		8.55e-05	-0.1317	8.55e-05	-0.09656	8.55e-05	-0.07898	8.55e-05	-0.05945	8.55e-05	-0.04383		8.55e-05	0.01281	8.55e-05	0.01672	8.55e-05	0.01477	8.55e-05	0.01672	8.55e-05	0.01672		8.55e-05	-0.01062	8.55e-05	-0.004765	8.55e-05
	8.575e-05	-0.04578	8.575e-05	0.001094	8.575e-05	-0.02039	8.575e-05	-0.000859	8.575e-05	0.008907		8.575e-05	-0.08875	8.575e-05	-0.02625	8.575e-05	-0.008672	8.575e-05	-0.008672	8.575e-05	-0.002812		8.575e-05	-0.1317	8.575e-05	-0.09852	8.575e-05	-0.07703	8.575e-05	-0.0575	8.575e-05	-0.04578		8.575e-05	0.01086	8.575e-05	0.01477	8.575e-05	0.01477	8.575e-05	0.01086	8.575e-05	0.01672		8.575e-05	-0.01258	8.575e-05	-0.004765	8.575e-05
	8.6e-05	-0.04578	8.6e-05	0.001094	8.6e-05	-0.02039	8.6e-05	-0.000859	8.6e-05	0.006953		8.6e-05	-0.08875	8.6e-05	-0.02625	8.6e-05	-0.01062	8.6e-05	-0.008672	8.6e-05	-0.004765		8.6e-05	-0.1337	8.6e-05	-0.09852	8.6e-05	-0.07898	8.6e-05	-0.05555	8.6e-05	-0.04773		8.6e-05	0.008907	8.6e-05	0.01281	8.6e-05	0.01672	8.6e-05	0.01086	8.6e-05	0.01672		8.6e-05	-0.01453	8.6e-05	-0.004765	8.6e-05
	8.625e-05	-0.04578	8.625e-05	0.001094	8.625e-05	-0.02039	8.625e-05	-0.002812	8.625e-05	0.006953		8.625e-05	-0.0907	8.625e-05	-0.0282	8.625e-05	-0.01062	8.625e-05	-0.008672	8.625e-05	-0.004765		8.625e-05	-0.1337	8.625e-05	-0.09852	8.625e-05	-0.07898	8.625e-05	-0.0575	8.625e-05	-0.04578		8.625e-05	0.01281	8.625e-05	0.01477	8.625e-05	0.01672	8.625e-05	0.01477	8.625e-05	0.01672		8.625e-05	-0.01258	8.625e-05	-0.006718	8.625e-05
	8.65e-05	-0.04773	8.65e-05	-0.000859	8.65e-05	-0.02039	8.65e-05	-0.004765	8.65e-05	0.008907		8.65e-05	-0.09266	8.65e-05	-0.0282	8.65e-05	-0.008672	8.65e-05	-0.008672	8.65e-05	-0.002812		8.65e-05	-0.1317	8.65e-05	-0.09656	8.65e-05	-0.07703	8.65e-05	-0.0575	8.65e-05	-0.03797		8.65e-05	0.01477	8.65e-05	0.01867	8.65e-05	0.01672	8.65e-05	0.02063	8.65e-05	0.01867		8.65e-05	-0.006718	8.65e-05	-0.004765	8.65e-05
	8.675e-05	-0.04969	8.675e-05	-0.002812	8.675e-05	-0.02039	8.675e-05	-0.004765	8.675e-05	0.008907		8.675e-05	-0.09266	8.675e-05	-0.0282	8.675e-05	-0.008672	8.675e-05	-0.01062	8.675e-05	0.003047		8.675e-05	-0.1278	8.675e-05	-0.0907	8.675e-05	-0.06727	8.675e-05	-0.05555	8.675e-05	-0.0243		8.675e-05	0.02063	8.675e-05	0.02063	8.675e-05	0.01672	8.675e-05	0.02258	8.675e-05	0.02063		8.675e-05	-0.004765	8.675e-05	-0.002812	8.675e-05
	8.7e-05	-0.05164	8.7e-05	0.001094	8.7e-05	-0.01844	8.7e-05	-0.004765	8.7e-05	0.01086		8.7e-05	-0.0907	8.7e-05	-0.02625	8.7e-05	-0.006718	8.7e-05	-0.006718	8.7e-05	0.003047		8.7e-05	-0.118	8.7e-05	-0.07703	8.7e-05	-0.05359	8.7e-05	-0.04773	8.7e-05	-0.01648		8.7e-05	0.01867	8.7e-05	0.02063	8.7e-05	0.01867	8.7e-05	0.01867	8.7e-05	0.01867		8.7e-05	-0.004765	8.7e-05	-0.000859	8.7e-05
	8.725e-05	-0.04969	8.725e-05	-0.000859	8.725e-05	-0.02039	8.725e-05	-0.002812	8.725e-05	0.008907		8.725e-05	-0.08875	8.725e-05	-0.0243	8.725e-05	-0.008672	8.725e-05	-0.006718	8.725e-05	0.001094		8.725e-05	-0.1083	8.725e-05	-0.06531	8.725e-05	-0.04383	8.725e-05	-0.03992	8.725e-05	-0.01648		8.725e-05	0.01281	8.725e-05	0.01672	8.725e-05	0.01867	8.725e-05	0.01281	8.725e-05	0.02063		8.725e-05	-0.008672	8.725e-05	-0.002812	8.725e-05
	8.75e-05	-0.05164	8.75e-05	-0.002812	8.75e-05	-0.0243	8.75e-05	-0.004765	8.75e-05	0.006953		8.75e-05	-0.0907	8.75e-05	-0.02625	8.75e-05	-0.01062	8.75e-05	-0.01258	8.75e-05	-0.006718		8.75e-05	-0.1083	8.75e-05	-0.07312	8.75e-05	-0.05164	8.75e-05	-0.04187	8.75e-05	-0.04578		8.75e-05	0.01086	8.75e-05	0.01281	8.75e-05	0.01477	8.75e-05	0.01281	8.75e-05	0.01672		8.75e-05	-0.01453	8.75e-05	-0.004765	8.75e-05
	8.775e-05	-0.05164	8.775e-05	-0.002812	8.775e-05	-0.02234	8.775e-05	-0.004765	8.775e-05	0.005		8.775e-05	-0.09461	8.775e-05	-0.03211	8.775e-05	-0.01648	8.775e-05	-0.02234	8.775e-05	-0.008672		8.775e-05	-0.1434	8.775e-05	-0.1122	8.775e-05	-0.09266	8.775e-05	-0.06531	8.775e-05	-0.09852		8.775e-05	0.01086	8.775e-05	0.01477	8.775e-05	0.01672	8.775e-05	0.01477	8.775e-05	0.01477		8.775e-05	-0.01258	8.775e-05	-0.006718	8.775e-05
	8.8e-05	-0.03406	8.8e-05	0.006953	8.8e-05	-0.004765	8.8e-05	0.008907	8.8e-05	0.01672		8.8e-05	-0.09461	8.8e-05	-0.03602	8.8e-05	-0.01258	8.8e-05	-0.03211	8.8e-05	-0.004765		8.8e-05	-0.2137	8.8e-05	-0.1805	8.8e-05	-0.1571	8.8e-05	-0.1063	8.8e-05	-0.1395		8.8e-05	0.01477	8.8e-05	0.01672	8.8e-05	0.01867	8.8e-05	0.02063	8.8e-05	0.01672		8.8e-05	-0.008672	8.8e-05	-0.000859	8.8e-05
	8.825e-05	0.02258	8.825e-05	0.05188	8.825e-05	0.04602	8.825e-05	0.05578	8.825e-05	0.05773		8.825e-05	-0.07508	8.825e-05	-0.01844	8.825e-05	0.01867	8.825e-05	-0.004765	8.825e-05	0.01672		8.825e-05	-0.2762	8.825e-05	-0.2294	8.825e-05	-0.204	8.825e-05	-0.1317	8.825e-05	-0.1298		8.825e-05	0.01867	8.825e-05	0.02063	8.825e-05	0.02063	8.825e-05	0.02258	8.825e-05	0.01867		8.825e-05	-0.004765	8.825e-05	0.001094	8.825e-05
	8.85e-05	0.1007	8.85e-05	0.13	8.85e-05	0.09484	8.85e-05	0.1085	8.85e-05	0.1202		8.85e-05	-0.02039	8.85e-05	0.03039	8.85e-05	0.07336	8.85e-05	0.0968	8.85e-05	0.05578		8.85e-05	-0.245	8.85e-05	-0.1981	8.85e-05	-0.1786	8.85e-05	-0.1239	8.85e-05	-0.0282		8.85e-05	0.01867	8.85e-05	0.02063	8.85e-05	0.02063	8.85e-05	0.02063	8.85e-05	0.01281		8.85e-05	-0.004765	8.85e-05	0.003047	8.85e-05
	8.875e-05	0.1163	8.875e-05	0.1769	8.875e-05	0.04016	8.875e-05	0.1027	8.875e-05	0.13		8.875e-05	0.005	8.875e-05	0.07922	8.875e-05	0.0675	8.875e-05	0.2374	8.875e-05	0.04406		8.875e-05	-0.07508	8.875e-05	-0.04578	8.875e-05	-0.03992	8.875e-05	-0.05359	8.875e-05	0.1046		8.875e-05	0.01477	8.875e-05	0.01867	8.875e-05	0.01867	8.875e-05	0.01672	8.875e-05	0.01281		8.875e-05	-0.006718	8.875e-05	0.003047	8.875e-05
	8.9e-05	-0.2001	8.9e-05	-0.07117	8.9e-05	-0.288	8.9e-05	-0.161	8.9e-05	-0.1317		8.9e-05	-0.1337	8.9e-05	-0.002812	8.9e-05	-0.1493	8.9e-05	0.1202	8.9e-05	-0.1122		8.9e-05	0.1456	8.9e-05	0.1417	8.9e-05	0.1437	8.9e-05	0.06945	8.9e-05	0.1788		8.9e-05	0.01281	8.9e-05	0.01867	8.9e-05	0.01672	8.9e-05	0.02063	8.9e-05	0.03039		8.9e-05	-0.006718	8.9e-05	0.001094	8.9e-05
	8.925e-05	-0.8876	8.925e-05	-0.747	8.925e-05	-0.7079	8.925e-05	-0.7118	8.925e-05	-0.702		8.925e-05	-0.4169	8.925e-05	-0.3055	8.925e-05	-0.4481	8.925e-05	-0.5087	8.925e-05	-0.3153		8.925e-05	0.2433	8.925e-05	0.2394	8.925e-05	0.253	8.925e-05	0.1691	8.925e-05	0.09484		8.925e-05	0.01672	8.925e-05	0.01867	8.925e-05	0.01672	8.925e-05	0.02648	8.925e-05	0.05383		8.925e-05	-0.000859	8.925e-05	0.001094	8.925e-05
	8.95e-05	-1.165	8.95e-05	-1.2	8.95e-05	-0.6161	8.95e-05	-0.9052	8.95e-05	-0.9227		8.95e-05	-0.5048	8.95e-05	-0.5302	8.95e-05	-0.3641	8.95e-05	-1.12	8.95e-05	-0.2137		8.95e-05	0.0382	8.95e-05	0.1144	8.95e-05	0.1476	8.95e-05	0.1417	8.95e-05	-0.1395		8.95e-05	0.01867	8.95e-05	0.01672	8.95e-05	0.01867	8.95e-05	0.02258	8.95e-05	0.05578		8.95e-05	-0.000859	8.95e-05	-0.000859	8.95e-05
	8.975e-05	-0.1688	8.975e-05	-0.4559	8.975e-05	0.3507	8.975e-05	-0.03992	8.975e-05	-0.03602		8.975e-05	-0.04187	8.975e-05	-0.2352	8.975e-05	0.3253	8.975e-05	-0.745	8.975e-05	0.3722		8.975e-05	-0.4325	8.975e-05	-0.2294	8.975e-05	-0.1766	8.975e-05	-0.06336	8.975e-05	-0.3661		8.975e-05	0.01477	8.975e-05	0.006953	8.975e-05	0.01867	8.975e-05	-0.000859	8.975e-05	0.01281		8.975e-05	-0.01844	8.975e-05	-0.008672	8.975e-05
	9e-05	1.9	9e-05	1.638	9e-05	1.646	9e-05	1.685	9e-05	1.765		9e-05	0.7726	9e-05	0.5773	9e-05	1.138	9e-05	0.9601	9e-05	0.9601		9e-05	-0.8153	9e-05	-0.5887	9e-05	-0.5536	9e-05	-0.3954	9e-05	-0.3798		9e-05	0.001094	9e-05	-0.000859	9e-05	0.01477	9e-05	-0.02625	9e-05	-0.07312		9e-05	-0.05164	9e-05	-0.01844	9e-05
	9.025e-05	3.013	9.025e-05	3.187	9.025e-05	1.837	9.025e-05	2.634	9.025e-05	2.728		9.025e-05	1.048	9.025e-05	1.187	9.025e-05	0.962	9.025e-05	2.575	9.025e-05	0.5929		9.025e-05	-0.7137	9.025e-05	-0.6747	9.025e-05	-0.6727	9.025e-05	-0.5829	9.025e-05	-0.1591		9.025e-05	-0.01258	9.025e-05	-0.002812	9.025e-05	0.008907	9.025e-05	-0.0282	9.025e-05	-0.09852		9.025e-05	-0.06531	9.025e-05	-0.02234	9.025e-05
	9.05e-05	1.331	9.05e-05	2.239	9.05e-05	0.0343	9.05e-05	1.132	9.05e-05	1.116		9.05e-05	0.01672	9.05e-05	0.6417	9.05e-05	-0.5985	9.05e-05	1.995	9.05e-05	-0.868		9.05e-05	-0.118	9.05e-05	-0.3856	9.05e-05	-0.3837	9.05e-05	-0.4071	9.05e-05	0.1144		9.05e-05	-0.006718	9.05e-05	0.008907	9.05e-05	0.01086	9.05e-05	0.01086	9.05e-05	-0.01648		9.05e-05	-0.03602	9.05e-05	-0.01648	9.05e-05
	9.075e-05	-2.513	9.075e-05	-1.825	9.075e-05	-2.401	9.075e-05	-2.259	9.075e-05	-2.413		9.075e-05	-1.643	9.075e-05	-0.9227	9.075e-05	-2.116	9.075e-05	-1.184	9.075e-05	-2.013		9.075e-05	0.5128	9.075e-05	0.08898	9.075e-05	0.1241	9.075e-05	0.04406	9.075e-05	0.2452		9.075e-05	0.02258	9.075e-05	0.03625	9.075e-05	0.02063	9.075e-05	0.07141	9.075e-05	0.08898		9.075e-05	0.02648	9.075e-05	0.003047	9.075e-05
	9.1e-05	-3.657	9.1e-05	-3.597	9.1e-05	-3.095	9.1e-05	-3.595	9.1e-05	-3.608		9.1e-05	-2.165	9.1e-05	-2.009	9.1e-05	-1.829	9.1e-05	-3.388	9.1e-05	-1.298		9.1e-05	0.6612	9.1e-05	0.4581	9.1e-05	0.5206	9.1e-05	0.4601	9.1e-05	0.1886		9.1e-05	0.06164	9.1e-05	0.05969	9.1e-05	0.0343	9.1e-05	0.1085	9.1e-05	0.13		9.1e-05	0.07922	9.1e-05	0.02844	9.1e-05
	9.125e-05	-3.032	9.125e-05	-3.655	9.125e-05	-1.163	9.125e-05	-2.833	9.125e-05	-2.782		9.125e-05	-0.6122	9.125e-05	-1.37	9.125e-05	0.5753	9.125e-05	-3.171	9.125e-05	1.153		9.125e-05	0.2062	9.125e-05	0.5109	9.125e-05	0.5284	9.125e-05	0.5362	9.125e-05	0.04992		9.125e-05	0.07531	9.125e-05	0.05969	9.125e-05	0.0382	9.125e-05	0.09094	9.125e-05	0.08313		9.125e-05	0.07922	9.125e-05	0.04016	9.125e-05
	9.15e-05	1.97	9.15e-05	0.7394	9.15e-05	2.239	9.15e-05	1.788	9.15e-05	2.136		9.15e-05	1.886	9.15e-05	0.7374	9.15e-05	2.753	9.15e-05	0.7433	9.15e-05	2.812		9.15e-05	-0.4169	9.15e-05	0.2374	9.15e-05	0.1691	9.15e-05	0.2257	9.15e-05	-0.07312		9.15e-05	0.04797	9.15e-05	0.02648	9.15e-05	0.02258	9.15e-05	-0.004765	9.15e-05	-0.01062		9.15e-05	0.008907	9.15e-05	0.02063	9.15e-05
	9.175e-05	3.407	9.175e-05	3.427	9.175e-05	3.329	9.175e-05	3.446	9.175e-05	3.458		9.175e-05	2.634	9.175e-05	2.216	9.175e-05	2.335	9.175e-05	3.396	9.175e-05	1.771		9.175e-05	-0.7157	9.175e-05	-0.1532	9.175e-05	-0.2548	9.175e-05	-0.1864	9.175e-05	-0.1786		9.175e-05	-0.03016	9.175e-05	-0.03016	9.175e-05	-0.002812	9.175e-05	-0.1239	9.175e-05	-0.07117		9.175e-05	-0.1044	9.175e-05	-0.02234	9.175e-05
	9.2e-05	3.046	9.2e-05	3.444	9.2e-05	1.734	9.2e-05	3.14	9.2e-05	3.12		9.2e-05	0.7648	9.2e-05	1.63	9.2e-05	-0.5126	9.2e-05	3.112	9.2e-05	-1.196		9.2e-05	-0.5614	9.2e-05	-0.495	9.2e-05	-0.497	9.2e-05	-0.4716	9.2e-05	-0.2743		9.2e-05	-0.08875	9.2e-05	-0.06141	9.2e-05	-0.02039	9.2e-05	-0.1415	9.2e-05	-0.07117		9.2e-05	-0.1434	9.2e-05	-0.06141	9.2e-05
	9.225e-05	-1.114	9.225e-05	0.6652	9.225e-05	-1.296	9.225e-05	-0.6688	9.225e-05	-1.216		9.225e-05	-1.915	9.225e-05	-0.3759	9.225e-05	-2.61	9.225e-05	-0.37	9.225e-05	-2.663		9.225e-05	-0.2743	9.225e-05	-0.6473	9.225e-05	-0.4794	9.225e-05	-0.5262	9.225e-05	-0.2938		9.225e-05	-0.05359	9.225e-05	-0.01648	9.225e-05	0.003047	9.225e-05	-0.008672	9.225e-05	-0.05555		9.225e-05	-0.06531	9.225e-05	-0.04383	9.225e-05
	9.25e-05	-3.374	9.25e-05	-3.386	9.25e-05	-2.274	9.25e-05	-3.184	9.25e-05	-3.532		9.25e-05	-2.507	9.25e-05	-1.655	9.25e-05	-1.972	9.25e-05	-2.899	9.25e-05	-1.362		9.25e-05	-0.1317	9.25e-05	-0.5712	9.25e-05	-0.327	9.25e-05	-0.4149	9.25e-05	-0.1415		9.25e-05	0.04602	9.25e-05	0.05969	9.25e-05	0.04406	9.25e-05	0.1456	9.25e-05	-0.03211		9.25e-05	0.05969	9.25e-05	0.01867	9.25e-05
	9.275e-05	-1.925	9.275e-05	-3.552	9.275e-05	-0.9384	9.275e-05	-2.257	9.275e-05	-2.524		9.275e-05	-0.7313	9.275e-05	-1.171	9.275e-05	0.5519	9.275e-05	-1.811	9.275e-05	1.153		9.275e-05	-0.07117	9.275e-05	-0.3016	9.275e-05	-0.1669	9.275e-05	-0.2001	9.275e-05	0.1105		9.275e-05	0.09484	9.275e-05	0.08703	9.275e-05	0.06164	9.275e-05	0.1691	9.275e-05	0.0382		9.275e-05	0.09484	9.275e-05	0.05969	9.275e-05
	9.3e-05	0.8312	9.3e-05	-0.5673	9.3e-05	0.4112	9.3e-05	0.3507	9.3e-05	0.7784		9.3e-05	1.232	9.3e-05	0.01477	9.3e-05	1.775	9.3e-05	0.8234	9.3e-05	1.698		9.3e-05	0.09875	9.3e-05	0.05188	9.3e-05	-0.004765	9.3e-05	0.09875	9.3e-05	0.255		9.3e-05	0.05188	9.3e-05	0.0382	9.3e-05	0.02844	9.3e-05	0.02453	9.3e-05	0.1437		9.3e-05	0.02063	9.3e-05	0.0343	9.3e-05
	9.325e-05	0.462	9.325e-05	1.347	9.325e-05	-0.02625	9.325e-05	0.6671	9.325e-05	1.216		9.325e-05	1.103	9.325e-05	0.3429	9.325e-05	0.5323	9.325e-05	0.9816	9.325e-05	-0.002812		9.325e-05	0.3136	9.325e-05	0.3487	9.325e-05	0.1515	9.325e-05	0.4015	9.325e-05	0.1378		9.325e-05	-0.05555	9.325e-05	-0.04969	9.325e-05	-0.03016	9.325e-05	-0.1532	9.325e-05	0.2003		9.325e-05	-0.1024	9.325e-05	-0.04578	9.325e-05
	9.35e-05	-1.882	9.35e-05	-0.3798	9.35e-05	-1.091	9.35e-05	-1.116	9.35e-05	-1.085		9.35e-05	-0.4169	9.35e-05	-0.1552	9.35e-05	-1.05	9.35e-05	-1.202	9.35e-05	-1.261		9.35e-05	0.2784	9.35e-05	0.4327	9.35e-05	0.2609	9.35e-05	0.4972	9.35e-05	-0.1083		9.35e-05	-0.07703	9.35e-05	-0.05555	9.35e-05	-0.04187	9.35e-05	-0.1395	9.35e-05	0.1007		9.35e-05	-0.1005	9.35e-05	-0.0907	9.35e-05
	9.375e-05	-1.983	9.375e-05	-1.895	9.375e-05	-0.5985	9.375e-05	-1.552	9.375e-05	-1.796		9.375e-05	-0.9579	9.375e-05	-0.2645	9.375e-05	-0.6727	9.375e-05	-2.016	9.375e-05	-0.3485		9.375e-05	-0.1239	9.375e-05	0.2394	9.375e-05	0.2003	9.375e-05	0.2394	9.375e-05	-0.243		9.375e-05	0.03234	9.375e-05	0.0343	9.375e-05	0.01477	9.375e-05	0.04797	9.375e-05	-0.1083		9.375e-05	0.01672	9.375e-05	-0.04578	9.375e-05
	9.4e-05	1.454	9.4e-05	0.3448	9.4e-05	1.448	9.4e-05	0.9659	9.4e-05	1.148		9.4e-05	0.2765	9.4e-05	0.6027	9.4e-05	1.109	9.4e-05	0.4737	9.4e-05	1.329		9.4e-05	-0.6239	9.4e-05	-0.09656	9.4e-05	-0.01062	9.4e-05	-0.2391	9.4e-05	-0.1552		9.4e-05	0.1124	9.4e-05	0.0968	9.4e-05	0.06945	9.4e-05	0.1573	9.4e-05	-0.2567		9.4e-05	0.07727	9.4e-05	0.03039	9.4e-05
	9.425e-05	3.403	9.425e-05	3.302	9.425e-05	2.462	9.425e-05	3.247	9.425e-05	3.433		9.425e-05	1.398	9.425e-05	1.312	9.425e-05	1.566	9.425e-05	3.13	9.425e-05	1.142		9.425e-05	-0.7333	9.425e-05	-0.3915	9.425e-05	-0.2528	9.425e-05	-0.6083	9.425e-05	-0.01844		9.425e-05	0.07531	9.425e-05	0.06359	9.425e-05	0.05969	9.425e-05	0.07336	9.425e-05	-0.1962		9.425e-05	0.003047	9.425e-05	0.04211	9.425e-05
	9.45e-05	2.427	9.45e-05	3.333	9.45e-05	0.9152	9.45e-05	2.499	9.45e-05	2.837		9.45e-05	0.5265	9.45e-05	0.5714	9.45e-05	-0.245	9.45e-05	2.515	9.45e-05	-0.8212		9.45e-05	-0.3778	9.45e-05	-0.4852	9.45e-05	-0.327	9.45e-05	-0.5477	9.45e-05	-0.006718		9.45e-05	-0.06922	9.45e-05	-0.04383	9.45e-05	-0.000859	9.45e-05	-0.0868	9.45e-05	0.01086		9.45e-05	-0.1141	9.45e-05	-0.006718	9.45e-05
	9.475e-05	-1.983	9.475e-05	-0.454	9.475e-05	-1.673	9.475e-05	-1.182	9.475e-05	-1.62		9.475e-05	-1.46	9.475e-05	-1.059	9.475e-05	-2.05	9.475e-05	-1.231	9.475e-05	-1.796		9.475e-05	0.04797	9.475e-05	-0.3759	9.475e-05	-0.2391	9.475e-05	-0.1493	9.475e-05	-0.07312		9.475e-05	-0.12	9.475e-05	-0.07508	9.475e-05	-0.03602	9.475e-05	-0.07312	9.475e-05	0.173		9.475e-05	-0.08094	9.475e-05	-0.03211	9.475e-05
	9.5e-05	-3.634	9.5e-05	-3.522	9.5e-05	-2.39	9.5e-05	-3.196	9.5e-05	-3.587		9.5e-05	-2.069	9.5e-05	-1.763	9.5e-05	-1.624	9.5e-05	-3.261	9.5e-05	-0.4149		9.5e-05	0.1749	9.5e-05	-0.1923	9.5e-05	-0.12	9.5e-05	0.2062	9.5e-05	-0.04773		9.5e-05	0.003047	9.5e-05	0.01867	9.5e-05	0.008907	9.5e-05	0.09875	9.5e-05	0.214		9.5e-05	0.07141	9.5e-05	0.02258	9.5e-05
	9.525e-05	-1.884	9.525e-05	-3.528	9.525e-05	-0.7313	9.525e-05	-2.032	9.525e-05	-2.89		9.525e-05	-0.4579	9.525e-05	-0.702	9.525e-05	0.6652	9.525e-05	-1.829	9.525e-05	1.599		9.525e-05	0.05773	9.525e-05	-0.03211	9.525e-05	-0.07508	9.525e-05	0.2843	9.525e-05	0.05188		9.525e-05	0.1046	9.525e-05	0.08508	9.525e-05	0.05969	9.525e-05	0.1476	9.525e-05	0.1437		9.525e-05	0.1124	9.525e-05	0.06945	9.525e-05
	9.55e-05	1.985	9.55e-05	0.4991	9.55e-05	1.228	9.55e-05	1.089	9.55e-05	1.458		9.55e-05	1.538	9.55e-05	0.9054	9.55e-05	2.001	9.55e-05	1.675	9.55e-05	1.482		9.55e-05	-0.05945	9.55e-05	0.06359	9.55e-05	-0.07898	9.55e-05	0.1163	9.55e-05	0.06555		9.55e-05	0.05969	9.55e-05	0.03234	9.55e-05	0.04016	9.55e-05	-0.04773	9.55e-05	0.06555		9.55e-05	-0.03602	9.55e-05	0.02258	9.55e-05
	9.575e-05	2.472	9.575e-05	3.314	9.575e-05	1.218	9.575e-05	2.015	9.575e-05	3.202		9.575e-05	1.53	9.575e-05	1.218	9.575e-05	0.9523	9.575e-05	2.446	9.575e-05	-0.661		9.575e-05	-0.04187	9.575e-05	0.09289	9.575e-05	-0.04383	9.575e-05	-0.07898	9.575e-05	-0.08875		9.575e-05	-0.0907	9.575e-05	-0.08875	9.575e-05	-0.03211	9.575e-05	-0.2782	9.575e-05	-0.01453		9.575e-05	-0.2216	9.575e-05	-0.09852	9.575e-05
	9.6e-05	-0.1591	9.6e-05	2.019	9.6e-05	-0.1688	9.6e-05	0.2999	9.6e-05	1.282		9.6e-05	-0.2372	9.6e-05	0.1593	9.6e-05	-0.8759	9.6e-05	0.08313	9.6e-05	-1.927		9.6e-05	-0.04969	9.6e-05	0.0675	9.6e-05	0.0382	9.6e-05	-0.1805	9.6e-05	-0.2528		9.6e-05	-0.1005	9.6e-05	-0.06922	9.6e-05	-0.04187	9.6e-05	-0.1708	9.6e-05	-0.1083		9.6e-05	-0.1532	9.6e-05	-0.1298	9.6e-05
	9.625e-05	-1.921	9.625e-05	-1.317	9.625e-05	-0.8407	9.625e-05	-1.206	9.625e-05	-1.374		9.625e-05	-1.466	9.625e-05	-0.7509	9.625e-05	-1.225	9.625e-05	-1.913	9.625e-05	-0.8095		9.625e-05	-0.2196	9.625e-05	-0.02625	9.625e-05	0.07727	9.625e-05	-0.1962	9.625e-05	-0.1708		9.625e-05	0.0968	9.625e-05	0.1046	9.625e-05	0.04797	9.625e-05	0.212	9.625e-05	-0.1825		9.625e-05	0.1261	9.625e-05	-0.000859	9.625e-05
	9.65e-05	-0.5634	9.65e-05	-1.786	9.65e-05	-0.02234	9.65e-05	-0.497	9.65e-05	-1.114		9.65e-05	-0.788	9.65e-05	-0.4188	9.65e-05	0.001094	9.65e-05	-0.9442	9.65e-05	1.222		9.65e-05	-0.4169	9.65e-05	-0.1356	9.65e-05	0.03234	9.65e-05	-0.2098	9.65e-05	0.08898		9.65e-05	0.253	9.65e-05	0.2218	9.65e-05	0.1183	9.65e-05	0.4386	9.65e-05	-0.1805		9.65e-05	0.2745	9.65e-05	0.132	9.65e-05
	9.675e-05	1.655	9.675e-05	0.6808	9.675e-05	0.8839	9.675e-05	1.105	9.675e-05	1.003		9.675e-05	0.6456	9.675e-05	0.4777	9.675e-05	0.8663	9.675e-05	1.401	9.675e-05	1.521		9.675e-05	-0.3973	9.675e-05	-0.1864	9.675e-05	-0.07508	9.675e-05	-0.1962	9.675e-05	0.214		9.675e-05	0.1398	9.675e-05	0.1085	9.675e-05	0.08117	9.675e-05	0.1886	9.675e-05	-0.0575		9.675e-05	0.08117	9.675e-05	0.1163	9.675e-05
	9.7e-05	1.317	9.7e-05	2.11	9.7e-05	0.4269	9.7e-05	1.046	9.7e-05	1.501		9.7e-05	0.8605	9.7e-05	0.5245	9.7e-05	0.1984	9.7e-05	1.644	9.7e-05	-0.04969		9.7e-05	-0.1454	9.7e-05	-0.1649	9.7e-05	-0.1473	9.7e-05	-0.06531	9.7e-05	0.04602		9.7e-05	-0.1708	9.7e-05	-0.161	9.7e-05	-0.06922	9.7e-05	-0.2548	9.7e-05	0.1202		9.7e-05	-0.2587	9.7e-05	-0.05945	9.7e-05
	9.725e-05	-1.034	9.725e-05	0.3761	9.725e-05	-0.7528	9.725e-05	-0.5731	9.725e-05	-0.4852		9.725e-05	-0.2919	9.725e-05	-0.3954	9.725e-05	-0.8329	9.725e-05	-0.4735	9.725e-05	-1.14		9.725e-05	0.0675	9.725e-05	-0.1337	9.725e-05	-0.1649	9.725e-05	0.1163	9.725e-05	-0.2489		9.725e-05	-0.3407	9.725e-05	-0.3055	9.725e-05	-0.1688	9.725e-05	-0.4286	9.725e-05	0.2335		9.725e-05	-0.3505	9.725e-05	-0.2157	9.725e-05
	9.75e-05	-2.077	9.75e-05	-2.087	9.75e-05	-1.081	9.75e-05	-1.44	9.75e-05	-2.141		9.75e-05	-1.14	9.75e-05	-1.042	9.75e-05	-0.7333	9.75e-05	-1.964	9.75e-05	-0.4637		9.75e-05	0.04406	9.75e-05	-0.1532	9.75e-05	-0.1649	9.75e-05	0.2003	9.75e-05	-0.3368		9.75e-05	-0.1825	9.75e-05	-0.1552	9.75e-05	-0.09266	9.75e-05	-0.1747	9.75e-05	0.1984		9.75e-05	-0.1044	9.75e-05	-0.1669	9.75e-05
	9.775e-05	-0.4227	9.775e-05	-1.985	9.775e-05	-0.118	9.775e-05	-0.3602	9.775e-05	-1.317		9.775e-05	-0.5731	9.775e-05	-0.497	9.775e-05	0.4015	9.775e-05	-0.911	9.775e-05	0.7921		9.775e-05	-0.1356	9.775e-05	-0.2001	9.775e-05	-0.1864	9.775e-05	0.07336	9.775e-05	-0.1493		9.775e-05	0.1027	9.775e-05	0.1007	9.775e-05	0.06359	9.775e-05	0.1339	9.775e-05	0.05383		9.775e-05	0.1359	9.775e-05	0.01477	9.775e-05
	9.8e-05	1.794	9.8e-05	0.5909	9.8e-05	0.9054	9.8e-05	1.214	9.8e-05	1.089		9.8e-05	0.63	9.8e-05	0.6476	9.8e-05	1.019	9.8e-05	1.319	9.8e-05	0.6398		9.8e-05	-0.2255	9.8e-05	-0.2001	9.8e-05	-0.1942	9.8e-05	-0.202	9.8e-05	0.05969		9.8e-05	0.2198	9.8e-05	0.214	9.8e-05	0.13	9.8e-05	0.1866	9.8e-05	-0.1005		9.8e-05	0.1241	9.8e-05	0.1066	9.8e-05
	9.825e-05	1.528	9.825e-05	2.239	9.825e-05	0.6905	9.825e-05	1.085	9.825e-05	2.038		9.825e-05	0.8487	9.825e-05	0.9991	9.825e-05	0.2921	9.825e-05	1.714	9.825e-05	-0.8075		9.825e-05	-0.1493	9.825e-05	-0.122	9.825e-05	-0.1395	9.825e-05	-0.4032	9.825e-05	0.08898		9.825e-05	0.1339	9.825e-05	0.1417	9.825e-05	0.0968	9.825e-05	0.08508	9.825e-05	-0.1786		9.825e-05	-0.02625	9.825e-05	0.07141	9.825e-05
	9.85e-05	-0.7958	9.85e-05	1.009	9.85e-05	-0.3427	9.85e-05	-0.5477	9.85e-05	0.6339		9.85e-05	-0.1454	9.85e-05	0.2042	9.85e-05	-0.6942	9.85e-05	-0.06727	9.85e-05	-1.431		9.85e-05	-0.04969	9.85e-05	-0.004765	9.85e-05	-0.008672	9.85e-05	-0.3544	9.85e-05	0.02063		9.85e-05	0.04602	9.85e-05	0.05578	9.85e-05	0.03234	9.85e-05	0.08117	9.85e-05	-0.1512		9.85e-05	-0.04578	9.85e-05	-0.008672	9.85e-05
	9.875e-05	-2.157	9.875e-05	-1.362	9.875e-05	-0.8895	9.875e-05	-1.554	9.875e-05	-1.12		9.875e-05	-1.003	9.875e-05	-0.7216	9.875e-05	-0.7137	9.875e-05	-1.612	9.875e-05	-0.243		9.875e-05	-0.08484	9.875e-05	0.07141	9.875e-05	0.1046	9.875e-05	-0.1141	9.875e-05	0.01477		9.875e-05	0.05578	9.875e-05	0.04211	9.875e-05	0.008907	9.875e-05	0.1945	9.875e-05	-0.06531		9.875e-05	0.1124	9.875e-05	-0.008672	9.875e-05
	9.9e-05	-1.116	9.9e-05	-1.89	9.9e-05	-0.3973	9.9e-05	-0.7704	9.9e-05	-1.181		9.9e-05	-0.6688	9.9e-05	-0.7509	9.9e-05	0.1398	9.9e-05	-1.11	9.9e-05	1.4		9.9e-05	-0.1942	9.9e-05	0.07922	9.9e-05	0.1359	9.9e-05	0.1144	9.9e-05	0.07922		9.9e-05	0.06555	9.9e-05	0.03625	9.9e-05	0.008907	9.9e-05	0.1788	9.9e-05	0.0343		9.9e-05	0.1847	9.9e-05	0.05383	9.9e-05
	9.925e-05	1.038	9.925e-05	-0.1825	9.925e-05	0.4249	9.925e-05	0.7843	9.925e-05	0.1495		9.925e-05	0.4015	9.925e-05	0.01867	9.925e-05	0.6612	9.925e-05	0.628	9.925e-05	1.532		9.925e-05	-0.2274	9.925e-05	0.0343	9.925e-05	0.0675	9.925e-05	0.2003	9.925e-05	0.04602		9.925e-05	-0.04578	9.925e-05	-0.05945	9.925e-05	-0.02625	9.925e-05	-0.09266	9.925e-05	0.1007		9.925e-05	0.006953	9.925e-05	0.05773	9.925e-05
	9.95e-05	1.708	9.95e-05	1.564	9.95e-05	0.6202	9.95e-05	1.284	9.95e-05	0.9894		9.95e-05	0.837	9.95e-05	0.5577	9.95e-05	0.1964	9.95e-05	1.329	9.95e-05	0.04602		9.95e-05	-0.1571	9.95e-05	-0.07312	9.95e-05	-0.08289	9.95e-05	0.1398	9.95e-05	-0.1512		9.95e-05	-0.1962	9.95e-05	-0.1747	9.95e-05	-0.08094	9.95e-05	-0.3759	9.95e-05	0.1398		9.95e-05	-0.2509	9.95e-05	-0.01258	9.95e-05
	9.975e-05	0.6163	9.975e-05	1.476	9.975e-05	0.2003	9.975e-05	0.5148	9.975e-05	0.462		9.975e-05	0.171	9.975e-05	0.3195	9.975e-05	-0.454	9.975e-05	0.4073	9.975e-05	-1.126		9.975e-05	-0.09656	9.975e-05	-0.2118	9.975e-05	-0.2255	9.975e-05	0.02844	9.975e-05	-0.3251		9.975e-05	-0.1669	9.975e-05	-0.1337	9.975e-05	-0.04578	9.975e-05	-0.3114	9.975e-05	0.132		9.975e-05	-0.2372	9.975e-05	-0.06141	9.975e-05
	0.0001	-0.4872	0.0001	0.1515	0.0001	-0.1571	0.0001	-0.2294	0.0001	-0.3641		0.0001	-0.6786	0.0001	-0.2255	0.0001	-0.4091	0.0001	-0.6805	0.0001	-0.8134		0.0001	-0.1356	0.0001	-0.3446	0.0001	-0.3016	0.0001	-0.1102	0.0001	-0.2509		0.0001	0.06164	0.0001	0.06945	0.0001	0.06555	0.0001	0.05969	0.0001	0.07141		0.0001	0.03039	0.0001	-0.004765	0.0001
	0.00010025	-0.4501	0.00010025	-0.743	0.00010025	-0.1669	0.00010025	-0.1747	0.00010025	-0.4364		0.00010025	-0.7372	0.00010025	-0.4052	0.00010025	0.1691	0.00010025	-0.6278	0.00010025	0.2316		0.00010025	-0.2001	0.00010025	-0.3915	0.00010025	-0.2958	0.00010025	-0.2255	0.00010025	-0.000859		0.00010025	0.2394	0.00010025	0.2198	0.00010025	0.128	0.00010025	0.3429	0.00010025	-0.03016		0.00010025	0.2023	0.00010025	0.05969	0.00010025
	0.0001005	0.1183	0.0001005	-0.6122	0.0001005	-0.08094	0.0001005	0.1495	0.0001005	0.05188		0.0001005	-0.08094	0.0001005	-0.08289	0.0001005	0.4249	0.0001005	0.2472	0.0001005	0.5265		0.0001005	-0.1688	0.0001005	-0.288	0.0001005	-0.2196	0.0001005	-0.2802	0.0001005	0.1378		0.0001005	0.1612	0.0001005	0.1515	0.0001005	0.07727	0.0001005	0.255	0.0001005	-0.1083		0.0001005	0.07531	0.0001005	0.02258	0.0001005
	0.00010075	-0.1317	0.00010075	-0.2743	0.00010075	-0.2762	0.00010075	-0.1923	0.00010075	0.13		0.00010075	0.3155	0.00010075	0.1612	0.00010075	-0.04187	0.00010075	0.5499	0.00010075	-0.1884		0.00010075	-0.03602	0.00010075	-0.06531	0.00010075	-0.08094	0.00010075	-0.2118	0.00010075	0.05578		0.00010075	-0.07898	0.00010075	-0.05164	0.00010075	-0.05945	0.00010075	-0.01844	0.00010075	-0.1024		0.00010075	-0.1786	0.00010075	-0.1122	0.00010075
	0.000101	-1.073	0.000101	-0.4462	0.000101	-0.5165	0.000101	-1.044	0.000101	-0.4149		0.000101	0.03039	0.000101	0.02453	0.000101	-0.5243	0.000101	-0.1298	0.000101	-0.6688		0.000101	0.04992	0.000101	0.1593	0.000101	0.08313	0.000101	-0.03211	0.000101	-0.08875		0.000101	-0.2001	0.000101	-0.1669	0.000101	-0.1122	0.000101	-0.1649	0.000101	-0.0243		0.000101	-0.1962	0.000101	-0.1727	0.000101
	0.00010125	-1.349	0.00010125	-0.6493	0.00010125	-0.3544	0.00010125	-1.243	0.00010125	-0.6923		0.00010125	-0.4247	0.00010125	-0.2509	0.00010125	-0.3075	0.00010125	-0.8231	0.00010125	-0.07117		0.00010125	-0.01648	0.00010125	0.2765	0.00010125	0.2042	0.00010125	0.1456	0.00010125	-0.06727		0.00010125	-0.05555	0.00010125	-0.05359	0.00010125	-0.01453	0.00010125	-0.06336	0.00010125	0.04797		0.00010125	0.04602	0.00010125	-0.05945	0.00010125
	0.0001015	-0.3544	0.0001015	-0.2001	0.0001015	0.1671	0.0001015	-0.3212	0.0001015	-0.08875		0.0001015	-0.3485	0.0001015	-0.2333	0.0001015	0.3409	0.0001015	-0.6395	0.0001015	0.8566		0.0001015	-0.1884	0.0001015	0.2042	0.0001015	0.2042	0.0001015	0.2257	0.0001015	0.07727		0.0001015	0.1183	0.0001015	0.08508	0.0001015	0.08703	0.0001015	0.06164	0.0001015	0.07727		0.0001015	0.2023	0.0001015	0.09289	0.0001015
	0.00010175	1.136	0.00010175	0.755	0.00010175	0.632	0.00010175	1.048	0.00010175	0.8917		0.00010175	0.2042	0.00010175	0.1105	0.00010175	0.6378	0.00010175	0.2628	0.00010175	0.8839		0.00010175	-0.3055	0.00010175	0.005	0.00010175	0.06555	0.00010175	0.1573	0.00010175	0.09289		0.00010175	0.1027	0.00010175	0.07336	0.00010175	0.07336	0.00010175	0.008907	0.00010175	0.06945		0.00010175	0.04406	0.00010175	0.1261	0.00010175
	0.000102	1.661	0.000102	1.351	0.000102	0.6046	0.000102	1.638	0.000102	1.234		0.000102	0.4952	0.000102	0.3546	0.000102	0.1554	0.000102	0.8722	0.000102	-0.1473		0.000102	-0.2762	0.000102	-0.2313	0.000102	-0.1493	0.000102	-0.01258	0.000102	-0.1102		0.000102	-0.07898	0.000102	-0.06141	0.000102	-0.03211	0.000102	-0.1298	0.000102	0.04211		0.000102	-0.2665	0.000102	0.03234	0.000102
	0.00010225	0.8898	0.00010225	0.9991	0.00010225	0.1847	0.00010225	1.085	0.00010225	0.5558		0.00010225	0.1124	0.00010225	0.1964	0.00010225	-0.5048	0.00010225	0.6144	0.00010225	-0.9833		0.00010225	-0.163	0.00010225	-0.3798	0.00010225	-0.2997	0.00010225	-0.2001	0.00010225	-0.3309		0.00010225	-0.161	0.00010225	-0.09461	0.00010225	-0.06922	0.00010225	-0.1063	0.00010225	0.01477		0.00010225	-0.3036	0.00010225	-0.07508	0.00010225
	0.0001025	-0.2313	0.0001025	0.04602	0.0001025	-0.2157	0.0001025	0.07336	0.0001025	-0.4501		0.0001025	-0.4989	0.0001025	-0.1571	0.0001025	-0.6122	0.0001025	-0.03016	0.0001025	-0.7001		0.0001025	-0.07703	0.0001025	-0.4012	0.0001025	-0.3173	0.0001025	-0.3016	0.0001025	-0.2802		0.0001025	0.01672	0.0001025	0.05969	0.0001025	0.03625	0.0001025	0.09289	0.0001025	0.01086		0.0001025	-0.004765	0.0001025	-0.05164	0.0001025
	0.00010275	-0.8427	0.00010275	-0.8055	0.00010275	-0.4286	0.00010275	-0.661	0.00010275	-0.9677		0.00010275	-0.6766	0.00010275	-0.3661	0.00010275	-0.1532	0.00010275	-0.413	0.00010275	0.2159		0.00010275	-0.05359	0.00010275	-0.3192	0.00010275	-0.2372	0.00010275	-0.2802	0.00010275	-0.002812		0.00010275	0.2081	0.00010275	0.1905	0.00010275	0.1144	0.00010275	0.2335	0.00010275	0.0382		0.00010275	0.2726	0.00010275	0.03234	0.00010275
	0.000103	-0.8075	0.000103	-1.114	0.000103	-0.4423	0.000103	-0.9032	0.000103	-0.8251		0.000103	-0.2821	0.000103	-0.2743	0.000103	0.2726	0.000103	-0.3134	0.000103	0.6222		0.000103	-0.04969	0.000103	-0.1727	0.000103	-0.1337	0.000103	-0.1473	0.000103	0.1847		0.000103	0.1593	0.000103	0.1066	0.000103	0.0675	0.000103	0.128	0.000103	0.0675		0.000103	0.2081	0.000103	0.02453	0.000103
	0.00010325	-0.6473	0.00010325	-0.9032	0.00010325	-0.3661	0.00010325	-0.9071	0.00010325	-0.3915		0.00010325	0.1144	0.00010325	-0.08484	0.00010325	0.2433	0.00010325	-0.1102	0.00010325	0.1124		0.00010325	-0.0243	0.00010325	0.01867	0.00010325	-0.01453	0.00010325	0.03039	0.00010325	0.1261		0.00010325	-0.09656	0.00010325	-0.1337	0.00010325	-0.08875	0.00010325	-0.1161	0.00010325	0.0675		0.00010325	-0.1044	0.00010325	-0.0868	0.00010325
	0.0001035	-0.5966	0.0001035	-0.413	0.0001035	-0.202	0.0001035	-0.8114	0.0001035	-0.04578		0.0001035	0.1163	0.0001035	-0.004765	0.0001035	-0.004765	0.0001035	-0.1825	0.0001035	-0.4735		0.0001035	-0.01062	0.0001035	0.1925	0.0001035	0.1007	0.0001035	0.1398	0.0001035	-0.03406		0.0001035	-0.247	0.0001035	-0.2333	0.0001035	-0.1337	0.0001035	-0.2177	0.0001035	0.01672		0.0001035	-0.2899	0.0001035	-0.1356	0.0001035
	0.00010375	-0.3309	0.00010375	0.1847	0.00010375	0.06945	0.00010375	-0.3973	0.00010375	0.2472		0.00010375	-0.06922	0.00010375	0.02648	0.00010375	-0.05164	0.00010375	-0.3309	0.00010375	-0.3055		0.00010375	-0.08094	0.00010375	0.2823	0.00010375	0.1827	0.00010375	0.1573	0.00010375	-0.06336		0.00010375	-0.06727	0.00010375	-0.03992	0.00010375	0.01867	0.00010375	-0.05164	0.00010375	-0.06922		0.00010375	-0.1434	0.00010375	-0.03992	0.00010375
	0.000104	0.2433	0.000104	0.6808	0.000104	0.3058	0.000104	0.3312	0.000104	0.6183		0.000104	-0.08875	0.000104	0.08703	0.000104	0.1007	0.000104	-0.2294	0.000104	0.3136		0.000104	-0.2216	0.000104	0.1769	0.000104	0.1437	0.000104	0.06555	0.000104	0.05578		0.000104	0.2003	0.000104	0.2042	0.000104	0.1691	0.000104	0.1671	0.000104	-0.12		0.000104	0.08703	0.000104	0.08508	0.000104
	0.00010425	0.8585	0.00010425	0.878	0.00010425	0.3839	0.00010425	1.064	0.00010425	0.8487		0.00010425	0.08313	0.00010425	0.1573	0.00010425	0.1534	0.00010425	0.1866	0.00010425	0.5519		0.00010425	-0.3427	0.00010425	-0.09266	0.00010425	-0.0282	0.00010425	-0.1044	0.00010425	0.07727		0.00010425	0.2277	0.00010425	0.2159	0.00010425	0.1261	0.00010425	0.1847	0.00010425	-0.1044		0.00010425	0.1163	0.00010425	0.08313	0.00010425
	0.0001045	0.9581	0.0001045	0.7413	0.0001045	0.2472	0.0001045	1.286	0.0001045	0.6652		0.0001045	0.1144	0.0001045	0.1241	0.0001045	-0.09852	0.0001045	0.5909	0.0001045	0.0675		0.0001045	-0.3387	0.0001045	-0.3915	0.0001045	-0.2587	0.0001045	-0.2704	0.0001045	-0.1239		0.0001045	-0.03406	0.0001045	-0.02625	0.0001045	-0.0907	0.0001045	-0.004765	0.0001045	-0.03797		0.0001045	-0.0575	0.0001045	-0.05359	0.0001045
	0.00010475	0.4132	0.00010475	0.3273	0.00010475	0.03039	0.00010475	0.7999	0.00010475	0.03234		0.00010475	-0.1434	0.00010475	-0.03992	0.00010475	-0.4149	0.00010475	0.5226	0.00010475	-0.497		0.00010475	-0.2098	0.00010475	-0.5106	0.00010475	-0.3544	0.00010475	-0.3602	0.00010475	-0.3641		0.00010475	-0.2802	0.00010475	-0.2567	0.00010475	-0.2313	0.00010475	-0.1942	0.00010475	0.02844		0.00010475	-0.1845	0.00010475	-0.161	0.00010475
	0.000105	-0.245	0.000105	-0.1552	0.000105	-0.1337	0.000105	-0.06531	0.000105	-0.6161		0.000105	-0.4071	0.000105	-0.1727	0.000105	-0.3466	0.000105	0.09289	0.000105	-0.4286		0.000105	-0.04578	0.000105	-0.3954	0.000105	-0.2762	0.000105	-0.3309	0.000105	-0.3466		0.000105	-0.204	0.000105	-0.1981	0.000105	-0.1005	0.000105	-0.1708	0.000105	0.07922		0.000105	-0.08094	0.000105	-0.07898	0.000105
	0.00010525	-0.6102	0.00010525	-0.5848	0.00010525	-0.2294	0.00010525	-0.7821	0.00010525	-0.8075		0.00010525	-0.329	0.00010525	-0.1649	0.00010525	0.03625	0.00010525	-0.2997	0.00010525	0.06359		0.00010525	0.03625	0.00010525	-0.1884	0.00010525	-0.1298	0.00010525	-0.2079	0.00010525	-0.05164		0.00010525	0.07336	0.00010525	0.05773	0.00010525	0.1437	0.00010525	0.02063	0.00010525	0.1105		0.00010525	0.08703	0.00010525	0.07922	0.00010525
	0.0001055	-0.6024	0.0001055	-0.7938	0.0001055	-0.2821	0.0001055	-1.015	0.0001055	-0.5477		0.0001055	-0.02234	0.0001055	-0.1239	0.0001055	0.339	0.0001055	-0.3934	0.0001055	0.2628		0.0001055	0.006953	0.0001055	-0.03602	0.0001055	-0.04383	0.0001055	-0.03602	0.0001055	0.2101		0.0001055	0.2198	0.0001055	0.212	0.0001055	0.2374	0.0001055	0.1476	0.0001055	0.1085		0.0001055	0.1202	0.0001055	0.1183	0.0001055
	0.00010575	-0.497	0.00010575	-0.6903	0.00010575	-0.2997	0.00010575	-0.8134	0.00010575	-0.1512		0.00010575	0.1027	0.00010575	-0.1473	0.00010575	0.257	0.00010575	-0.2587	0.00010575	-0.06336		0.00010575	-0.08484	0.00010575	0.02258	0.00010575	-0.04969	0.00010575	0.1007	0.00010575	0.2023		0.00010575	0.1202	0.00010575	0.1476	0.00010575	0.0968	0.00010575	0.1398	0.00010575	0.04797		0.00010575	0.02258	0.00010575	0.01672	0.00010575
	0.000106	-0.4637	0.000106	-0.3368	0.000106	-0.2274	0.000106	-0.4403	0.000106	0.05969		0.000106	-0.0575	0.000106	-0.1884	0.000106	-0.05164	0.000106	-0.2079	0.000106	-0.4266		0.000106	-0.1727	0.000106	0.05578	0.000106	-0.04773	0.000106	0.1652	0.000106	-0.01258		0.000106	-0.03992	0.000106	0.01086	0.000106	-0.09266	0.000106	0.05773	0.000106	-0.06531		0.000106	-0.07703	0.000106	-0.1122	0.000106
	0.00010625	-0.2919	0.00010625	0.06945	0.00010625	-0.01844	0.00010625	-0.03602	0.00010625	0.1515		0.00010625	-0.2372	0.00010625	-0.08094	0.00010625	-0.1942	0.00010625	-0.243	0.00010625	-0.2216		0.00010625	-0.2235	0.00010625	0.09484	0.00010625	0.01281	0.00010625	0.1339	0.00010625	-0.1786		0.00010625	-0.04578	0.00010625	-0.03406	0.00010625	-0.122	0.00010625	-0.000859	0.00010625	-0.1376		0.00010625	-0.03406	0.00010625	-0.08484	0.00010625
	0.0001065	0.13	0.0001065	0.4034	0.0001065	0.2023	0.0001065	0.3741	0.0001065	0.3605		0.0001065	-0.1395	0.0001065	0.1476	0.0001065	-0.0575	0.0001065	-0.1122	0.0001065	0.3507		0.0001065	-0.243	0.0001065	0.09484	0.0001065	0.06359	0.0001065	0.04406	0.0001065	-0.1434		0.0001065	0.07336	0.0001065	0.03625	0.0001065	0.006953	0.0001065	0.01867	0.0001065	-0.1083		0.0001065	0.04992	0.0001065	0.05773	0.0001065
	0.00010675	0.6202	0.00010675	0.6183	0.00010675	0.3097	0.00010675	0.7609	0.00010675	0.6066		0.00010675	0.09289	0.00010675	0.298	0.00010675	0.1105	0.00010675	0.2374	0.00010675	0.6612		0.00010675	-0.2196	0.00010675	-0.004765	0.00010675	0.02453	0.00010675	-0.09852	0.00010675	-0.01844		0.00010675	0.1085	0.00010675	0.0675	0.00010675	0.08508	0.00010675	0.06945	0.00010675	-0.000859		0.00010675	0.07922	0.00010675	0.1359	0.00010675
	0.000107	0.7941	0.000107	0.7081	0.000107	0.2257	0.000107	0.9288	0.000107	0.6066		0.000107	0.1495	0.000107	0.2355	0.000107	0.07922	0.000107	0.5948	0.000107	0.3839		0.000107	-0.1571	0.000107	-0.1942	0.000107	-0.1122	0.000107	-0.2137	0.000107	0.01086		0.000107	0.01477	0.000107	0.006953	0.000107	0.04406	0.000107	0.09094	0.000107	0.09094		0.000107	0.06555	0.000107	0.1066	0.000107
	0.00010725	0.4503	0.00010725	0.5675	0.00010725	0.0343	0.00010725	0.6515	0.00010725	0.2023		0.00010725	-0.03016	0.00010725	0.04602	0.00010725	-0.1044	0.00010725	0.5538	0.00010725	-0.07117		0.00010725	-0.07703	0.00010725	-0.327	0.00010725	-0.2196	0.00010725	-0.247	0.00010725	-0.06141		0.00010725	-0.09852	0.00010725	-0.0575	0.00010725	-0.03016	0.00010725	0.06945	0.00010725	0.13		0.00010725	0.07336	0.00010725	0.05188	0.00010725
	0.0001075	-0.08289	0.0001075	0.1437	0.0001075	-0.1083	0.0001075	0.0343	0.0001075	-0.3446		0.0001075	-0.202	0.0001075	-0.09266	0.0001075	-0.1552	0.0001075	0.128	0.0001075	-0.2352		0.0001075	-0.02625	0.0001075	-0.329	0.0001075	-0.2157	0.0001075	-0.1942	0.0001075	-0.1044		0.0001075	-0.04383	0.0001075	-0.004765	0.0001075	0.01672	0.0001075	-0.004765	0.0001075	0.1241		0.0001075	0.08898	0.0001075	0.04406	0.0001075
	0.00010775	-0.4462	0.00010775	-0.4032	0.00010775	-0.1161	0.00010775	-0.5497	0.00010775	-0.6239		0.00010775	-0.1571	0.00010775	-0.1337	0.00010775	0.005	0.00010775	-0.288	0.00010775	-0.1415		0.00010775	-0.04969	0.00010775	-0.2333	0.00010775	-0.1395	0.00010775	-0.08875	0.00010775	-0.04969		0.00010775	0.09484	0.00010775	0.0968	0.00010775	0.1241	0.00010775	-0.1024	0.00010775	0.08898		0.00010775	0.01867	0.00010775	0.05383	0.00010775
	0.000108	-0.5126	0.000108	-0.786	0.000108	-0.07898	0.000108	-0.7782	0.000108	-0.5106		0.000108	-0.04383	0.000108	-0.1903	0.000108	0.1495	0.000108	-0.4208	0.000108	-0.1493		0.000108	-0.1161	0.000108	-0.1278	0.000108	-0.07898	0.000108	0.02063	0.000108	0.005		0.000108	0.1339	0.000108	0.1144	0.000108	0.1456	0.000108	-0.1376	0.000108	0.02453		0.000108	-0.161	0.000108	-0.02039	0.000108
	0.00010825	-0.4345	0.00010825	-0.7743	0.00010825	-0.09852	0.00010825	-0.6317	0.00010825	-0.2333		0.00010825	-0.1083	0.00010825	-0.288	0.00010825	0.1046	0.00010825	-0.3055	0.00010825	-0.3739		0.00010825	-0.1766	0.00010825	-0.04773	0.00010825	-0.07312	0.00010825	0.08313	0.00010825	-0.04383		0.00010825	0.001094	0.00010825	-0.004765	0.00010825	-0.002812	0.00010825	-0.0868	0.00010825	-0.06531		0.00010825	-0.2938	0.00010825	-0.1923	0.00010825
	0.0001085	-0.3973	0.0001085	-0.4618	0.0001085	-0.1825	0.0001085	-0.3641	0.0001085	-0.04773		0.0001085	-0.3095	0.0001085	-0.2977	0.0001085	-0.1044	0.0001085	-0.1942	0.0001085	-0.4637		0.0001085	-0.1903	0.0001085	0.03234	0.0001085	-0.0575	0.0001085	0.09484	0.0001085	-0.1512		0.0001085	-0.1864	0.0001085	-0.1669	0.0001085	-0.2157	0.0001085	0.006953	0.0001085	-0.1278		0.0001085	-0.2411	0.0001085	-0.2958	0.0001085
	0.00010875	-0.3016	0.00010875	-0.06336	0.00010875	-0.1981	0.00010875	-0.1298	0.00010875	0.0675		0.00010875	-0.3524	0.00010875	-0.1005	0.00010875	-0.2098	0.00010875	-0.1552	0.00010875	-0.08875		0.00010875	-0.1727	0.00010875	0.1007	0.00010875	0.005	0.00010875	0.07922	0.00010875	-0.1727		0.00010875	-0.202	0.00010875	-0.1825	0.00010875	-0.245	0.00010875	0.07141	0.00010875	-0.1161		0.00010875	-0.0243	0.00010875	-0.1903	0.00010875
	0.000109	-0.02234	0.000109	0.296	0.000109	-0.07898	0.000109	0.1222	0.000109	0.2648		0.000109	-0.09461	0.000109	0.1827	0.000109	-0.0868	0.000109	-0.02234	0.000109	0.4816		0.000109	-0.1454	0.000109	0.1222	0.000109	0.0675	0.000109	0.0343	0.000109	-0.04773		0.000109	-0.02039	0.000109	-0.02039	0.000109	-0.04187	0.000109	0.09094	0.000109	-0.01844		0.000109	0.1495	0.000109	0.05578	0.000109
	0.00010925	0.3507	0.00010925	0.6261	0.00010925	0.07531	0.00010925	0.4581	0.00010925	0.5011		0.00010925	0.1905	0.00010925	0.3312	0.00010925	0.08703	0.00010925	0.2042	0.00010925	0.7335		0.00010925	-0.1278	0.00010925	0.04797	0.00010925	0.05773	0.00010925	-0.0282	0.00010925	0.1007		0.00010925	0.1612	0.00010925	0.1495	0.00010925	0.1847	0.00010925	0.09094	0.00010925	0.09094		0.00010925	0.1847	0.00010925	0.2413	0.00010925
	0.0001095	0.5851	0.0001095	0.7941	0.0001095	0.1476	0.0001095	0.6964	0.0001095	0.4952		0.0001095	0.2179	0.0001095	0.2277	0.0001095	0.1066	0.0001095	0.3663	0.0001095	0.4112		0.0001095	-0.12	0.0001095	-0.1317	0.0001095	-0.04578	0.0001095	-0.08289	0.0001095	0.1202		0.0001095	0.1866	0.0001095	0.1808	0.0001095	0.2472	0.0001095	0.07727	0.0001095	0.1515		0.0001095	0.08898	0.0001095	0.2237	0.0001095
	0.00010975	0.4464	0.00010975	0.5987	0.00010975	0.1163	0.00010975	0.5675	0.00010975	0.1476		0.00010975	-0.02234	0.00010975	-0.002812	0.00010975	-0.04773	0.00010975	0.2355	0.00010975	-0.1337		0.00010975	-0.1063	0.00010975	-0.288	0.00010975	-0.1571	0.00010975	-0.1083	0.00010975	-0.01062		0.00010975	0.05188	0.00010975	0.06555	0.00010975	0.1046	0.00010975	0.006953	0.00010975	0.1398		0.00010975	-0.05164	0.00010975	0.04406	0.00010975
	0.00011	0.04406	0.00011	0.01867	0.00011	0.0675	0.00011	0.08117	0.00011	-0.3212		0.00011	-0.2782	0.00011	-0.2098	0.00011	-0.202	0.00011	-0.09656	0.00011	-0.4559		0.00011	-0.09852	0.00011	-0.3192	0.00011	-0.1825	0.00011	-0.1083	0.00011	-0.1669		0.00011	-0.1102	0.00011	-0.08094	0.00011	-0.0868	0.00011	-0.1298	0.00011	0.07531		0.00011	-0.1747	0.00011	-0.1532	0.00011
	0.00011025	-0.3505	0.00011025	-0.6278	0.00011025	0.03234	0.00011025	-0.4091	0.00011025	-0.5653		0.00011025	-0.2977	0.00011025	-0.3016	0.00011025	-0.1727	0.00011025	-0.3251	0.00011025	-0.4188		0.00011025	-0.1005	0.00011025	-0.2372	0.00011025	-0.122	0.00011025	-0.09461	0.00011025	-0.2059		0.00011025	-0.1454	0.00011025	-0.1278	0.00011025	-0.1571	0.00011025	-0.2098	0.00011025	-0.01062		0.00011025	-0.2372	0.00011025	-0.2313	0.00011025
	0.0001105	-0.5341	0.0001105	-0.8817	0.0001105	-0.0243	0.0001105	-0.5751	0.0001105	-0.4364		0.0001105	-0.1649	0.0001105	-0.2997	0.0001105	-0.01648	0.0001105	-0.2606	0.0001105	-0.2626		0.0001105	-0.1024	0.0001105	-0.1063	0.0001105	-0.04578	0.0001105	-0.08484	0.0001105	-0.1122		0.0001105	-0.04383	0.0001105	-0.06727	0.0001105	-0.08484	0.0001105	-0.1473	0.0001105	-0.08484		0.0001105	-0.2079	0.0001105	-0.1903	0.0001105
	0.00011075	-0.4833	0.00011075	-0.6122	0.00011075	-0.1356	0.00011075	-0.4071	0.00011075	-0.1239		0.00011075	-0.07508	0.00011075	-0.204	0.00011075	0.09484	0.00011075	-0.03797	0.00011075	-0.1923		0.00011075	-0.1024	0.00011075	0.008907	0.00011075	-0.01258	0.00011075	-0.08289	0.00011075	0.01477		0.00011075	0.04992	0.00011075	0.003047	0.00011075	0.01672	0.00011075	0.03625	0.00011075	-0.1161		0.00011075	-0.0868	0.00011075	-0.1005	0.00011075
	0.000111	-0.3251	0.000111	-0.08289	0.000111	-0.2411	0.000111	-0.1962	0.000111	0.1378		0.000111	-0.09852	0.000111	0.003047	0.000111	0.09289	0.000111	0.08898	0.000111	-0.1415		0.000111	-0.09656	0.000111	0.06945	0.000111	-0.008672	0.000111	-0.07703	0.000111	0.08117		0.000111	0.05578	0.000111	0.02258	0.000111	0.04992	0.000111	0.1808	0.000111	-0.1083		0.000111	0.06555	0.000111	-0.01453	0.000111
	0.00011125	-0.1415	0.00011125	0.2765	0.00011125	-0.243	0.00011125	-0.1083	0.00011125	0.2726		0.00011125	-0.1278	0.00011125	0.2042	0.00011125	0.04797	0.00011125	0.05969	0.00011125	0.04602		0.00011125	-0.1044	0.00011125	0.08508	0.00011125	0.003047	0.00011125	-0.05945	0.00011125	0.08508		0.00011125	0.01281	0.00011125	0.02648	0.00011125	0.03625	0.00011125	0.1905	0.00011125	-0.0575		0.00011125	0.1534	0.00011125	0.05188	0.00011125
	0.0001115	0.06359	0.0001115	0.3741	0.0001115	-0.1122	0.0001115	-0.02039	0.0001115	0.3077		0.0001115	-0.06922	0.0001115	0.253	0.0001115	0.01867	0.0001115	-0.0243	0.0001115	0.3155		0.0001115	-0.1454	0.0001115	0.04992	0.0001115	0.01867	0.0001115	-0.0282	0.0001115	0.05383		0.0001115	0.008907	0.0001115	0.05383	0.0001115	0.02844	0.0001115	0.08898	0.0001115	0.02453		0.0001115	0.1378	0.0001115	0.09289	0.0001115
	0.00011175	0.2628	0.00011175	0.3351	0.00011175	0.04211	0.00011175	0.1925	0.00011175	0.2433		0.00011175	0.01672	0.00011175	0.07727	0.00011175	-0.000859	0.00011175	-0.05555	0.00011175	0.4562		0.00011175	-0.204	0.00011175	-0.06336	0.00011175	-0.006718	0.00011175	-0.002812	0.00011175	0.001094		0.00011175	0.05773	0.00011175	0.08117	0.00011175	0.04602	0.00011175	-0.01453	0.00011175	0.08898		0.00011175	0.04797	0.00011175	0.09289	0.00011175
	0.000112	0.3859	0.000112	0.2902	0.000112	0.1007	0.000112	0.4737	0.000112	0.07727		0.000112	0.02258	0.000112	-0.1727	0.000112	-0.05945	0.000112	-0.05359	0.000112	0.296		0.000112	-0.2313	0.000112	-0.2137	0.000112	-0.0907	0.000112	-0.01648	0.000112	-0.08484		0.000112	0.07531	0.000112	0.05773	0.000112	0.04016	0.000112	-0.06922	0.000112	0.1046		0.000112	-0.06922	0.000112	0.04016	0.000112
	0.00011225	0.3214	0.00011225	0.1964	0.00011225	0.1027	0.00011225	0.5187	0.00011225	-0.1356		0.00011225	-0.06141	0.00011225	-0.2587	0.00011225	-0.1395	0.00011225	-0.05555	0.00011225	-0.0282		0.00011225	-0.202	0.00011225	-0.3114	0.00011225	-0.1805	0.00011225	-0.08875	0.00011225	-0.1747		0.00011225	-0.000859	0.00011225	-0.04187	0.00011225	-0.01453	0.00011225	-0.07898	0.00011225	0.07531		0.00011225	-0.1415	0.00011225	-0.05945	0.00011225
	0.0001125	0.09875	0.0001125	-0.02234	0.0001125	0.0968	0.0001125	0.2179	0.0001125	-0.2684		0.0001125	-0.1415	0.0001125	-0.1317	0.0001125	-0.163	0.0001125	-0.03992	0.0001125	-0.2841		0.0001125	-0.1259	0.0001125	-0.3055	0.0001125	-0.2157	0.0001125	-0.1825	0.0001125	-0.2118		0.0001125	-0.118	0.0001125	-0.122	0.0001125	-0.07312	0.0001125	-0.08484	0.0001125	0.008907		0.0001125	-0.1415	0.0001125	-0.122	0.0001125
	0.00011275	-0.1845	0.00011275	-0.3075	0.00011275	0.08703	0.00011275	-0.1845	0.00011275	-0.2333		0.00011275	-0.1454	0.00011275	0.0343	0.00011275	-0.06922	0.00011275	0.04992	0.00011275	-0.327		0.00011275	-0.05359	0.00011275	-0.2079	0.00011275	-0.1845	0.00011275	-0.247	0.00011275	-0.1493		0.00011275	-0.1259	0.00011275	-0.08484	0.00011275	-0.04578	0.00011275	-0.0575	0.00011275	-0.0575		0.00011275	-0.07117	0.00011275	-0.1005	0.00011275
	0.000113	-0.3993	0.000113	-0.4188	0.000113	0.01867	0.000113	-0.413	0.000113	-0.0868		0.000113	-0.0907	0.000113	0.06164	0.000113	0.06945	0.000113	0.1534	0.000113	-0.2274		0.000113	-0.03992	0.000113	-0.08875	0.000113	-0.12	0.000113	-0.2372	0.000113	-0.01062		0.000113	0.01281	0.000113	0.06164	0.000113	0.04992	0.000113	0.04211	0.000113	-0.07898		0.000113	0.04797	0.000113	0.003047	0.000113
	0.00011325	-0.4579	0.00011325	-0.2723	0.00011325	-0.1356	0.00011325	-0.3856	0.00011325	0.04406		0.00011325	-0.04969	0.00011325	-0.02039	0.00011325	0.1398	0.00011325	0.1573	0.00011325	-0.1161		0.00011325	-0.09266	0.00011325	-0.004765	0.00011325	-0.07312	0.00011325	-0.1512	0.00011325	0.09094		0.00011325	0.1476	0.00011325	0.173	0.00011325	0.128	0.00011325	0.1515	0.00011325	-0.06727		0.00011325	0.1417	0.00011325	0.08703	0.00011325
	0.0001135	-0.3739	0.0001135	-0.0243	0.0001135	-0.2528	0.0001135	-0.2762	0.0001135	0.09875		0.0001135	-0.07117	0.0001135	-0.08094	0.0001135	0.1105	0.0001135	-0.000859	0.0001135	-0.05359		0.0001135	-0.1669	0.0001135	0.01477	0.0001135	-0.0575	0.0001135	-0.04383	0.0001135	0.08703		0.0001135	0.1612	0.0001135	0.1612	0.0001135	0.1261	0.0001135	0.2042	0.0001135	-0.03797		0.0001135	0.1612	0.0001135	0.1085	0.0001135
	0.00011375	-0.2098	0.00011375	0.1027	0.00011375	-0.2372	0.00011375	-0.2196	0.00011375	0.1183		0.00011375	-0.1239	0.00011375	-0.04578	0.00011375	0.02648	0.00011375	-0.2235	0.00011375	0.02453		0.00011375	-0.2196	0.00011375	-0.000859	0.00011375	-0.05359	0.00011375	0.03625	0.00011375	-0.006718		0.00011375	0.06359	0.00011375	0.05969	0.00011375	0.04602	0.00011375	0.1241	0.00011375	0.003047		0.00011375	0.09289	0.00011375	0.08313	0.00011375
	0.000114	0.001094	0.000114	0.1046	0.000114	-0.08289	0.000114	-0.1161	0.000114	0.128		0.000114	-0.1415	0.000114	0.02063	0.000114	-0.02625	0.000114	-0.286	0.000114	0.1534		0.000114	-0.2294	0.000114	-0.0243	0.000114	-0.03992	0.000114	0.0675	0.000114	-0.1044		0.000114	-0.02625	0.000114	-0.04187	0.000114	-0.0575	0.000114	0.005	0.000114	0.05578		0.000114	-0.000859	0.000114	0.04211	0.000114
	0.00011425	0.2218	0.00011425	0.1124	0.00011425	0.08313	0.00011425	0.1495	0.00011425	0.1183		0.00011425	-0.08094	0.00011425	0.04992	0.00011425	-0.01062	0.00011425	-0.1083	0.00011425	0.3077		0.00011425	-0.1942	0.00011425	-0.0575	0.00011425	-0.0243	0.00011425	0.06945	0.00011425	-0.1278		0.00011425	-0.002812	0.00011425	-0.04187	0.00011425	-0.08094	0.00011425	-0.07117	0.00011425	0.1007		0.00011425	-0.05555	0.00011425	0.03039	0.00011425
	0.0001145	0.3995	0.0001145	0.1925	0.0001145	0.1612	0.0001145	0.505	0.0001145	0.07727		0.0001145	0.01281	0.0001145	0.04602	0.0001145	0.01086	0.0001145	0.1339	0.0001145	0.3468		0.0001145	-0.1317	0.0001145	-0.1063	0.0001145	-0.04187	0.0001145	0.05383	0.0001145	-0.09266		0.0001145	0.05969	0.0001145	0.02258	0.0001145	-0.01453	0.0001145	-0.03797	0.0001145	0.1241		0.0001145	-0.03406	0.0001145	0.04406	0.0001145
	0.00011475	0.3995	0.00011475	0.2355	0.00011475	0.1476	0.00011475	0.6417	0.00011475	0.006953		0.00011475	0.04602	0.00011475	0.04211	0.00011475	-0.0243	0.00011475	0.255	0.00011475	0.1925		0.00011475	-0.08484	0.00011475	-0.1727	0.00011475	-0.1024	0.00011475	-0.000859	0.00011475	-0.07312		0.00011475	0.05188	0.00011475	0.04992	0.00011475	0.05383	0.00011475	0.02063	0.00011475	0.1066		0.00011475	-0.006718	0.00011475	0.0382	0.00011475
	0.000115	0.1827	0.000115	0.13	0.000115	0.09094	0.000115	0.3956	0.000115	-0.05164		0.000115	-0.01844	0.000115	0.03234	0.000115	-0.0868	0.000115	0.1945	0.000115	-0.05164		0.000115	-0.07703	0.000115	-0.2255	0.000115	-0.163	0.000115	-0.09852	0.000115	-0.08094		0.000115	-0.03211	0.000115	0.02844	0.000115	0.07336	0.000115	0.03234	0.000115	0.05383		0.000115	-0.002812	0.000115	-0.002812	0.000115
	0.00011525	-0.1239	0.00011525	-0.0868	0.00011525	0.02844	0.00011525	-0.06141	0.00011525	-0.0868		0.00011525	-0.1259	0.00011525	-0.004765	0.00011525	-0.07703	0.00011525	0.05578	0.00011525	-0.247		0.00011525	-0.09656	0.00011525	-0.2216	0.00011525	-0.1864	0.00011525	-0.1786	0.00011525	-0.06922		0.00011525	-0.07117	0.00011525	0.01086	0.00011525	0.07141	0.00011525	0.01672	0.00011525	-0.01062		0.00011525	-0.006718	0.00011525	-0.04187	0.00011525
	0.0001155	-0.3661	0.0001155	-0.2587	0.0001155	-0.04383	0.0001155	-0.4345	0.0001155	-0.1044		0.0001155	-0.163	0.0001155	-0.06531	0.0001155	0.02844	0.0001155	-0.04773	0.0001155	-0.2841		0.0001155	-0.1141	0.0001155	-0.1454	0.0001155	-0.1454	0.0001155	-0.1786	0.0001155	-0.000859		0.0001155	0.03039	0.0001155	0.04602	0.0001155	0.07141	0.0001155	0.02453	0.0001155	-0.04383		0.0001155	0.01086	0.0001155	-0.03602	0.0001155
	0.00011575	-0.4423	0.00011575	-0.2684	0.00011575	-0.122	0.00011575	-0.5477	0.00011575	-0.118		0.00011575	-0.1259	0.00011575	-0.1102	0.00011575	0.1027	0.00011575	-0.1122	0.00011575	-0.2294		0.00011575	-0.12	0.00011575	-0.03406	0.00011575	-0.07312	0.00011575	-0.09266	0.00011575	0.06555		0.00011575	0.1359	0.00011575	0.08313	0.00011575	0.06945	0.00011575	0.05188	0.00011575	-0.04578		0.00011575	0.02453	0.00011575	-0.004765	0.00011575
	0.000116	-0.3876	0.000116	-0.1805	0.000116	-0.1805	0.000116	-0.4579	0.000116	-0.1063		0.000116	-0.1024	0.000116	-0.1278	0.000116	0.07531	0.000116	-0.1845	0.000116	-0.1688		0.000116	-0.1278	0.000116	0.03625	0.000116	-0.01648	0.000116	0.02453	0.000116	0.0343		0.000116	0.1183	0.000116	0.04797	0.000116	0.02063	0.000116	0.03234	0.000116	-0.02625		0.000116	-0.02039	0.000116	-0.008672	0.000116
	0.00011625	-0.2841	0.00011625	-0.1044	0.00011625	-0.1903	0.00011625	-0.3055	0.00011625	-0.03406		0.00011625	-0.1434	0.00011625	-0.1239	0.00011625	-0.06336	0.00011625	-0.2509	0.00011625	-0.0907		0.00011625	-0.161	0.00011625	0.03625	0.00011625	-0.006718	0.00011625	0.08703	0.00011625	-0.09852		0.00011625	-0.04187	0.00011625	-0.06141	0.00011625	-0.09266	0.00011625	-0.04578	0.00011625	-0.000859		0.00011625	-0.118	0.00011625	-0.05945	0.00011625
	0.0001165	-0.1259	0.0001165	-0.02234	0.0001165	-0.1356	0.0001165	-0.0907	0.0001165	0.07531		0.0001165	-0.1884	0.0001165	-0.08875	0.0001165	-0.1688	0.0001165	-0.204	0.0001165	0.06359		0.0001165	-0.1923	0.0001165	-0.004765	0.0001165	-0.01453	0.0001165	0.08703	0.0001165	-0.2157		0.0001165	-0.2059	0.0001165	-0.1415	0.0001165	-0.1708	0.0001165	-0.1122	0.0001165	0.0382		0.0001165	-0.1766	0.0001165	-0.0907	0.0001165
	0.00011675	0.1066	0.00011675	0.1202	0.00011675	-0.0282	0.00011675	0.2101	0.00011675	0.173		0.00011675	-0.1376	0.00011675	0.003047	0.00011675	-0.1259	0.00011675	0.01086	0.00011675	0.2687		0.00011675	-0.1884	0.00011675	-0.04383	0.00011675	-0.006718	0.00011675	0.05969	0.00011675	-0.1962		0.00011675	-0.1942	0.00011675	-0.1102	0.00011675	-0.1317	0.00011675	-0.09656	0.00011675	0.07336		0.00011675	-0.1278	0.00011675	-0.05359	0.00011675
	0.000117	0.3429	0.000117	0.3116	0.000117	0.07336	0.000117	0.5284	0.000117	0.2042		0.000117	-0.000859	0.000117	0.09094	0.000117	-0.008672	0.000117	0.2394	0.000117	0.3605		0.000117	-0.1337	0.000117	-0.07508	0.000117	0.01281	0.000117	0.02258	0.000117	-0.0575		0.000117	-0.03602	0.000117	0.003047	0.000117	0.008907	0.000117	-0.02234	0.000117	0.09289		0.000117	-0.01062	0.000117	0.01477	0.000117
	0.00011725	0.4054	0.00011725	0.3741	0.00011725	0.1183	0.00011725	0.6183	0.00011725	0.1241		0.00011725	0.06555	0.00011725	0.1144	0.00011725	0.03234	0.00011725	0.296	0.00011725	0.1886		0.00011725	-0.06531	0.00011725	-0.1259	0.00011725	0.008907	0.00011725	-0.02039	0.00011725	0.05188		0.00011725	0.08117	0.00011725	0.06945	0.00011725	0.1144	0.00011725	0.02258	0.00011725	0.08703		0.00011725	0.05383	0.00011725	0.02844	0.00011725
	0.0001175	0.2042	0.0001175	0.1788	0.0001175	0.1085	0.0001175	0.3507	0.0001175	-0.008672		0.0001175	-0.01648	0.0001175	0.04797	0.0001175	-0.02625	0.0001175	0.1222	0.0001175	-0.12		0.0001175	-0.03211	0.0001175	-0.1864	0.0001175	-0.03406	0.0001175	-0.0907	0.0001175	0.05383		0.0001175	0.07727	0.0001175	0.05188	0.0001175	0.13	0.0001175	0.01477	0.0001175	0.05188		0.0001175	0.02063	0.0001175	-0.03797	0.0001175
	0.00011775	-0.1102	0.00011775	-0.1415	0.00011775	0.05773	0.00011775	-0.09266	0.00011775	-0.1512		0.00011775	-0.1786	0.00011775	-0.09852	0.00011775	-0.08094	0.00011775	-0.1259	0.00011775	-0.3387		0.00011775	-0.05359	0.00011775	-0.2098	0.00011775	-0.09266	0.00011775	-0.1552	0.00011775	-0.002812		0.00011775	0.02258	0.00011775	-0.000859	0.00011775	0.06945	0.00011775	0.003047	0.00011775	-0.01062		0.00011775	-0.06336	0.00011775	-0.1161	0.00011775
	0.000118	-0.3524	0.000118	-0.3817	0.000118	-0.02234	0.000118	-0.4618	0.000118	-0.2255		0.000118	-0.2489	0.000118	-0.2079	0.000118	-0.03406	0.000118	-0.2606	0.000118	-0.3192		0.000118	-0.09852	0.000118	-0.1669	0.000118	-0.12	0.000118	-0.1884	0.000118	-0.01844		0.000118	0.01477	0.000118	-0.01453	0.000118	0.001094	0.000118	0.03039	0.000118	-0.07703		0.000118	-0.1083	0.000118	-0.1278	0.000118
	0.00011825	-0.413	0.00011825	-0.4052	0.00011825	-0.1102	0.00011825	-0.5712	0.00011825	-0.2137		0.00011825	-0.1747	0.00011825	-0.2216	0.00011825	0.04797	0.00011825	-0.2352	0.00011825	-0.1825		0.00011825	-0.1337	0.00011825	-0.07508	0.00011825	-0.1122	0.00011825	-0.161	0.00011825	0.02258		0.00011825	0.06164	0.00011825	0.03039	0.00011825	-0.02234	0.00011825	0.0675	0.00011825	-0.118		0.00011825	-0.08094	0.00011825	-0.06531	0.00011825
	0.0001185	-0.3583	0.0001185	-0.2762	0.0001185	-0.1845	0.0001185	-0.4462	0.0001185	-0.1395		0.0001185	-0.06727	0.0001185	-0.1669	0.0001185	0.04797	0.0001185	-0.161	0.0001185	-0.08875		0.0001185	-0.1708	0.0001185	-0.000859	0.0001185	-0.09266	0.0001185	-0.09852	0.0001185	0.02453		0.0001185	0.07336	0.0001185	0.05773	0.0001185	-0.0282	0.0001185	0.06555	0.0001185	-0.1161		0.0001185	-0.0282	0.0001185	0.006953	0.0001185
	0.00011875	-0.2509	0.00011875	-0.1083	0.00011875	-0.2157	0.00011875	-0.2098	0.00011875	-0.000859		0.00011875	-0.04578	0.00011875	-0.07508	0.00011875	-0.04383	0.00011875	-0.09852	0.00011875	-0.03211		0.00011875	-0.202	0.00011875	0.008907	0.00011875	-0.08094	0.00011875	-0.04187	0.00011875	-0.04969		0.00011875	0.001094	0.00011875	0.02258	0.00011875	-0.06531	0.00011875	0.01477	0.00011875	-0.06531		0.00011875	-0.000859	0.00011875	0.03234	0.00011875
	0.000119	-0.08094	0.000119	0.07922	0.000119	-0.1727	0.000119	0.05969	0.000119	0.1495		0.000119	-0.08875	0.000119	0.02648	0.000119	-0.1102	0.000119	-0.006718	0.000119	0.08898		0.000119	-0.2118	0.000119	-0.02039	0.000119	-0.05945	0.000119	-0.01844	0.000119	-0.1395		0.000119	-0.1063	0.000119	-0.04773	0.000119	-0.1063	0.000119	-0.04383	0.000119	0.01867		0.000119	0.008907	0.000119	0.03234	0.000119
	0.00011925	0.1515	0.00011925	0.2941	0.00011925	-0.04578	0.00011925	0.3195	0.00011925	0.2765		0.00011925	-0.0907	0.00011925	0.1163	0.00011925	-0.05359	0.00011925	0.13	0.00011925	0.2941		0.00011925	-0.1786	0.00011925	-0.05945	0.00011925	-0.01258	0.00011925	-0.01648	0.00011925	-0.1395		0.00011925	-0.1239	0.00011925	-0.07508	0.00011925	-0.08094	0.00011925	-0.04773	0.00011925	0.07922		0.00011925	0.02648	0.00011925	0.0343	0.00011925
	0.0001195	0.3527	0.0001195	0.4581	0.0001195	0.08117	0.0001195	0.4913	0.0001195	0.2843		0.0001195	-0.02625	0.0001195	0.173	0.0001195	0.05773	0.0001195	0.2511	0.0001195	0.3976		0.0001195	-0.1005	0.0001195	-0.09461	0.0001195	0.03625	0.0001195	-0.03406	0.0001195	-0.05555		0.0001195	-0.03211	0.0001195	-0.01648	0.0001195	0.03039	0.0001195	0.01086	0.0001195	0.0968		0.0001195	0.05969	0.0001195	0.04992	0.0001195
	0.00011975	0.3429	0.00011975	0.3956	0.00011975	0.1378	0.00011975	0.4366	0.00011975	0.1515		0.00011975	0.01672	0.00011975	0.1183	0.00011975	0.08508	0.00011975	0.214	0.00011975	0.2218		0.00011975	-0.02625	0.00011975	-0.1415	0.00011975	0.02453	0.00011975	-0.07508	0.00011975	0.01867		0.00011975	0.06359	0.00011975	0.05188	0.00011975	0.1261	0.00011975	0.06945	0.00011975	0.07336		0.00011975	0.07727	0.00011975	0.04016	0.00011975
	0.00012	0.1066	0.00012	0.09875	0.00012	0.1144	0.00012	0.1612	0.00012	-0.04187		0.00012	-0.03406	0.00012	-0.03016	0.00012	0.01867	0.00012	0.02258	0.00012	-0.1044		0.00012	-0.02625	0.00012	-0.2001	0.00012	-0.06922	0.00012	-0.1434	0.00012	0.01672		0.00012	0.08508	0.00012	0.06555	0.00012	0.1398	0.00012	0.07531	0.00012	0.008907		0.00012	0.04797	0.00012	-0.01648	0.00012
	0.00012025	-0.1923	0.00012025	-0.2528	0.00012025	0.04797	0.00012025	-0.1766	0.00012025	-0.2079		0.00012025	-0.1356	0.00012025	-0.1962	0.00012025	-0.06922	0.00012025	-0.1962	0.00012025	-0.3661		0.00012025	-0.1044	0.00012025	-0.2333	0.00012025	-0.1962	0.00012025	-0.202	0.00012025	-0.03406		0.00012025	0.05578	0.00012025	0.02648	0.00012025	0.06359	0.00012025	0.02453	0.00012025	-0.06336		0.00012025	-0.0282	0.00012025	-0.0907	0.00012025
	0.0001205	-0.3661	0.0001205	-0.4403	0.0001205	-0.03211	0.0001205	-0.4188	0.0001205	-0.2684		0.0001205	-0.1845	0.0001205	-0.2548	0.0001205	-0.06922	0.0001205	-0.2704	0.0001205	-0.3934		0.0001205	-0.2001	0.0001205	-0.2098	0.0001205	-0.2743	0.0001205	-0.2079	0.0001205	-0.06727		0.0001205	0.01477	0.0001205	-0.01453	0.0001205	-0.03016	0.0001205	-0.03797	0.0001205	-0.08875		0.0001205	-0.1102	0.0001205	-0.1083	0.0001205
	0.00012075	-0.3622	0.00012075	-0.3915	0.00012075	-0.09461	0.00012075	-0.4598	0.00012075	-0.2274		0.00012075	-0.1493	0.00012075	-0.1942	0.00012075	-0.004765	0.00012075	-0.1884	0.00012075	-0.2626		0.00012075	-0.2606	0.00012075	-0.1337	0.00012075	-0.2548	0.00012075	-0.1454	0.00012075	-0.05945		0.00012075	0.01867	0.00012075	0.008907	0.00012075	-0.04969	0.00012075	-0.01453	0.00012075	-0.06531		0.00012075	-0.1161	0.00012075	-0.03797	0.00012075
	0.000121	-0.2665	0.000121	-0.2157	0.000121	-0.1259	0.000121	-0.327	0.000121	-0.1141		0.000121	-0.09266	0.000121	-0.08484	0.000121	0.02648	0.000121	-0.06922	0.000121	-0.1102		0.000121	-0.2587	0.000121	-0.05359	0.000121	-0.1688	0.000121	-0.04383	0.000121	-0.05359		0.000121	0.05188	0.000121	0.08117	0.000121	0.01477	0.000121	0.08703	0.000121	-0.006718		0.000121	-0.02039	0.000121	0.07141	0.000121
	0.00012125	-0.1337	0.00012125	-0.0243	0.00012125	-0.1317	0.00012125	-0.09461	0.00012125	0.04992		0.00012125	-0.05945	0.00012125	0.02648	0.00012125	0.01672	0.00012125	0.02648	0.00012125	0.05578		0.00012125	-0.2098	0.00012125	-0.000859	0.00012125	-0.07508	0.00012125	0.03039	0.00012125	-0.06727		0.00012125	0.07922	0.00012125	0.1417	0.00012125	0.06555	0.00012125	0.1866	0.00012125	0.05578		0.00012125	0.1085	0.00012125	0.1632	0.00012125
	0.0001215	0.05188	0.0001215	0.1554	0.0001215	-0.0868	0.0001215	0.1573	0.0001215	0.2277		0.0001215	-0.03797	0.0001215	0.1124	0.0001215	0.02453	0.0001215	0.1105	0.0001215	0.2609		0.0001215	-0.1376	0.0001215	0.01867	0.0001215	0.001094	0.0001215	0.05578	0.0001215	-0.06922		0.0001215	0.08898	0.0001215	0.1456	0.0001215	0.06555	0.0001215	0.1847	0.0001215	0.1046		0.0001215	0.212	0.0001215	0.1984	0.0001215
	0.00012175	0.2452	0.00012175	0.3429	0.00012175	0.01086	0.00012175	0.3741	0.00012175	0.3507		0.00012175	0.006953	0.00012175	0.1945	0.00012175	0.07531	0.00012175	0.214	0.00012175	0.4601		0.00012175	-0.0575	0.00012175	0.02258	0.00012175	0.04406	0.00012175	0.04992	0.00012175	-0.03016		0.00012175	0.08508	0.00012175	0.09289	0.00012175	0.05188	0.00012175	0.07727	0.00012175	0.1378		0.00012175	0.2081	0.00012175	0.1652	0.00012175
	0.000122	0.3507	0.000122	0.4288	0.000122	0.09875	0.000122	0.4366	0.000122	0.3097		0.000122	0.04602	0.000122	0.2101	0.000122	0.1046	0.000122	0.2511	0.000122	0.4718		0.000122	0.006953	0.000122	-0.006718	0.000122	0.04992	0.000122	0.02063	0.000122	0.008907		0.000122	0.0675	0.000122	0.03234	0.000122	0.05773	0.000122	-0.03406	0.000122	0.128		0.000122	0.1066	0.000122	0.09094	0.000122
	0.00012225	0.2296	0.00012225	0.3116	0.00012225	0.1378	0.00012225	0.2862	0.00012225	0.1163		0.00012225	0.01477	0.00012225	0.1124	0.00012225	0.06359	0.00012225	0.1378	0.00012225	0.2198		0.00012225	0.01086	0.00012225	-0.0907	0.00012225	-0.004765	0.00012225	-0.03211	0.00012225	-0.01062		0.00012225	0.02648	0.00012225	-0.02039	0.00012225	0.07531	0.00012225	-0.07508	0.00012225	0.07141		0.00012225	-0.03406	0.00012225	-0.004765	0.00012225
	0.0001225	-0.03602	0.0001225	0.0343	0.0001225	0.1105	0.0001225	0.01867	0.0001225	-0.12		0.0001225	-0.09266	0.0001225	-0.06141	0.0001225	-0.05945	0.0001225	-0.07898	0.0001225	-0.1434		0.0001225	-0.06336	0.0001225	-0.1942	0.0001225	-0.1161	0.0001225	-0.09656	0.0001225	-0.08289		0.0001225	-0.03016	0.0001225	-0.05945	0.0001225	0.05188	0.0001225	-0.05945	0.0001225	-0.01648		0.0001225	-0.163	0.0001225	-0.1161	0.0001225
	0.00012275	-0.286	0.00012275	-0.2606	0.00012275	0.02648	0.00012275	-0.245	0.00012275	-0.2821		0.00012275	-0.1942	0.00012275	-0.2274	0.00012275	-0.1493	0.00012275	-0.2587	0.00012275	-0.4384		0.00012275	-0.1845	0.00012275	-0.2606	0.00012275	-0.2216	0.00012275	-0.1259	0.00012275	-0.1415		0.00012275	-0.07312	0.00012275	-0.0907	0.00012275	-0.03211	0.00012275	-0.06922	0.00012275	-0.08875		0.00012275	-0.2235	0.00012275	-0.1923	0.00012275
	0.000123	-0.372	0.000123	-0.411	0.000123	-0.0907	0.000123	-0.372	0.000123	-0.3036		0.000123	-0.2196	0.000123	-0.2821	0.000123	-0.1376	0.000123	-0.2684	0.000123	-0.5184		0.000123	-0.286	0.000123	-0.2411	0.000123	-0.2587	0.000123	-0.1005	0.000123	-0.1298		0.000123	-0.07312	0.000123	-0.0907	0.000123	-0.1005	0.000123	-0.09461	0.000123	-0.0907		0.000123	-0.2137	0.000123	-0.202	0.000123
	0.00012325	-0.3075	0.00012325	-0.372	0.00012325	-0.1688	0.00012325	-0.3387	0.00012325	-0.2294		0.00012325	-0.1825	0.00012325	-0.2216	0.00012325	-0.06922	0.00012325	-0.1512	0.00012325	-0.4052		0.00012325	-0.3036	0.00012325	-0.1493	0.00012325	-0.202	0.00012325	-0.03016	0.00012325	-0.06336		0.00012325	-0.0282	0.00012325	-0.03406	0.00012325	-0.07312	0.00012325	-0.06336	0.00012325	-0.03406		0.00012325	-0.1415	0.00012325	-0.1337	0.00012325
	0.0001235	-0.2001	0.0001235	-0.2177	0.0001235	-0.1884	0.0001235	-0.202	0.0001235	-0.1063		0.0001235	-0.1434	0.0001235	-0.1083	0.0001235	-0.01258	0.0001235	-0.0282	0.0001235	-0.1845		0.0001235	-0.2313	0.0001235	-0.03992	0.0001235	-0.0868	0.0001235	0.04016	0.0001235	-0.01648		0.0001235	0.01477	0.0001235	0.04602	0.0001235	0.02258	0.0001235	0.04016	0.0001235	0.0382		0.0001235	-0.0243	0.0001235	-0.01062	0.0001235
	0.00012375	-0.09461	0.00012375	-0.02234	0.00012375	-0.1415	0.00012375	-0.0243	0.00012375	0.04797		0.00012375	-0.118	0.00012375	0.01086	0.00012375	-0.002812	0.00012375	0.03625	0.00012375	0.07531		0.00012375	-0.1259	0.00012375	0.0343	0.00012375	0.02648	0.00012375	0.06945	0.00012375	-0.02039		0.00012375	0.0382	0.00012375	0.08898	0.00012375	0.07531	0.00012375	0.1046	0.00012375	0.09094		0.00012375	0.07531	0.00012375	0.08508	0.00012375
	0.000124	0.0382	0.000124	0.1652	0.000124	-0.05359	0.000124	0.128	0.000124	0.1925		0.000124	-0.07117	0.000124	0.09484	0.000124	0.005	0.000124	0.07531	0.000124	0.3116		0.000124	-0.03211	0.000124	0.05969	0.000124	0.08703	0.000124	0.06359	0.000124	-0.04773		0.000124	0.02453	0.000124	0.07336	0.000124	0.04406	0.000124	0.06945	0.000124	0.1144		0.000124	0.09875	0.000124	0.1066	0.000124
	0.00012425	0.1593	0.00012425	0.3195	0.00012425	0.03625	0.00012425	0.2355	0.00012425	0.2765		0.00012425	-0.000859	0.00012425	0.128	0.00012425	0.02453	0.00012425	0.1046	0.00012425	0.4327		0.00012425	0.006953	0.00012425	0.04406	0.00012425	0.09484	0.00012425	0.03039	0.00012425	-0.05359		0.00012425	-0.006718	0.00012425	0.006953	0.00012425	-0.02625	0.00012425	-0.05359	0.00012425	0.1046		0.00012425	0.05383	0.00012425	0.06359	0.00012425
	0.0001245	0.2101	0.0001245	0.3351	0.0001245	0.08313	0.0001245	0.2452	0.0001245	0.2159		0.0001245	0.02453	0.0001245	0.09289	0.0001245	0.02063	0.0001245	0.0968	0.0001245	0.3409		0.0001245	-0.002812	0.0001245	-0.02039	0.0001245	0.06359	0.0001245	-0.03016	0.0001245	-0.04187		0.0001245	-0.03602	0.0001245	-0.05164	0.0001245	-0.04773	0.0001245	-0.1259	0.0001245	0.05773		0.0001245	-0.04969	0.0001245	-0.03211	0.0001245
	0.00012475	0.1183	0.00012475	0.1769	0.00012475	0.08508	0.00012475	0.1554	0.00012475	0.04602		0.00012475	-0.03406	0.00012475	-0.006718	0.00012475	-0.03406	0.00012475	0.01672	0.00012475	0.08898		0.00012475	-0.04773	0.00012475	-0.1161	0.00012475	-0.01844	0.00012475	-0.1063	0.00012475	-0.04187		0.00012475	-0.03992	0.00012475	-0.05945	0.00012475	0.003047	0.00012475	-0.07312	0.00012475	-0.0282		0.00012475	-0.1317	0.00012475	-0.1161	0.00012475
	0.000125	-0.05359	0.000125	-0.05555	0.000125	0.05188	0.000125	0.02648	0.000125	-0.1317		0.000125	-0.1337	0.000125	-0.1239	0.000125	-0.1024	0.000125	-0.1044	0.000125	-0.1903		0.000125	-0.1063	0.000125	-0.1962	0.000125	-0.1083	0.000125	-0.1493	0.000125	-0.05164		0.000125	-0.01258	0.000125	-0.02625	0.000125	0.04211	0.000125	0.02453	0.000125	-0.1005		0.000125	-0.1454	0.000125	-0.1376	0.000125
	0.00012525	-0.1903	0.00012525	-0.245	0.00012525	-0.004765	0.00012525	-0.1063	0.00012525	-0.1903		0.00012525	-0.1825	0.00012525	-0.163	0.00012525	-0.1005	0.00012525	-0.1376	0.00012525	-0.368		0.00012525	-0.1571	0.00012525	-0.2196	0.00012525	-0.1454	0.00012525	-0.1434	0.00012525	-0.04187		0.00012525	0.02063	0.00012525	-0.01062	0.00012525	0.03039	0.00012525	0.04406	0.00012525	-0.1161		0.00012525	-0.1083	0.00012525	-0.1161	0.00012525
	0.0001255	-0.2177	0.0001255	-0.288	0.0001255	-0.06141	0.0001255	-0.1884	0.0001255	-0.1415		0.0001255	-0.1434	0.0001255	-0.1298	0.0001255	-0.03211	0.0001255	-0.08094	0.0001255	-0.3895		0.0001255	-0.1903	0.0001255	-0.1825	0.0001255	-0.1259	0.0001255	-0.09852	0.0001255	-0.006718		0.0001255	0.0343	0.0001255	-0.01844	0.0001255	-0.006718	0.0001255	0.003047	0.0001255	-0.08484		0.0001255	-0.05945	0.0001255	-0.08289	0.0001255
	0.00012575	-0.1825	0.00012575	-0.2157	0.00012575	-0.1063	0.00012575	-0.2098	0.00012575	-0.07703		0.00012575	-0.0868	0.00012575	-0.09266	0.00012575	0.03625	0.00012575	-0.006718	0.00012575	-0.2684		0.00012575	-0.1981	0.00012575	-0.1122	0.00012575	-0.08289	0.00012575	-0.04773	0.00012575	0.02258		0.00012575	0.01477	0.00012575	-0.02234	0.00012575	-0.01453	0.00012575	-0.01648	0.00012575	-0.03406		0.00012575	-0.03016	0.00012575	-0.05555	0.00012575
	0.000126	-0.1552	0.000126	-0.1063	0.000126	-0.1376	0.000126	-0.1727	0.000126	-0.04187		0.000126	-0.08875	0.000126	-0.08289	0.000126	0.0382	0.000126	-0.002812	0.000126	-0.06727		0.000126	-0.1884	0.000126	-0.05555	0.000126	-0.04383	0.000126	-0.04578	0.000126	0.006953		0.000126	-0.01648	0.000126	-0.004765	0.000126	0.008907	0.000126	0.02844	0.000126	0.003047		0.000126	-0.008672	0.000126	-0.03016	0.000126
	0.00012625	-0.1317	0.00012625	0.01086	0.00012625	-0.1591	0.00012625	-0.08484	0.00012625	-0.002812		0.00012625	-0.1259	0.00012625	-0.07703	0.00012625	0.001094	0.00012625	-0.05164	0.00012625	0.13		0.00012625	-0.161	0.00012625	-0.0243	0.00012625	-0.0282	0.00012625	-0.08094	0.00012625	-0.03992		0.00012625	-0.03211	0.00012625	0.02453	0.00012625	0.01672	0.00012625	0.07141	0.00012625	0.02063		0.00012625	0.02258	0.00012625	0.01281	0.00012625
	0.0001265	-0.0575	0.0001265	0.1066	0.0001265	-0.1356	0.0001265	0.02844	0.0001265	0.07141		0.0001265	-0.1259	0.0001265	-0.02234	0.0001265	-0.01062	0.0001265	-0.05555	0.0001265	0.2706		0.0001265	-0.1337	0.0001265	-0.01453	0.0001265	-0.01844	0.0001265	-0.1122	0.0001265	-0.06922		0.0001265	-0.01844	0.0001265	0.03625	0.0001265	-0.01453	0.0001265	0.05578	0.0001265	0.03039		0.0001265	0.06359	0.0001265	0.05578	0.0001265
	0.00012675	0.05188	0.00012675	0.1827	0.00012675	-0.0575	0.00012675	0.1066	0.00012675	0.1515		0.00012675	-0.06336	0.00012675	0.05383	0.00012675	0.01477	0.00012675	0.005	0.00012675	0.2941		0.00012675	-0.1161	0.00012675	-0.02625	0.00012675	-0.01258	0.00012675	-0.1141	0.00012675	-0.05945		0.00012675	0.006953	0.00012675	0.02258	0.00012675	-0.05359	0.00012675	0.003047	0.00012675	0.03039		0.00012675	0.07922	0.00012675	0.0675	0.00012675
	0.000127	0.1222	0.000127	0.1827	0.000127	0.05188	0.000127	0.1417	0.000127	0.1749		0.000127	-0.000859	0.000127	0.08703	0.000127	0.0343	0.000127	0.05578	0.000127	0.2023		0.000127	-0.1024	0.000127	-0.06922	0.000127	-0.03016	0.000127	-0.09656	0.000127	-0.03406		0.000127	0.0343	0.000127	0.01672	0.000127	-0.03016	0.000127	-0.004765	0.000127	0.01672		0.000127	0.05383	0.000127	0.04406	0.000127
	0.00012725	0.1163	0.00012725	0.09875	0.00012725	0.1222	0.00012725	0.128	0.00012725	0.1027		0.00012725	-0.008672	0.00012725	0.05578	0.00012725	0.01281	0.00012725	0.06164	0.00012725	0.06359		0.00012725	-0.09656	0.00012725	-0.1376	0.00012725	-0.08875	0.00012725	-0.0907	0.00012725	-0.03211		0.00012725	0.05773	0.00012725	0.0382	0.00012725	0.04406	0.00012725	0.04602	0.00012725	-0.002812		0.00012725	0.005	0.00012725	0.006953	0.00012725
	0.0001275	0.04797	0.0001275	-0.008672	0.0001275	0.1378	0.0001275	0.08898	0.0001275	0.006953		0.0001275	-0.07703	0.0001275	-0.01453	0.0001275	-0.0282	0.0001275	0.0343	0.0001275	-0.07312		0.0001275	-0.1024	0.0001275	-0.2001	0.0001275	-0.1591	0.0001275	-0.09852	0.0001275	-0.05555		0.0001275	0.07727	0.0001275	0.0675	0.0001275	0.09875	0.0001275	0.08898	0.0001275	-0.006718		0.0001275	-0.02039	0.0001275	0.003047	0.0001275
	0.00012775	-0.04187	0.00012775	-0.09266	0.00012775	0.08898	0.00012775	0.03039	0.00012775	-0.06727		0.00012775	-0.1161	0.00012775	-0.06336	0.00012775	-0.03797	0.00012775	0.02453	0.00012775	-0.1786		0.00012775	-0.1239	0.00012775	-0.2177	0.00012775	-0.2001	0.00012775	-0.1063	0.00012775	-0.06531		0.00012775	0.08508	0.00012775	0.07727	0.00012775	0.1027	0.00012775	0.08313	0.00012775	0.006953		0.00012775	0.006953	0.00012775	0.03625	0.00012775
	0.000128	-0.118	0.000128	-0.1083	0.000128	0.006953	0.000128	-0.07117	0.000128	-0.08484		0.000128	-0.09852	0.000128	-0.06336	0.000128	-0.002812	0.000128	0.02844	0.000128	-0.2372		0.000128	-0.1532	0.000128	-0.1825	0.000128	-0.1981	0.000128	-0.1005	0.000128	-0.04773		0.000128	0.07336	0.000128	0.06359	0.000128	0.07141	0.000128	0.05383	0.000128	0.02648		0.000128	0.05773	0.000128	0.06555	0.000128
	0.00012825	-0.1747	0.00012825	-0.09852	0.00012825	-0.09461	0.00012825	-0.1708	0.00012825	-0.09266		0.00012825	-0.06727	0.00012825	-0.06141	0.00012825	0.03039	0.00012825	-0.000859	0.00012825	-0.2274		0.00012825	-0.1884	0.00012825	-0.118	0.00012825	-0.1649	0.00012825	-0.0868	0.00012825	-0.0243		0.00012825	0.04797	0.00012825	0.04602	0.00012825	0.0382	0.00012825	0.05383	0.00012825	0.04406		0.00012825	0.08508	0.00012825	0.0675	0.00012825
	0.0001285	-0.2216	0.0001285	-0.08484	0.0001285	-0.161	0.0001285	-0.2177	0.0001285	-0.09656		0.0001285	-0.07898	0.0001285	-0.07703	0.0001285	0.0343	0.0001285	-0.08094	0.0001285	-0.1298		0.0001285	-0.1981	0.0001285	-0.06141	0.0001285	-0.1259	0.0001285	-0.07703	0.0001285	-0.02625		0.0001285	0.02844	0.0001285	0.04016	0.0001285	0.03039	0.0001285	0.07727	0.0001285	0.04992		0.0001285	0.07141	0.0001285	0.05578	0.0001285
	0.00012875	-0.2059	0.00012875	-0.05359	0.00012875	-0.1845	0.00012875	-0.1747	0.00012875	-0.06141		0.00012875	-0.1141	0.00012875	-0.08289	0.00012875	0.02063	0.00012875	-0.1298	0.00012875	0.03039		0.00012875	-0.1903	0.00012875	-0.02039	0.00012875	-0.0868	0.00012875	-0.06531	0.00012875	-0.05555		0.00012875	0.02648	0.00012875	0.04797	0.00012875	0.02844	0.00012875	0.07531	0.00012875	0.05188		0.00012875	0.02844	0.00012875	0.04797	0.00012875
	0.000129	-0.09852	0.000129	0.01281	0.000129	-0.1376	0.000129	-0.03992	0.000129	0.03234		0.000129	-0.1141	0.000129	-0.03211	0.000129	0.01867	0.000129	-0.09461	0.000129	0.1671		0.000129	-0.161	0.000129	-0.002812	0.000129	-0.03797	0.000129	-0.03406	0.000129	-0.07508		0.000129	0.02063	0.000129	0.04602	0.000129	0.01477	0.000129	0.01672	0.000129	0.05969		0.000129	-0.008672	0.000129	0.05383	0.000129
	0.00012925	0.05773	0.00012925	0.08508	0.00012925	-0.03016	0.00012925	0.1007	0.00012925	0.128		0.00012925	-0.05945	0.00012925	0.04992	0.00012925	0.03039	0.00012925	0.01672	0.00012925	0.2452		0.00012925	-0.1239	0.00012925	0.001094	0.00012925	-0.002812	0.00012925	0.02063	0.00012925	-0.07898		0.00012925	-0.002812	0.00012925	0.03234	0.00012925	-0.002812	0.00012925	-0.04773	0.00012925	0.0675		0.00012925	-0.01648	0.00012925	0.05188	0.00012925
	0.0001295	0.1652	0.0001295	0.132	0.0001295	0.09094	0.0001295	0.2003	0.0001295	0.1788		0.0001295	-0.01062	0.0001295	0.09875	0.0001295	0.02648	0.0001295	0.09875	0.0001295	0.2296		0.0001295	-0.09852	0.0001295	-0.03016	0.0001295	-0.000859	0.0001295	0.06359	0.0001295	-0.06922		0.0001295	-0.01648	0.0001295	0.03039	0.0001295	-0.000859	0.0001295	-0.03406	0.0001295	0.0675		0.0001295	-0.004765	0.0001295	0.02258	0.0001295
	0.00012975	0.1788	0.00012975	0.1339	0.00012975	0.171	0.00012975	0.2257	0.00012975	0.13		0.00012975	-0.02039	0.00012975	0.09094	0.00012975	-0.006718	0.00012975	0.1222	0.00012975	0.1378		0.00012975	-0.08094	0.00012975	-0.09461	0.00012975	-0.04773	0.00012975	0.06164	0.00012975	-0.06531		0.00012975	0.008907	0.00012975	0.04211	0.00012975	0.02258	0.00012975	0.02258	0.00012975	0.05383		0.00012975	-0.002812	0.00012975	-0.01844	0.00012975
	0.00013	0.09094	0.00013	0.08898	0.00013	0.1652	0.00013	0.1632	0.00013	0.04602		0.00013	-0.07898	0.00013	0.03625	0.00013	-0.04969	0.00013	0.0968	0.00013	0.005		0.00013	-0.08484	0.00013	-0.1669	0.00013	-0.1141	0.00013	0.008907	0.00013	-0.05945		0.00013	0.05773	0.00013	0.03625	0.00013	0.03234	0.00013	0.0343	0.00013	0.03039		0.00013	-0.03602	0.00013	-0.04578	0.00013
	0.00013025	-0.04187	0.00013025	0.006953	0.00013025	0.07727	0.00013025	0.03625	0.00013025	-0.04773		0.00013025	-0.1278	0.00013025	-0.04187	0.00013025	-0.07312	0.00013025	0.04406	0.00013025	-0.1649		0.00013025	-0.1083	0.00013025	-0.204	0.00013025	-0.1591	0.00013025	-0.06727	0.00013025	-0.03992		0.00013025	0.06945	0.00013025	-0.000859	0.00013025	0.01672	0.00013025	-0.03211	0.00013025	0.008907		0.00013025	-0.08875	0.00013025	-0.05164	0.00013025
	0.0001305	-0.1805	0.0001305	-0.1102	0.0001305	-0.04969	0.0001305	-0.1434	0.0001305	-0.12		0.0001305	-0.1454	0.0001305	-0.1044	0.0001305	-0.07898	0.0001305	-0.04187	0.0001305	-0.3016		0.0001305	-0.1415	0.0001305	-0.1942	0.0001305	-0.1727	0.0001305	-0.1122	0.0001305	-0.0282		0.0001305	0.01672	0.0001305	-0.05555	0.0001305	-0.004765	0.0001305	-0.1063	0.0001305	0.003047		0.0001305	-0.1239	0.0001305	-0.06141	0.0001305
	0.00013075	-0.2762	0.00013075	-0.2079	0.00013075	-0.1669	0.00013075	-0.2899	0.00013075	-0.1747		0.00013075	-0.1571	0.00013075	-0.1473	0.00013075	-0.08289	0.00013075	-0.1493	0.00013075	-0.3387		0.00013075	-0.1805	0.00013075	-0.1395	0.00013075	-0.1493	0.00013075	-0.1122	0.00013075	-0.03602		0.00013075	-0.06922	0.00013075	-0.07508	0.00013075	-0.002812	0.00013075	-0.08875	0.00013075	0.01086		0.00013075	-0.122	0.00013075	-0.08094	0.00013075
	0.000131	-0.2997	0.000131	-0.2391	0.000131	-0.2196	0.000131	-0.3095	0.000131	-0.1903		0.000131	-0.1727	0.000131	-0.1845	0.000131	-0.0868	0.000131	-0.2196	0.000131	-0.2509		0.000131	-0.1903	0.000131	-0.06531	0.000131	-0.1024	0.000131	-0.0868	0.000131	-0.06727		0.000131	-0.09656	0.000131	-0.03602	0.000131	0.01672	0.000131	0.01086	0.000131	0.01867		0.000131	-0.08484	0.000131	-0.08094	0.000131
	0.00013125	-0.2216	0.00013125	-0.1669	0.00013125	-0.202	0.00013125	-0.1845	0.00013125	-0.1278		0.00013125	-0.163	0.00013125	-0.1747	0.00013125	-0.06336	0.00013125	-0.2059	0.00013125	-0.05164		0.00013125	-0.1708	0.00013125	-0.000859	0.00013125	-0.0282	0.00013125	-0.04773	0.00013125	-0.09461		0.00013125	-0.05359	0.00013125	0.01281	0.00013125	0.02453	0.00013125	0.07336	0.00013125	0.01867		0.00013125	-0.03406	0.00013125	-0.05164	0.00013125
	0.0001315	-0.05555	0.0001315	0.001094	0.0001315	-0.118	0.0001315	0.02648	0.0001315	0.01672		0.0001315	-0.1063	0.0001315	-0.08875	0.0001315	-0.01062	0.0001315	-0.08484	0.0001315	0.1515		0.0001315	-0.1259	0.0001315	0.03039	0.0001315	0.05188	0.0001315	0.003047	0.0001315	-0.0868		0.0001315	-0.000859	0.0001315	0.02453	0.0001315	0.008907	0.0001315	0.04797	0.0001315	0.01477		0.0001315	-0.004765	0.0001315	-0.01258	0.0001315
	0.00013175	0.1105	0.00013175	0.1612	0.00013175	0.006953	0.00013175	0.1945	0.00013175	0.1573		0.00013175	-0.01844	0.00013175	0.04797	0.00013175	0.04211	0.00013175	0.06945	0.00013175	0.2784		0.00013175	-0.08875	0.00013175	0.01867	0.00013175	0.09484	0.00013175	0.05383	0.00013175	-0.06141		0.00013175	-0.002812	0.00013175	0.001094	0.00013175	-0.01844	0.00013175	-0.03602	0.00013175	0.01867		0.00013175	-0.002812	0.00013175	-0.01062	0.00013175
	0.000132	0.2062	0.000132	0.2609	0.000132	0.09875	0.000132	0.2745	0.000132	0.2335		0.000132	0.03234	0.000132	0.1398	0.000132	0.05383	0.000132	0.1573	0.000132	0.2667		0.000132	-0.06727	0.000132	-0.03602	0.000132	0.08703	0.000132	0.07531	0.000132	-0.03797		0.000132	-0.03211	0.000132	-0.02234	0.000132	-0.02625	0.000132	-0.07898	0.000132	0.01867		0.000132	-0.01258	0.000132	-0.05164	0.000132
	0.00013225	0.1749	0.00013225	0.2413	0.00013225	0.132	0.00013225	0.2316	0.00013225	0.1847		0.00013225	0.008907	0.00013225	0.1417	0.00013225	0.02453	0.00013225	0.1515	0.00013225	0.1398		0.00013225	-0.06922	0.00013225	-0.1102	0.00013225	0.02453	0.00013225	0.04602	0.00013225	-0.02234		0.00013225	-0.02234	0.00013225	-0.01453	0.00013225	-0.01453	0.00013225	-0.03992	0.00013225	0.005		0.00013225	-0.02625	0.00013225	-0.09266	0.00013225
	0.0001325	0.04992	0.0001325	0.1144	0.0001325	0.09289	0.0001325	0.1046	0.0001325	0.06555		0.0001325	-0.06336	0.0001325	0.05578	0.0001325	-0.01648	0.0001325	0.07336	0.0001325	-0.03992		0.0001325	-0.08875	0.0001325	-0.1708	0.0001325	-0.07312	0.0001325	-0.04578	0.0001325	-0.006718		0.0001325	0.04016	0.0001325	0.006953	0.0001325	-0.004765	0.0001325	0.01477	0.0001325	-0.02625		0.0001325	-0.04578	0.0001325	-0.08875	0.0001325
	0.00013275	-0.122	0.00013275	-0.06531	0.00013275	-0.008672	0.00013275	-0.06727	0.00013275	-0.06922		0.00013275	-0.1317	0.00013275	-0.09266	0.00013275	-0.03992	0.00013275	-0.03992	0.00013275	-0.2157		0.00013275	-0.118	0.00013275	-0.1942	0.00013275	-0.1395	0.00013275	-0.1552	0.00013275	0.02258		0.00013275	0.07922	0.00013275	0.005	0.00013275	-0.002812	0.00013275	0.01867	0.00013275	-0.06141		0.00013275	-0.07898	0.00013275	-0.04773	0.00013275
	0.000133	-0.2509	0.000133	-0.243	0.000133	-0.1317	0.000133	-0.2411	0.000133	-0.163		0.000133	-0.1766	0.000133	-0.204	0.000133	-0.04969	0.000133	-0.1395	0.000133	-0.3036		0.000133	-0.1571	0.000133	-0.1786	0.000133	-0.1669	0.000133	-0.2216	0.000133	0.02844		0.000133	0.04602	0.000133	-0.0243	0.000133	0.006953	0.000133	-0.006718	0.000133	-0.06922		0.000133	-0.1024	0.000133	-0.01648	0.000133
	0.00013325	-0.2938	0.00013325	-0.3231	0.00013325	-0.1981	0.00013325	-0.3212	0.00013325	-0.1923		0.00013325	-0.1923	0.00013325	-0.2352	0.00013325	-0.05555	0.00013325	-0.1884	0.00013325	-0.2684		0.00013325	-0.1884	0.00013325	-0.1337	0.00013325	-0.1532	0.00013325	-0.2274	0.00013325	-0.006718		0.00013325	-0.03992	0.00013325	-0.04187	0.00013325	0.02648	0.00013325	-0.002812	0.00013325	-0.05164		0.00013325	-0.0868	0.00013325	-0.0243	0.00013325
	0.0001335	-0.2352	0.0001335	-0.2723	0.0001335	-0.1825	0.0001335	-0.2567	0.0001335	-0.1552		0.0001335	-0.1845	0.0001335	-0.1942	0.0001335	-0.06141	0.0001335	-0.1649	0.0001335	-0.122		0.0001335	-0.1942	0.0001335	-0.08484	0.0001335	-0.1141	0.0001335	-0.1786	0.0001335	-0.06727		0.0001335	-0.0907	0.0001335	-0.01062	0.0001335	0.04016	0.0001335	0.05383	0.0001335	-0.01844		0.0001335	-0.01258	0.0001335	-0.03016	0.0001335
	0.00013375	-0.1024	0.00013375	-0.09852	0.00013375	-0.1005	0.00013375	-0.06727	0.00013375	-0.04578		0.00013375	-0.1337	0.00013375	-0.09461	0.00013375	-0.03602	0.00013375	-0.06922	0.00013375	0.07141		0.00013375	-0.1688	0.00013375	-0.03602	0.00013375	-0.04578	0.00013375	-0.09852	0.00013375	-0.1024		0.00013375	-0.03797	0.00013375	0.04602	0.00013375	0.03039	0.00013375	0.1007	0.00013375	0.008907		0.00013375	0.06945	0.00013375	0.003047	0.00013375
	0.000134	0.04797	0.000134	0.1144	0.000134	0.01086	0.000134	0.128	0.000134	0.08898		0.000134	-0.04578	0.000134	0.03625	0.000134	0.02063	0.000134	0.05578	0.000134	0.2257		0.000134	-0.122	0.000134	-0.01258	0.000134	0.02063	0.000134	-0.01258	0.000134	-0.08094		0.000134	0.05383	0.000134	0.08117	0.000134	0.008907	0.000134	0.1027	0.000134	0.03625		0.000134	0.1163	0.000134	0.0675	0.000134
	0.00013425	0.1456	0.00013425	0.2726	0.00013425	0.08508	0.00013425	0.2433	0.00013425	0.2023		0.00013425	0.04016	0.00013425	0.132	0.00013425	0.07922	0.00013425	0.1417	0.00013425	0.2902		0.00013425	-0.0868	0.00013425	-0.01844	0.00013425	0.04797	0.00013425	0.0382	0.00013425	-0.0243		0.00013425	0.1007	0.00013425	0.08703	0.00013425	0.01086	0.00013425	0.07141	0.00013425	0.06164		0.00013425	0.1202	0.00013425	0.1085	0.00013425
	0.0001345	0.1749	0.0001345	0.3155	0.0001345	0.1085	0.0001345	0.2316	0.0001345	0.2257		0.0001345	0.07141	0.0001345	0.1808	0.0001345	0.1046	0.0001345	0.1652	0.0001345	0.2355		0.0001345	-0.06531	0.0001345	-0.05359	0.0001345	0.02063	0.0001345	0.04406	0.0001345	0.01672		0.0001345	0.09875	0.0001345	0.08117	0.0001345	0.04211	0.0001345	0.04992	0.0001345	0.07141		0.0001345	0.09875	0.0001345	0.1046	0.0001345
	0.00013475	0.1046	0.00013475	0.2257	0.00013475	0.08898	0.00013475	0.128	0.00013475	0.1437		0.00013475	0.03625	0.00013475	0.128	0.00013475	0.09289	0.00013475	0.1027	0.00013475	0.1046		0.00013475	-0.07508	0.00013475	-0.1044	0.00013475	-0.05945	0.00013475	-0.002812	0.00013475	0.02063		0.00013475	0.08703	0.00013475	0.06945	0.00013475	0.0675	0.00013475	0.05773	0.00013475	0.05969		0.00013475	0.07141	0.00013475	0.06555	0.00013475
	0.000135	-0.01844	0.000135	0.05383	0.000135	0.03234	0.000135	-0.006718	0.000135	0.02063		0.000135	-0.05555	0.000135	0.01867	0.000135	0.04016	0.000135	-0.002812	0.000135	-0.04969		0.000135	-0.1063	0.000135	-0.1571	0.000135	-0.1552	0.000135	-0.08875	0.000135	0.001094		0.000135	0.07336	0.000135	0.04992	0.000135	0.06164	0.000135	0.05969	0.000135	0.02258		0.000135	0.03234	0.000135	0.01281	0.000135
	0.00013525	-0.1649	0.00013525	-0.1493	0.00013525	-0.05555	0.00013525	-0.1512	0.00013525	-0.1044		0.00013525	-0.1454	0.00013525	-0.122	0.00013525	-0.03211	0.00013525	-0.1141	0.00013525	-0.1805		0.00013525	-0.1552	0.00013525	-0.1962	0.00013525	-0.2235	0.00013525	-0.163	0.00013525	-0.03016		0.00013525	0.04797	0.00013525	0.001094	0.00013525	0.03039	0.00013525	0.01867	0.00013525	-0.02039		0.00013525	-0.0243	0.00013525	-0.01258	0.00013525
	0.0001355	-0.247	0.0001355	-0.288	0.0001355	-0.12	0.0001355	-0.2352	0.0001355	-0.1688		0.0001355	-0.1942	0.0001355	-0.2001	0.0001355	-0.08875	0.0001355	-0.1649	0.0001355	-0.2333		0.0001355	-0.2079	0.0001355	-0.2001	0.0001355	-0.2509	0.0001355	-0.1923	0.0001355	-0.06531		0.0001355	-0.004765	0.0001355	-0.03797	0.0001355	0.01672	0.0001355	-0.03406	0.0001355	-0.03211		0.0001355	-0.08094	0.0001355	-0.01062	0.0001355
	0.00013575	-0.2313	0.00013575	-0.2938	0.00013575	-0.1298	0.00013575	-0.2216	0.00013575	-0.163		0.00013575	-0.1923	0.00013575	-0.1923	0.00013575	-0.09656	0.00013575	-0.1415	0.00013575	-0.2098		0.00013575	-0.2372	0.00013575	-0.163	0.00013575	-0.2313	0.00013575	-0.1669	0.00013575	-0.1063		0.00013575	-0.05945	0.00013575	-0.0243	0.00013575	0.0382	0.00013575	-0.0282	0.00013575	0.001094		0.00013575	-0.08484	0.00013575	0.005	0.00013575
	0.000136	-0.1356	0.000136	-0.161	0.000136	-0.09266	0.000136	-0.1063	0.000136	-0.1005		0.000136	-0.1454	0.000136	-0.1122	0.000136	-0.06336	0.000136	-0.05945	0.000136	-0.122		0.000136	-0.2255	0.000136	-0.09461	0.000136	-0.1708	0.000136	-0.1005	0.000136	-0.1317		0.000136	-0.05555	0.000136	0.04406	0.000136	0.05969	0.000136	0.04211	0.000136	0.05383		0.000136	-0.02039	0.000136	0.03234	0.000136
	0.00013625	-0.008672	0.00013625	0.03625	0.00013625	-0.01453	0.00013625	0.05383	0.00013625	0.008907		0.00013625	-0.07508	0.00013625	0.001094	0.00013625	-0.008672	0.00013625	0.04602	0.00013625	0.003047		0.00013625	-0.1747	0.00013625	-0.02234	0.00013625	-0.07898	0.00013625	-0.02625	0.00013625	-0.118		0.00013625	0.008907	0.00013625	0.09875	0.00013625	0.04992	0.00013625	0.09094	0.00013625	0.08508		0.00013625	0.05969	0.00013625	0.0675	0.00013625
	0.0001365	0.07141	0.0001365	0.1788	0.0001365	0.05188	0.0001365	0.1495	0.0001365	0.1027		0.0001365	-0.004765	0.0001365	0.08508	0.0001365	0.03039	0.0001365	0.1085	0.0001365	0.1066		0.0001365	-0.1083	0.0001365	0.01281	0.0001365	0.01477	0.0001365	0.02258	0.0001365	-0.06727		0.0001365	0.06945	0.0001365	0.1085	0.0001365	0.005	0.0001365	0.07922	0.0001365	0.09289		0.0001365	0.09484	0.0001365	0.09484	0.0001365
	0.00013675	0.08313	0.00013675	0.2257	0.00013675	0.07922	0.00013675	0.1573	0.00013675	0.1593		0.00013675	0.02063	0.00013675	0.1222	0.00013675	0.04602	0.00013675	0.1202	0.00013675	0.1827		0.00013675	-0.05555	0.00013675	0.005	0.00013675	0.05578	0.00013675	0.04602	0.00013675	-0.01258		0.00013675	0.08898	0.00013675	0.07531	0.00013675	-0.02039	0.00013675	0.02063	0.00013675	0.07727		0.00013675	0.07336	0.00013675	0.09094	0.00013675
	0.000137	0.04211	0.000137	0.1573	0.000137	0.06555	0.000137	0.08703	0.000137	0.132		0.000137	-0.01258	0.000137	0.1027	0.000137	0.0343	0.000137	0.07531	0.000137	0.1827		0.000137	-0.03992	0.000137	-0.03602	0.000137	0.03234	0.000137	0.04602	0.000137	0.008907		0.000137	0.07531	0.000137	0.02648	0.000137	-0.004765	0.000137	-0.02234	0.000137	0.05188		0.000137	0.006953	0.000137	0.04016	0.000137
	0.00013725	-0.03016	0.00013725	0.04016	0.00013725	0.02258	0.00013725	0.001094	0.00013725	0.04992		0.00013725	-0.09266	0.00013725	0.02258	0.00013725	0.003047	0.00013725	-0.02234	0.00013725	0.1027		0.00013725	-0.06531	0.00013725	-0.1005	0.00013725	-0.04969	0.00013725	0.02453	0.00013725	-0.01062		0.00013725	0.0343	0.00013725	-0.01453	0.00013725	0.02453	0.00013725	-0.03016	0.00013725	0.02063		0.00013725	-0.07703	0.00013725	-0.0575	0.00013725
	0.0001375	-0.09656	0.0001375	-0.08875	0.0001375	-0.03016	0.0001375	-0.06922	0.0001375	-0.05555		0.0001375	-0.163	0.0001375	-0.1122	0.0001375	-0.04773	0.0001375	-0.1239	0.0001375	-0.02625		0.0001375	-0.12	0.0001375	-0.1532	0.0001375	-0.1434	0.0001375	-0.01062	0.0001375	-0.05555		0.0001375	-0.0243	0.0001375	-0.06141	0.0001375	0.02258	0.0001375	-0.04773	0.0001375	-0.01062		0.0001375	-0.1434	0.0001375	-0.1376	0.0001375
	0.00013775	-0.1083	0.00013775	-0.161	0.00013775	-0.07117	0.00013775	-0.0907	0.00013775	-0.1161		0.00013775	-0.1903	0.00013775	-0.202	0.00013775	-0.09461	0.00013775	-0.1591	0.00013775	-0.1552		0.00013775	-0.1864	0.00013775	-0.1864	0.00013775	-0.1981	0.00013775	-0.0575	0.00013775	-0.1005		0.00013775	-0.09461	0.00013775	-0.1083	0.00013775	-0.01258	0.00013775	-0.1063	0.00013775	-0.03016		0.00013775	-0.1864	0.00013775	-0.1708	0.00013775
	0.000138	-0.07117	0.000138	-0.1493	0.000138	-0.07703	0.000138	-0.06727	0.000138	-0.1122		0.000138	-0.163	0.000138	-0.1981	0.000138	-0.1161	0.000138	-0.1161	0.000138	-0.2118		0.000138	-0.2235	0.000138	-0.1805	0.000138	-0.1962	0.000138	-0.09266	0.000138	-0.1122		0.000138	-0.1317	0.000138	-0.1239	0.000138	-0.03406	0.000138	-0.1395	0.000138	-0.02039		0.000138	-0.1825	0.000138	-0.1454	0.000138
	0.00013825	-0.02625	0.00013825	-0.07117	0.00013825	-0.06336	0.00013825	-0.01844	0.00013825	-0.06141		0.00013825	-0.1102	0.00013825	-0.09461	0.00013825	-0.09266	0.00013825	-0.02234	0.00013825	-0.1962		0.00013825	-0.2157	0.00013825	-0.1395	0.00013825	-0.1376	0.00013825	-0.09656	0.00013825	-0.09266		0.00013825	-0.118	0.00013825	-0.06922	0.00013825	-0.004765	0.00013825	-0.08289	0.00013825	0.01672		0.00013825	-0.122	0.00013825	-0.0868	0.00013825
	0.0001385	-0.03406	0.0001385	0.02258	0.0001385	-0.04578	0.0001385	0.01867	0.0001385	-0.01258		0.0001385	-0.06727	0.0001385	0.03039	0.0001385	-0.03016	0.0001385	0.04992	0.0001385	-0.1259		0.0001385	-0.1591	0.0001385	-0.07898	0.0001385	-0.04187	0.0001385	-0.06727	0.0001385	-0.05359		0.0001385	-0.03602	0.0001385	0.0343	0.0001385	0.03625	0.0001385	0.04797	0.0001385	0.05578		0.0001385	-0.02234	0.0001385	-0.01648	0.0001385
	0.00013875	-0.1044	0.00013875	0.06164	0.00013875	-0.04578	0.00013875	0.01281	0.00013875	0.01281		0.00013875	-0.05555	0.00013875	0.07727	0.00013875	0.02453	0.00013875	0.05969	0.00013875	-0.03992		0.00013875	-0.0907	0.00013875	-0.0243	0.00013875	0.04211	0.00013875	-0.0282	0.00013875	-0.01844		0.00013875	0.04797	0.00013875	0.08703	0.00013875	0.03625	0.00013875	0.1144	0.00013875	0.05969		0.00013875	0.04797	0.00013875	0.02453	0.00013875
	0.000139	-0.1688	0.000139	0.0382	0.000139	-0.04969	0.000139	-0.03602	0.000139	0.01867		0.000139	-0.06531	0.000139	0.04016	0.000139	0.0343	0.000139	0.02453	0.000139	0.04406		0.000139	-0.05359	0.000139	-0.002812	0.000139	0.08313	0.000139	-0.002812	0.000139	-0.006718		0.000139	0.07531	0.000139	0.07141	0.000139	-0.006718	0.000139	0.07727	0.000139	0.02844		0.000139	0.05188	0.000139	0.02453	0.000139
	0.00013925	-0.1376	0.00013925	-0.008672	0.00013925	-0.04773	0.00013925	-0.05945	0.00013925	0.02453		0.00013925	-0.08289	0.00013925	-0.03992	0.00013925	0.003047	0.00013925	-0.01453	0.00013925	0.1066		0.00013925	-0.06531	0.00013925	-0.01062	0.00013925	0.07727	0.00013925	-0.002812	0.00013925	-0.01453		0.00013925	0.05773	0.00013925	0.001094	0.00013925	-0.03992	0.00013925	-0.02625	0.00013925	-0.0243		0.00013925	0.003047	0.00013925	-0.01258	0.00013925
	0.0001395	-0.004765	0.0001395	-0.01062	0.0001395	-0.03016	0.0001395	-0.002812	0.0001395	0.05383		0.0001395	-0.09266	0.0001395	-0.0868	0.0001395	-0.03406	0.0001395	-0.0282	0.0001395	0.1515		0.0001395	-0.09852	0.0001395	-0.03992	0.0001395	0.03039	0.0001395	-0.02039	0.0001395	-0.02625		0.0001395	0.02063	0.0001395	-0.05164	0.0001395	-0.01453	0.0001395	-0.08289	0.0001395	-0.05945		0.0001395	-0.05359	0.0001395	-0.06141	0.0001395
	0.00013975	0.1085	0.00013975	0.04602	0.00013975	-0.002812	0.00013975	0.08898	0.00013975	0.08703		0.00013975	-0.09852	0.00013975	-0.06336	0.00013975	-0.04187	0.00013975	-0.02625	0.00013975	0.1437		0.00013975	-0.118	0.00013975	-0.08484	0.00013975	-0.04383	0.00013975	-0.04578	0.00013975	-0.03602		0.00013975	-0.002812	0.00013975	-0.03797	0.00013975	0.03039	0.00013975	-0.02039	0.00013975	-0.05945		0.00013975	-0.07312	0.00013975	-0.0907	0.00013975
	0.00014	0.1163	0.00014	0.08898	0.00014	0.02063	0.00014	0.1222	0.00014	0.1046		0.00014	-0.1063	0.00014	-0.0282	0.00014	-0.01062	0.00014	-0.03602	0.00014	0.05773		0.00014	-0.1239	0.00014	-0.1239	0.00014	-0.1083	0.00014	-0.07703	0.00014	-0.04383		0.00014	-0.006718	0.00014	-0.002812	0.00014	0.04602	0.00014	0.05383	0.00014	-0.04187		0.00014	-0.0575	0.00014	-0.08875	0.00014
	0.00014025	0.01867	0.00014025	0.07141	0.00014025	0.03039	0.00014025	0.05578	0.00014025	0.07531		0.00014025	-0.1063	0.00014025	-0.03211	0.00014025	0.02063	0.00014025	-0.0575	0.00014025	-0.09852		0.00014025	-0.1337	0.00014025	-0.161	0.00014025	-0.1356	0.00014025	-0.1024	0.00014025	-0.05555		0.00014025	-0.01258	0.00014025	0.003047	0.00014025	0.01477	0.00014025	0.05969	0.00014025	-0.0243		0.00014025	-0.0282	0.00014025	-0.06141	0.00014025
	0.0001405	-0.1239	0.0001405	-0.01648	0.0001405	0.01672	0.0001405	-0.09461	0.0001405	-0.02039		0.0001405	-0.09461	0.0001405	-0.06336	0.0001405	0.0343	0.0001405	-0.05359	0.0001405	-0.2196		0.0001405	-0.161	0.0001405	-0.1688	0.0001405	-0.1337	0.0001405	-0.118	0.0001405	-0.04969		0.0001405	-0.01062	0.0001405	-0.000859	0.0001405	-0.01258	0.0001405	0.01867	0.0001405	-0.004765		0.0001405	0.001094	0.0001405	-0.02039	0.0001405
	0.00014075	-0.1805	0.00014075	-0.1063	0.00014075	-0.02625	0.00014075	-0.1805	0.00014075	-0.1161		0.00014075	-0.07117	0.00014075	-0.07312	0.00014075	0.02258	0.00014075	-0.006718	0.00014075	-0.2118		0.00014075	-0.1805	0.00014075	-0.1434	0.00014075	-0.1044	0.00014075	-0.118	0.00014075	-0.02039		0.00014075	0.008907	0.00014075	0.01672	0.00014075	0.003047	0.00014075	0.001094	0.00014075	0.02258		0.00014075	0.03625	0.00014075	0.02453	0.00014075
	0.000141	-0.1434	0.000141	-0.1122	0.000141	-0.0868	0.000141	-0.1239	0.000141	-0.1337		0.000141	-0.0575	0.000141	-0.03797	0.000141	0.005	0.000141	0.04406	0.000141	-0.06531		0.000141	-0.1688	0.000141	-0.1063	0.000141	-0.05359	0.000141	-0.1044	0.000141	0.01672		0.000141	0.04406	0.000141	0.05969	0.000141	0.04016	0.000141	0.04797	0.000141	0.04602		0.000141	0.06359	0.000141	0.05969	0.000141
	0.00014125	-0.0907	0.00014125	-0.04773	0.00014125	-0.1259	0.00014125	0.006953	0.00014125	-0.07312		0.00014125	-0.07312	0.00014125	0.003047	0.00014125	-0.01062	0.00014125	0.05578	0.00014125	0.1007		0.00014125	-0.1317	0.00014125	-0.06922	0.00014125	-0.01258	0.00014125	-0.07312	0.00014125	0.02453		0.00014125	0.06359	0.00014125	0.08117	0.00014125	0.05383	0.00014125	0.09289	0.00014125	0.04406		0.00014125	0.06555	0.00014125	0.07336	0.00014125
	0.0001415	-0.06531	0.0001415	0.01086	0.0001415	-0.1122	0.0001415	0.07336	0.0001415	0.01672		0.0001415	-0.1024	0.0001415	0.01477	0.0001415	-0.01258	0.0001415	0.02453	0.0001415	0.1866		0.0001415	-0.1063	0.0001415	-0.05164	0.0001415	-0.004765	0.0001415	-0.04383	0.0001415	-0.01258		0.0001415	0.05773	0.0001415	0.05578	0.0001415	0.03234	0.0001415	0.08703	0.0001415	0.01867		0.0001415	0.04992	0.0001415	0.0675	0.0001415
	0.00014175	-0.04383	0.00014175	0.02844	0.00014175	-0.03797	0.00014175	0.06164	0.00014175	0.06945		0.00014175	-0.1044	0.00014175	0.008907	0.00014175	0.001094	0.00014175	-0.004765	0.00014175	0.1534		0.00014175	-0.1005	0.00014175	-0.04773	0.00014175	-0.03406	0.00014175	-0.0282	0.00014175	-0.05945		0.00014175	0.04797	0.00014175	0.01867	0.00014175	0.01086	0.00014175	0.04992	0.00014175	-0.006718		0.00014175	0.04211	0.00014175	0.05773	0.00014175
	0.000142	0.01086	0.000142	0.04797	0.000142	0.05383	0.000142	0.02063	0.000142	0.09289		0.000142	-0.05945	0.000142	0.01867	0.000142	0.03039	0.000142	0.005	0.000142	0.07727		0.000142	-0.1102	0.000142	-0.05164	0.000142	-0.08484	0.000142	-0.03992	0.000142	-0.07117		0.000142	0.05383	0.000142	0.02648	0.000142	0.02844	0.000142	0.03234	0.000142	-0.000859		0.000142	0.05969	0.000142	0.06164	0.000142
	0.00014225	0.06945	0.00014225	0.07727	0.00014225	0.09875	0.00014225	0.01477	0.00014225	0.1066		0.00014225	-0.004765	0.00014225	0.03234	0.00014225	0.05383	0.00014225	0.03234	0.00014225	0.01867		0.00014225	-0.1122	0.00014225	-0.06922	0.00014225	-0.1278	0.00014225	-0.07312	0.00014225	-0.04578		0.00014225	0.07141	0.00014225	0.07336	0.00014225	0.06359	0.00014225	0.05383	0.00014225	0.0343		0.00014225	0.07922	0.00014225	0.06945	0.00014225
	0.0001425	0.07531	0.0001425	0.09289	0.0001425	0.08508	0.0001425	0.04016	0.0001425	0.1124		0.0001425	-0.006718	0.0001425	0.02063	0.0001425	0.04992	0.0001425	0.01867	0.0001425	-0.01648		0.0001425	-0.1102	0.0001425	-0.1024	0.0001425	-0.1512	0.0001425	-0.1044	0.0001425	-0.01844		0.0001425	0.07531	0.0001425	0.0968	0.0001425	0.07141	0.0001425	0.06945	0.0001425	0.06359		0.0001425	0.06359	0.0001425	0.0675	0.0001425
	0.00014275	0.006953	0.00014275	0.05969	0.00014275	0.01867	0.00014275	0.03039	0.00014275	0.07727		0.00014275	-0.08094	0.00014275	-0.0282	0.00014275	0.01672	0.00014275	-0.03797	0.00014275	-0.0575		0.00014275	-0.1278	0.00014275	-0.1395	0.00014275	-0.161	0.00014275	-0.1141	0.00014275	-0.0243		0.00014275	0.04406	0.00014275	0.07141	0.00014275	0.04211	0.00014275	0.03625	0.00014275	0.06945		0.00014275	0.003047	0.00014275	0.03625	0.00014275
	0.000143	-0.09656	0.000143	-0.03016	0.000143	-0.06141	0.000143	-0.0282	0.000143	-0.0243		0.000143	-0.1512	0.000143	-0.08484	0.000143	-0.02039	0.000143	-0.07703	0.000143	-0.1044		0.000143	-0.1688	0.000143	-0.163	0.000143	-0.1571	0.000143	-0.1005	0.000143	-0.05555		0.000143	-0.01258	0.000143	-0.002812	0.000143	-0.000859	0.000143	-0.03016	0.000143	0.05969		0.000143	-0.07312	0.000143	-0.01648	0.000143
	0.00014325	-0.1493	0.00014325	-0.1005	0.00014325	-0.09852	0.00014325	-0.09656	0.00014325	-0.1434		0.00014325	-0.1591	0.00014325	-0.09266	0.00014325	-0.04578	0.00014325	-0.04578	0.00014325	-0.12		0.00014325	-0.2001	0.00014325	-0.1493	0.00014325	-0.1376	0.00014325	-0.07312	0.00014325	-0.07898		0.00014325	-0.05555	0.00014325	-0.06141	0.00014325	-0.006718	0.00014325	-0.07117	0.00014325	0.04797		0.00014325	-0.09656	0.00014325	-0.05555	0.00014325
	0.0001435	-0.1434	0.0001435	-0.09656	0.0001435	-0.08289	0.0001435	-0.1083	0.0001435	-0.1942		0.0001435	-0.1063	0.0001435	-0.06336	0.0001435	-0.05555	0.0001435	0.01672	0.0001435	-0.08875		0.0001435	-0.2001	0.0001435	-0.1161	0.0001435	-0.1102	0.0001435	-0.04578	0.0001435	-0.07898		0.0001435	-0.04969	0.0001435	-0.04383	0.0001435	0.01867	0.0001435	-0.03602	0.0001435	0.04211		0.0001435	-0.06141	0.0001435	-0.04969	0.0001435
	0.00014375	-0.12	0.00014375	-0.04383	0.00014375	-0.04383	0.00014375	-0.05359	0.00014375	-0.1454		0.00014375	-0.06922	0.00014375	-0.03211	0.00014375	-0.06336	0.00014375	0.04602	0.00014375	-0.0243		0.00014375	-0.1649	0.00014375	-0.07703	0.00014375	-0.07508	0.00014375	-0.0282	0.00014375	-0.06727		0.00014375	-0.008672	0.00014375	0.01086	0.00014375	0.0343	0.00014375	0.03234	0.00014375	0.02453		0.00014375	-0.006718	0.00014375	-0.004765	0.00014375
	0.000144	-0.09656	0.000144	-0.004765	0.000144	-0.01258	0.000144	0.02063	0.000144	-0.0243		0.000144	-0.09461	0.000144	-0.02039	0.000144	-0.06336	0.000144	0.01281	0.000144	0.02258		0.000144	-0.1259	0.000144	-0.05359	0.000144	-0.05164	0.000144	-0.02234	0.000144	-0.06336		0.000144	0.03039	0.000144	0.05188	0.000144	0.02453	0.000144	0.0675	0.000144	-0.000859		0.000144	0.01477	0.000144	0.04211	0.000144
	0.00014425	-0.04187	0.00014425	0.01086	0.00014425	0.005	0.00014425	0.06945	0.00014425	0.08898		0.00014425	-0.1317	0.00014425	-0.006718	0.00014425	-0.03992	0.00014425	-0.03797	0.00014425	0.04992		0.00014425	-0.1102	0.00014425	-0.04773	0.00014425	-0.05359	0.00014425	-0.02039	0.00014425	-0.06141		0.00014425	0.05383	0.00014425	0.06164	0.00014425	0.001094	0.00014425	0.05578	0.00014425	-0.01062		0.00014425	0.006953	0.00014425	0.05969	0.00014425
	0.0001445	0.04211	0.0001445	0.0382	0.0001445	0.02063	0.0001445	0.08703	0.0001445	0.1652		0.0001445	-0.1102	0.0001445	0.02453	0.0001445	0.006953	0.0001445	-0.05555	0.0001445	0.07141		0.0001445	-0.1083	0.0001445	-0.06141	0.0001445	-0.07117	0.0001445	-0.02039	0.0001445	-0.05164		0.0001445	0.05383	0.0001445	0.05383	0.0001445	-0.01258	0.0001445	0.008907	0.0001445	0.01477		0.0001445	-0.01062	0.0001445	0.04211	0.0001445
	0.00014475	0.09289	0.00014475	0.08313	0.00014475	0.0343	0.00014475	0.07531	0.00014475	0.1769		0.00014475	-0.0282	0.00014475	0.04992	0.00014475	0.0382	0.00014475	-0.03211	0.00014475	0.07727		0.00014475	-0.1063	0.00014475	-0.08875	0.00014475	-0.08484	0.00014475	-0.02234	0.00014475	-0.03797		0.00014475	0.02648	0.00014475	0.03625	0.00014475	-0.006718	0.00014475	-0.04187	0.00014475	0.05773		0.00014475	-0.0282	0.00014475	-0.008672	0.00014475
	0.000145	0.0675	0.000145	0.09875	0.000145	0.02453	0.000145	0.02453	0.000145	0.1046		0.000145	0.008907	0.000145	0.02648	0.000145	0.02453	0.000145	-0.000859	0.000145	0.04211		0.000145	-0.1122	0.000145	-0.12	0.000145	-0.09266	0.000145	-0.03211	0.000145	-0.03406		0.000145	-0.01844	0.000145	0.005	0.000145	0.003047	0.000145	-0.08094	0.000145	0.07922		0.000145	-0.05945	0.000145	-0.06922	0.000145
	0.00014525	-0.0575	0.00014525	0.05188	0.00014525	-0.02625	0.00014525	-0.05359	0.00014525	-0.02039		0.00014525	-0.05945	0.00014525	-0.05164	0.00014525	-0.03602	0.00014525	0.01086	0.00014525	-0.05164		0.00014525	-0.1317	0.00014525	-0.1434	0.00014525	-0.09656	0.00014525	-0.04383	0.00014525	-0.05164		0.00014525	-0.06336	0.00014525	-0.04383	0.00014525	0.005	0.00014525	-0.09266	0.00014525	0.05383		0.00014525	-0.1024	0.00014525	-0.1063	0.00014525
	0.0001455	-0.1864	0.0001455	-0.08289	0.0001455	-0.09852	0.0001455	-0.1102	0.0001455	-0.161		0.0001455	-0.1766	0.0001455	-0.1278	0.0001455	-0.09656	0.0001455	0.006953	0.0001455	-0.1395		0.0001455	-0.1688	0.0001455	-0.1415	0.0001455	-0.09852	0.0001455	-0.05359	0.0001455	-0.06922		0.0001455	-0.07703	0.0001455	-0.08484	0.0001455	0.005	0.0001455	-0.07117	0.0001455	-0.004765		0.0001455	-0.1356	0.0001455	-0.118	0.0001455
	0.00014575	-0.2098	0.00014575	-0.1942	0.00014575	-0.1337	0.00014575	-0.1083	0.00014575	-0.2177		0.00014575	-0.2235	0.00014575	-0.1552	0.00014575	-0.1102	0.00014575	-0.01062	0.00014575	-0.1493		0.00014575	-0.1884	0.00014575	-0.118	0.00014575	-0.0907	0.00014575	-0.05555	0.00014575	-0.07508		0.00014575	-0.0575	0.00014575	-0.08484	0.00014575	0.006953	0.00014575	-0.008672	0.00014575	-0.05555		0.00014575	-0.1356	0.00014575	-0.1063	0.00014575
	0.000146	-0.1337	0.000146	-0.1864	0.000146	-0.1005	0.000146	-0.05945	0.000146	-0.1571		0.000146	-0.1649	0.000146	-0.1259	0.000146	-0.07312	0.000146	-0.03992	0.000146	-0.0868		0.000146	-0.1669	0.000146	-0.08094	0.000146	-0.06141	0.000146	-0.0575	0.000146	-0.06141		0.000146	-0.02039	0.000146	-0.03992	0.000146	0.01477	0.000146	0.05383	0.000146	-0.0575		0.000146	-0.08484	0.000146	-0.08094	0.000146
	0.00014625	-0.03602	0.00014625	-0.05555	0.00014625	-0.01062	0.00014625	-0.006718	0.00014625	-0.008672		0.00014625	-0.07312	0.00014625	-0.06922	0.00014625	-0.01453	0.00014625	-0.05945	0.00014625	-0.01062		0.00014625	-0.1239	0.00014625	-0.05164	0.00014625	-0.01453	0.00014625	-0.05555	0.00014625	-0.04578		0.00014625	0.006953	0.00014625	0.01086	0.00014625	0.01672	0.00014625	0.07922	0.00014625	-0.03016		0.00014625	-0.002812	0.00014625	-0.04383	0.00014625
	0.0001465	0.005	0.0001465	0.09484	0.0001465	0.05383	0.0001465	0.03039	0.0001465	0.1066		0.0001465	-0.04187	0.0001465	-0.002812	0.0001465	0.02453	0.0001465	-0.04969	0.0001465	0.01867		0.0001465	-0.09656	0.0001465	-0.04578	0.0001465	0.02453	0.0001465	-0.05555	0.0001465	-0.03797		0.0001465	0.02844	0.0001465	0.0382	0.0001465	0.003047	0.0001465	0.06164	0.0001465	-0.006718		0.0001465	0.05188	0.0001465	-0.01258	0.0001465
	0.00014675	0.006953	0.00014675	0.1652	0.00014675	0.05188	0.00014675	0.06164	0.00014675	0.1515		0.00014675	-0.06922	0.00014675	0.05578	0.00014675	0.04406	0.00014675	-0.01062	0.00014675	0.03039		0.00014675	-0.09266	0.00014675	-0.05945	0.00014675	0.0382	0.00014675	-0.04383	0.00014675	-0.03602		0.00014675	0.04406	0.00014675	0.04016	0.00014675	-0.01062	0.00014675	0.008907	0.00014675	0.005		0.00014675	0.05578	0.00014675	0.003047	0.00014675
	0.000147	0.02844	0.000147	0.1163	0.000147	0.001094	0.000147	0.08508	0.000147	0.1144		0.000147	-0.06727	0.000147	0.08313	0.000147	0.04602	0.000147	0.02063	0.000147	0.06555		0.000147	-0.1063	0.000147	-0.07703	0.000147	0.01867	0.000147	-0.02625	0.000147	-0.02625		0.000147	0.05383	0.000147	0.03039	0.000147	-0.01258	0.000147	-0.02234	0.000147	0.01477		0.000147	0.01867	0.000147	0.001094	0.000147
	0.00014725	0.05969	0.00014725	0.0343	0.00014725	-0.04773	0.00014725	0.08703	0.00014725	0.06359		0.00014725	-0.01453	0.00014725	0.0675	0.00014725	0.03625	0.00014725	0.02258	0.00014725	0.1105		0.00014725	-0.1141	0.00014725	-0.09461	0.00014725	-0.02234	0.00014725	-0.01062	0.00014725	-0.01258		0.00014725	0.04992	0.00014725	0.02063	0.00014725	0.006953	0.00014725	-0.002812	0.00014725	0.03234		0.00014725	-0.01453	0.00014725	-0.006718	0.00014725
	0.0001475	0.04211	0.0001475	-0.01062	0.0001475	-0.05555	0.0001475	0.0382	0.0001475	0.02648		0.0001475	0.01281	0.0001475	-0.004765	0.0001475	0.01672	0.0001475	0.008907	0.0001475	0.1222		0.0001475	-0.1122	0.0001475	-0.1102	0.0001475	-0.06922	0.0001475	-0.01844	0.0001475	-0.004765		0.0001475	0.0343	0.0001475	0.01672	0.0001475	0.0382	0.0001475	0.03625	0.0001475	0.03234		0.0001475	-0.01258	0.0001475	-0.004765	0.0001475
	0.00014775	-0.05164	0.00014775	0.01086	0.00014775	-0.03797	0.00014775	-0.05359	0.00014775	0.005		0.00014775	-0.04773	0.00014775	-0.09852	0.00014775	-0.002812	0.00014775	0.006953	0.00014775	0.05188		0.00014775	-0.12	0.00014775	-0.122	0.00014775	-0.1063	0.00014775	-0.05164	0.00014775	-0.008672		0.00014775	0.01477	0.00014775	0.01281	0.00014775	0.05773	0.00014775	0.05383	0.00014775	-0.000859		0.00014775	0.01477	0.00014775	0.006953	0.00014775
	0.000148	-0.1532	0.000148	0.01477	0.000148	-0.03016	0.000148	-0.1102	0.000148	-0.0282		0.000148	-0.1591	0.000148	-0.1356	0.000148	-0.01844	0.000148	0.01477	0.000148	-0.09852		0.000148	-0.1395	0.000148	-0.122	0.000148	-0.1239	0.000148	-0.09266	0.000148	-0.01844		0.000148	0.006953	0.000148	0.006953	0.000148	0.05188	0.000148	0.04016	0.000148	-0.04969		0.000148	0.03234	0.000148	0.02063	0.000148
	0.00014825	-0.1669	0.00014825	-0.07703	0.00014825	-0.03797	0.00014825	-0.0868	0.00014825	-0.08094		0.00014825	-0.2079	0.00014825	-0.118	0.00014825	-0.0282	0.00014825	0.008907	0.00014825	-0.1903		0.00014825	-0.1669	0.00014825	-0.1122	0.00014825	-0.1278	0.00014825	-0.122	0.00014825	-0.03406		0.00014825	0.005	0.00014825	0.003047	0.00014825	0.02844	0.00014825	0.02648	0.00014825	-0.06336		0.00014825	0.01867	0.00014825	0.02258	0.00014825
	0.0001485	-0.0868	0.0001485	-0.1864	0.0001485	-0.04383	0.0001485	-0.03016	0.0001485	-0.1005		0.0001485	-0.1552	0.0001485	-0.07117	0.0001485	-0.0282	0.0001485	-0.02039	0.0001485	-0.1434		0.0001485	-0.1669	0.0001485	-0.09656	0.0001485	-0.1122	0.0001485	-0.1298	0.0001485	-0.04578		0.0001485	0.005	0.0001485	0.01086	0.0001485	0.003047	0.0001485	0.04406	0.0001485	-0.01844		0.0001485	-0.002812	0.0001485	0.01672	0.0001485
	0.00014875	-0.008672	0.00014875	-0.1708	0.00014875	-0.03406	0.00014875	-0.006718	0.00014875	-0.05164		0.00014875	-0.05359	0.00014875	-0.01648	0.00014875	-0.01258	0.00014875	-0.05164	0.00014875	0.008907		0.00014875	-0.1376	0.00014875	-0.08094	0.00014875	-0.07117	0.00014875	-0.118	0.00014875	-0.04773		0.00014875	0.008907	0.00014875	0.0343	0.00014875	0.001094	0.00014875	0.07141	0.00014875	0.04602		0.00014875	0.003047	0.00014875	0.01281	0.00014875
	0.000149	-0.01258	0.000149	0.006953	0.000149	-0.01258	0.000149	-0.01844	0.000149	0.04211		0.000149	-0.004765	0.000149	0.03234	0.000149	0.01672	0.000149	-0.04383	0.000149	0.1183		0.000149	-0.1083	0.000149	-0.06531	0.000149	-0.01844	0.000149	-0.08289	0.000149	-0.03992		0.000149	0.03039	0.000149	0.06164	0.000149	0.02063	0.000149	0.07141	0.000149	0.08313		0.000149	0.04016	0.000149	0.02844	0.000149
	0.00014925	-0.0575	0.00014925	0.1847	0.00014925	0.005	0.00014925	-0.004765	0.00014925	0.0968		0.00014925	-0.03406	0.00014925	0.07141	0.00014925	0.05578	0.00014925	-0.000859	0.00014925	0.1378		0.00014925	-0.08875	0.00014925	-0.05555	0.00014925	0.005	0.00014925	-0.03797	0.00014925	-0.02625		0.00014925	0.06555	0.00014925	0.07922	0.00014925	0.04797	0.00014925	0.04211	0.00014925	0.08313		0.00014925	0.06945	0.00014925	0.04992	0.00014925
	0.0001495	-0.05164	0.0001495	0.2218	0.0001495	0.03039	0.0001495	0.05383	0.0001495	0.09289		0.0001495	-0.07312	0.0001495	0.08703	0.0001495	0.07922	0.0001495	0.04211	0.0001495	0.08703		0.0001495	-0.09656	0.0001495	-0.06141	0.0001495	-0.006718	0.0001495	-0.002812	0.0001495	-0.01062		0.0001495	0.08703	0.0001495	0.08117	0.0001495	0.05969	0.0001495	0.01672	0.0001495	0.06359		0.0001495	0.06555	0.0001495	0.06359	0.0001495
	0.00014975	0.01281	0.00014975	0.09289	0.00014975	0.05188	0.00014975	0.0968	0.00014975	0.05188		0.00014975	-0.06336	0.00014975	0.04992	0.00014975	0.0675	0.00014975	0.06359	0.00014975	0.02844		0.00014975	-0.122	0.00014975	-0.0868	0.00014975	-0.07312	0.00014975	0.003047	0.00014975	-0.01258		0.00014975	0.08313	0.00014975	0.06359	0.00014975	0.05188	0.00014975	0.03625	0.00014975	0.04211		0.00014975	0.02648	0.00014975	0.06164	0.00014975
	0.00015	0.06164	0.00015	-0.05164	0.00015	0.04602	0.00015	0.08117	0.00015	0.01672		0.00015	-0.03211	0.00015	-0.04187	0.00015	0.01281	0.00015	0.05383	0.00015	-0.000859		0.00015	-0.1473	0.00015	-0.122	0.00015	-0.1512	0.00015	-0.02234	0.00015	-0.03211		0.00015	0.05188	0.00015	0.0343	0.00015	0.0382	0.00015	0.06164	0.00015	0.02648		0.00015	-0.01062	0.00015	0.04602	0.00015
	0.00015025	0.03039	0.00015025	-0.0907	0.00015025	-0.002812	0.00015025	-0.01258	0.00015025	0.008907		0.00015025	-0.05164	0.00015025	-0.1298	0.00015025	-0.06531	0.00015025	0.003047	0.00015025	-0.01844		0.00015025	-0.1669	0.00015025	-0.1415	0.00015025	-0.204	0.00015025	-0.07117	0.00015025	-0.05359		0.00015025	0.003047	0.00015025	0.005	0.00015025	0.02648	0.00015025	0.04016	0.00015025	0.01477		0.00015025	-0.02039	0.00015025	0.02258	0.00015025
	0.0001505	-0.07312	0.0001505	-0.04969	0.0001505	-0.08094	0.0001505	-0.1083	0.0001505	-0.008672		0.0001505	-0.1278	0.0001505	-0.1493	0.0001505	-0.12	0.0001505	-0.08094	0.0001505	-0.07117		0.0001505	-0.1747	0.0001505	-0.1395	0.0001505	-0.2118	0.0001505	-0.1141	0.0001505	-0.07312		0.0001505	-0.0282	0.0001505	-0.01258	0.0001505	0.01477	0.0001505	-0.03992	0.0001505	0.008907		0.0001505	-0.01258	0.0001505	0.003047	0.0001505
	0.00015075	-0.1571	0.00015075	-0.05945	0.00015075	-0.12	0.00015075	-0.1141	0.00015075	-0.06922		0.00015075	-0.1903	0.00015075	-0.1024	0.00015075	-0.122	0.00015075	-0.1376	0.00015075	-0.1278		0.00015075	-0.1786	0.00015075	-0.1239	0.00015075	-0.1805	0.00015075	-0.1298	0.00015075	-0.08484		0.00015075	-0.04383	0.00015075	-0.01844	0.00015075	-0.002812	0.00015075	-0.1122	0.00015075	0.01867		0.00015075	-0.03016	0.00015075	-0.01453	0.00015075
	0.000151	-0.1649	0.000151	-0.1317	0.000151	-0.09266	0.000151	-0.04383	0.000151	-0.1141		0.000151	-0.1805	0.000151	-0.02625	0.000151	-0.08484	0.000151	-0.1161	0.000151	-0.1376		0.000151	-0.1708	0.000151	-0.1024	0.000151	-0.1239	0.000151	-0.122	0.000151	-0.0868		0.000151	-0.04969	0.000151	-0.01258	0.000151	-0.0282	0.000151	-0.09461	0.000151	0.04797		0.000151	-0.07898	0.000151	-0.02039	0.000151
	0.00015125	-0.1161	0.00015125	-0.1434	0.00015125	-0.01844	0.00015125	0.01672	0.00015125	-0.08484		0.00015125	-0.1102	0.00015125	0.02063	0.00015125	-0.02625	0.00015125	-0.006718	0.00015125	-0.07703		0.00015125	-0.1454	0.00015125	-0.08484	0.00015125	-0.06336	0.00015125	-0.08289	0.00015125	-0.08484		0.00015125	-0.03992	0.00015125	0.003047	0.00015125	-0.03211	0.00015125	-0.000859	0.00015125	0.0675		0.00015125	-0.1083	0.00015125	-0.02039	0.00015125
	0.0001515	-0.06141	0.0001515	-0.008672	0.0001515	0.03039	0.0001515	0.01867	0.0001515	0.02063		0.0001515	-0.04969	0.0001515	0.02648	0.0001515	0.01477	0.0001515	0.08703	0.0001515	0.008907		0.0001515	-0.1161	0.0001515	-0.06727	0.0001515	-0.01062	0.0001515	-0.03406	0.0001515	-0.06922		0.0001515	-0.01062	0.0001515	0.0343	0.0001515	-0.000859	0.0001515	0.07531	0.0001515	0.0675		0.0001515	-0.07898	0.0001515	-0.01453	0.0001515
	0.00015175	-0.02039	0.00015175	0.1534	0.00015175	0.03234	0.00015175	-0.004765	0.00015175	0.09289		0.00015175	-0.04969	0.00015175	0.005	0.00015175	0.02844	0.00015175	0.09289	0.00015175	0.04602		0.00015175	-0.09266	0.00015175	-0.05945	0.00015175	0.01281	0.00015175	-0.000859	0.00015175	-0.04383		0.00015175	0.03625	0.00015175	0.06555	0.00015175	0.04406	0.00015175	0.08313	0.00015175	0.0382		0.00015175	0.001094	0.00015175	-0.006718	0.00015175
	0.000152	0.006953	0.000152	0.2081	0.000152	0.001094	0.000152	-0.006718	0.000152	0.08703		0.000152	-0.07898	0.000152	-0.01844	0.000152	0.02258	0.000152	0.02258	0.000152	0.02453		0.000152	-0.09656	0.000152	-0.06727	0.000152	-0.002812	0.000152	0.003047	0.000152	-0.0282		0.000152	0.06359	0.000152	0.0675	0.000152	0.06164	0.000152	0.04406	0.000152	-0.000859		0.000152	0.04797	0.000152	-0.006718	0.000152
	0.00015225	0.03039	0.00015225	0.09484	0.00015225	-0.0243	0.00015225	0.02453	0.00015225	0.02453		0.00015225	-0.0907	0.00015225	-0.03602	0.00015225	-0.004765	0.00015225	-0.06922	0.00015225	-0.006718		0.00015225	-0.1259	0.00015225	-0.1005	0.00015225	-0.05555	0.00015225	-0.01062	0.00015225	-0.03016		0.00015225	0.04992	0.00015225	0.03039	0.00015225	0.0382	0.00015225	-0.008672	0.00015225	-0.0243		0.00015225	0.02453	0.00015225	-0.02625	0.00015225
	0.0001525	0.02648	0.0001525	-0.06531	0.0001525	-0.03016	0.0001525	0.04602	0.0001525	-0.01844		0.0001525	-0.07703	0.0001525	-0.04773	0.0001525	-0.03797	0.0001525	-0.08875	0.0001525	0.001094		0.0001525	-0.161	0.0001525	-0.1356	0.0001525	-0.118	0.0001525	-0.03211	0.0001525	-0.04969		0.0001525	0.003047	0.0001525	-0.03602	0.0001525	-0.008672	0.0001525	-0.03992	0.0001525	-0.02625		0.0001525	-0.05945	0.0001525	-0.05555	0.0001525
	0.00015275	-0.02234	0.00015275	-0.1356	0.00015275	-0.03602	0.00015275	0.02453	0.00015275	0.006953		0.00015275	-0.08289	0.00015275	-0.0575	0.00015275	-0.06922	0.00015275	-0.06141	0.00015275	0.0382		0.00015275	-0.1786	0.00015275	-0.1512	0.00015275	-0.1473	0.00015275	-0.04773	0.00015275	-0.06531		0.00015275	-0.03406	0.00015275	-0.08094	0.00015275	-0.03602	0.00015275	-0.05164	0.00015275	-0.01648		0.00015275	-0.1239	0.00015275	-0.07508	0.00015275
	0.000153	-0.09266	0.000153	-0.09852	0.000153	-0.04773	0.000153	-0.0243	0.000153	0.04602		0.000153	-0.1161	0.000153	-0.07117	0.000153	-0.07312	0.000153	-0.05555	0.000153	0.04797		0.000153	-0.1669	0.000153	-0.1337	0.000153	-0.1317	0.000153	-0.05555	0.000153	-0.06727		0.000153	-0.03602	0.000153	-0.06727	0.000153	-0.02625	0.000153	-0.04969	0.000153	-0.006718		0.000153	-0.122	0.000153	-0.07508	0.000153
	0.00015325	-0.1298	0.00015325	-0.03797	0.00015325	-0.05359	0.00015325	-0.0575	0.00015325	0.02258		0.00015325	-0.1337	0.00015325	-0.07117	0.00015325	-0.04969	0.00015325	-0.06727	0.00015325	0.003047		0.00015325	-0.1434	0.00015325	-0.09656	0.00015325	-0.08484	0.00015325	-0.06336	0.00015325	-0.05555		0.00015325	-0.01258	0.00015325	-0.02234	0.00015325	0.001094	0.00015325	-0.03016	0.00015325	0.005		0.00015325	-0.06531	0.00015325	-0.05555	0.00015325
	0.0001535	-0.1122	0.0001535	-0.01844	0.0001535	-0.03016	0.0001535	-0.03992	0.0001535	-0.05555		0.0001535	-0.1083	0.0001535	-0.04383	0.0001535	-0.008672	0.0001535	-0.02234	0.0001535	-0.07312		0.0001535	-0.1278	0.0001535	-0.05945	0.0001535	-0.02625	0.0001535	-0.07508	0.0001535	-0.03602		0.0001535	-0.006718	0.0001535	0.01281	0.0001535	0.01281	0.0001535	0.006953	0.0001535	0.01086		0.0001535	-0.01062	0.0001535	-0.03211	0.0001535
	0.00015375	-0.05555	0.00015375	-0.004765	0.00015375	0.006953	0.00015375	0.001094	0.00015375	-0.09461		0.00015375	-0.05359	0.00015375	0.001094	0.00015375	0.02258	0.00015375	0.07531	0.00015375	-0.1122		0.00015375	-0.118	0.00015375	-0.04773	0.00015375	0.006953	0.00015375	-0.08094	0.00015375	-0.02234		0.00015375	-0.01453	0.00015375	0.01672	0.00015375	0.01281	0.00015375	0.04797	0.00015375	0.006953		0.00015375	0.01281	0.00015375	-0.008672	0.00015375
	0.000154	-0.004765	0.000154	0.04406	0.000154	0.02844	0.000154	0.02648	0.000154	-0.03211		0.000154	-0.03211	0.000154	0.02648	0.000154	0.0343	0.000154	0.128	0.000154	-0.08289		0.000154	-0.1083	0.000154	-0.0575	0.000154	0.02063	0.000154	-0.07117	0.000154	-0.01844		0.000154	-0.002812	0.000154	0.01477	0.000154	0.01867	0.000154	0.06945	0.000154	-0.006718		0.000154	0.02844	0.000154	0.006953	0.000154
	0.00015425	0.005	0.00015425	0.08703	0.00015425	0.01281	0.00015425	0.02844	0.00015425	0.06555		0.00015425	-0.07312	0.00015425	0.01086	0.00015425	0.0343	0.00015425	0.07531	0.00015425	-0.002812		0.00015425	-0.1005	0.00015425	-0.07117	0.00015425	0.01672	0.00015425	-0.04578	0.00015425	-0.01844		0.00015425	0.0382	0.00015425	0.02453	0.00015425	0.03234	0.00015425	0.06945	0.00015425	-0.02234		0.00015425	0.04992	0.00015425	0.01672	0.00015425
	0.0001545	-0.01258	0.0001545	0.08898	0.0001545	-0.03406	0.0001545	0.01672	0.0001545	0.1085		0.0001545	-0.118	0.0001545	-0.0282	0.0001545	0.0343	0.0001545	-0.07898	0.0001545	0.0675		0.0001545	-0.1024	0.0001545	-0.08289	0.0001545	-0.000859	0.0001545	-0.02234	0.0001545	-0.01844		0.0001545	0.07531	0.0001545	0.04406	0.0001545	0.04211	0.0001545	0.05383	0.0001545	-0.01844		0.0001545	0.06359	0.0001545	0.01281	0.0001545
	0.00015475	-0.02625	0.00015475	0.04602	0.00015475	-0.07898	0.00015475	0.01477	0.00015475	0.09484		0.00015475	-0.118	0.00015475	-0.04383	0.00015475	0.03234	0.00015475	-0.1786	0.00015475	0.0968		0.00015475	-0.118	0.00015475	-0.09852	0.00015475	-0.04383	0.00015475	-0.01453	0.00015475	-0.02039		0.00015475	0.07531	0.00015475	0.04406	0.00015475	0.0343	0.00015475	0.03234	0.00015475	-0.002812		0.00015475	0.04992	0.00015475	-0.006718	0.00015475
	0.000155	-0.01844	0.000155	-0.008672	0.000155	-0.08289	0.000155	0.02258	0.000155	0.04992		0.000155	-0.07703	0.000155	-0.01844	0.000155	0.02063	0.000155	-0.1102	0.000155	0.1007		0.000155	-0.1395	0.000155	-0.1161	0.000155	-0.09461	0.000155	-0.0282	0.000155	-0.03016		0.000155	0.04016	0.000155	0.01672	0.000155	0.01867	0.000155	0.01672	0.000155	0.01086		0.000155	0.003047	0.000155	-0.03602	0.000155
	0.00015525	-0.008672	0.00015525	-0.03992	0.00015525	-0.04969	0.00015525	0.02063	0.00015525	0.008907		0.00015525	-0.03797	0.00015525	0.006953	0.00015525	-0.000859	0.00015525	0.03039	0.00015525	0.08508		0.00015525	-0.1552	0.00015525	-0.1259	0.00015525	-0.1278	0.00015525	-0.05164	0.00015525	-0.03797		0.00015525	0.001094	0.00015525	-0.01062	0.00015525	0.01672	0.00015525	0.01477	0.00015525	0.01477		0.00015525	-0.03992	0.00015525	-0.04187	0.00015525
	0.0001555	-0.02234	0.0001555	-0.05555	0.0001555	-0.006718	0.0001555	0.003047	0.0001555	-0.01648		0.0001555	-0.03992	0.0001555	-0.004765	0.0001555	-0.01844	0.0001555	0.08313	0.0001555	0.04797		0.0001555	-0.1532	0.0001555	-0.12	0.0001555	-0.1259	0.0001555	-0.06727	0.0001555	-0.03992		0.0001555	-0.004765	0.0001555	-0.002812	0.0001555	0.02648	0.0001555	0.02648	0.0001555	0.01477		0.0001555	-0.04578	0.0001555	-0.01648	0.0001555
	0.00015575	-0.06141	0.00015575	-0.06727	0.00015575	0.01672	0.00015575	-0.02234	0.00015575	-0.05359		0.00015575	-0.06922	0.00015575	-0.05555	0.00015575	-0.01062	0.00015575	0.04406	0.00015575	-0.01648		0.00015575	-0.1356	0.00015575	-0.09852	0.00015575	-0.09852	0.00015575	-0.06727	0.00015575	-0.03211		0.00015575	0.006953	0.00015575	0.03039	0.00015575	0.03039	0.00015575	0.03625	0.00015575	0.02453		0.00015575	-0.01453	0.00015575	0.02453	0.00015575
	0.000156	-0.0907	0.000156	-0.03992	0.000156	0.02258	0.000156	-0.03797	0.000156	-0.08289		0.000156	-0.08484	0.000156	-0.08289	0.000156	0.006953	0.000156	-0.01062	0.000156	-0.08484		0.000156	-0.1161	0.000156	-0.06727	0.000156	-0.06141	0.000156	-0.05945	0.000156	-0.02234		0.000156	0.008907	0.000156	0.04992	0.000156	0.02063	0.000156	0.02453	0.000156	0.04211		0.000156	0.01086	0.000156	0.05578	0.000156
	0.00015625	-0.07898	0.00015625	0.02258	0.00015625	0.01867	0.00015625	-0.03211	0.00015625	-0.06336		0.00015625	-0.09461	0.00015625	-0.04969	0.00015625	0.01281	0.00015625	0.003047	0.00015625	-0.1141		0.00015625	-0.1044	0.00015625	-0.0575	0.00015625	-0.03797	0.00015625	-0.05555	0.00015625	-0.02039		0.00015625	0.005	0.00015625	0.04016	0.00015625	0.01477	0.00015625	0.001094	0.00015625	0.05383		0.00015625	0.02648	0.00015625	0.06359	0.00015625
	0.0001565	-0.05555	0.0001565	0.07727	0.0001565	0.01281	0.0001565	-0.01844	0.0001565	-0.002812		0.0001565	-0.1122	0.0001565	0.008907	0.0001565	-0.002812	0.0001565	0.04602	0.0001565	-0.07117		0.0001565	-0.1044	0.0001565	-0.06531	0.0001565	-0.03992	0.0001565	-0.06141	0.0001565	-0.03211		0.0001565	0.02063	0.0001565	0.02258	0.0001565	0.03039	0.0001565	0.003047	0.0001565	0.05578		0.0001565	0.04016	0.0001565	0.06164	0.0001565
	0.00015675	-0.04187	0.00015675	0.07141	0.00015675	-0.000859	0.00015675	-0.004765	0.00015675	0.05578		0.00015675	-0.1337	0.00015675	0.03625	0.00015675	-0.01453	0.00015675	0.02648	0.00015675	0.02453		0.00015675	-0.122	0.00015675	-0.08289	0.00015675	-0.05164	0.00015675	-0.07508	0.00015675	-0.04773		0.00015675	0.06164	0.00015675	0.0382	0.00015675	0.05578	0.00015675	0.04211	0.00015675	0.05383		0.00015675	0.05578	0.00015675	0.05188	0.00015675
	0.000157	-0.04969	0.000157	0.005	0.000157	-0.0243	0.000157	0.01086	0.000157	0.07336		0.000157	-0.1278	0.000157	0.01477	0.000157	-0.006718	0.000157	-0.06141	0.000157	0.09289		0.000157	-0.1376	0.000157	-0.09656	0.000157	-0.07117	0.000157	-0.0868	0.000157	-0.05555		0.000157	0.08508	0.000157	0.07336	0.000157	0.05383	0.000157	0.08313	0.000157	0.05188		0.000157	0.05188	0.000157	0.03625	0.000157
	0.00015725	-0.05164	0.00015725	-0.05359	0.00015725	-0.05945	0.00015725	0.03625	0.00015725	0.06555		0.00015725	-0.07703	0.00015725	-0.02625	0.00015725	0.008907	0.00015725	-0.1141	0.00015725	0.1027		0.00015725	-0.1493	0.00015725	-0.1083	0.00015725	-0.1024	0.00015725	-0.08875	0.00015725	-0.05555		0.00015725	0.0675	0.00015725	0.08117	0.00015725	0.01672	0.00015725	0.07922	0.00015725	0.04406		0.00015725	0.008907	0.00015725	0.005	0.00015725
	0.0001575	-0.03211	0.0001575	-0.04187	0.0001575	-0.07508	0.0001575	0.04797	0.0001575	0.04992		0.0001575	-0.02039	0.0001575	-0.04578	0.0001575	0.006953	0.0001575	-0.06141	0.0001575	0.04211		0.0001575	-0.1512	0.0001575	-0.12	0.0001575	-0.1376	0.0001575	-0.07703	0.0001575	-0.05164		0.0001575	0.001094	0.0001575	0.04602	0.0001575	-0.0243	0.0001575	0.01086	0.0001575	0.02844		0.0001575	-0.06727	0.0001575	-0.02625	0.0001575
	0.00015775	-0.008672	0.00015775	0.008907	0.00015775	-0.06531	0.00015775	0.02453	0.00015775	0.02453		0.00015775	-0.03406	0.00015775	-0.04969	0.00015775	-0.0282	0.00015775	0.02648	0.00015775	-0.06727		0.00015775	-0.1434	0.00015775	-0.1298	0.00015775	-0.1688	0.00015775	-0.0575	0.00015775	-0.05555		0.00015775	-0.06141	0.00015775	-0.01844	0.00015775	-0.02625	0.00015775	-0.07703	0.00015775	0.01281		0.00015775	-0.1122	0.00015775	-0.04383	0.00015775
	0.000158	-0.01453	0.000158	0.01672	0.000158	-0.03016	0.000158	-0.02625	0.000158	-0.03016		0.000158	-0.1122	0.000158	-0.06922	0.000158	-0.07312	0.000158	0.04797	0.000158	-0.1376		0.000158	-0.1376	0.000158	-0.1278	0.000158	-0.163	0.000158	-0.03992	0.000158	-0.06531		0.000158	-0.06531	0.000158	-0.05164	0.000158	0.01086	0.000158	-0.09656	0.000158	0.01477		0.000158	-0.09656	0.000158	-0.0282	0.000158
	0.00015825	-0.0575	0.00015825	-0.0243	0.00015825	0.001094	0.00015825	-0.07898	0.00015825	-0.09852		0.00015825	-0.1786	0.00015825	-0.1024	0.00015825	-0.09461	0.00015825	-0.01258	0.00015825	-0.1317		0.00015825	-0.1376	0.00015825	-0.1122	0.00015825	-0.1239	0.00015825	-0.04187	0.00015825	-0.06336		0.00015825	-0.01648	0.00015825	-0.01844	0.00015825	0.04797	0.00015825	-0.03992	0.00015825	0.0343		0.00015825	-0.03406	0.00015825	0.005	0.00015825
	0.0001585	-0.1063	0.0001585	-0.05359	0.0001585	0.01281	0.0001585	-0.0907	0.0001585	-0.12		0.0001585	-0.161	0.0001585	-0.1044	0.0001585	-0.08289	0.0001585	-0.07508	0.0001585	-0.08094		0.0001585	-0.1356	0.0001585	-0.08484	0.0001585	-0.07508	0.0001585	-0.06141	0.0001585	-0.05164		0.0001585	0.02453	0.0001585	0.02648	0.0001585	0.04211	0.0001585	0.02453	0.0001585	0.05383		0.0001585	0.003047	0.0001585	0.02844	0.0001585
	0.00015875	-0.12	0.00015875	-0.02625	0.00015875	0.005	0.00015875	-0.06336	0.00015875	-0.06336		0.00015875	-0.0907	0.00015875	-0.04969	0.00015875	-0.0575	0.00015875	-0.06336	0.00015875	-0.01648		0.00015875	-0.1317	0.00015875	-0.06531	0.00015875	-0.04187	0.00015875	-0.08289	0.00015875	-0.04383		0.00015875	0.03625	0.00015875	0.04602	0.00015875	0.003047	0.00015875	0.04602	0.00015875	0.04992		0.00015875	-0.004765	0.00015875	0.02648	0.00015875
	0.000159	-0.09656	0.000159	0.02258	0.000159	-0.006718	0.000159	-0.01648	0.000159	0.03234		0.000159	-0.03992	0.000159	0.02648	0.000159	-0.02234	0.000159	0.005	0.000159	0.01086		0.000159	-0.1278	0.000159	-0.06727	0.000159	-0.03602	0.000159	-0.0907	0.000159	-0.04969		0.000159	0.02648	0.000159	0.03234	0.000159	-0.02234	0.000159	0.0382	0.000159	0.02648		0.000159	-0.03406	0.000159	0.003047	0.000159
	0.00015925	-0.04578	0.00015925	0.03625	0.00015925	-0.01453	0.00015925	0.02258	0.00015925	0.08703		0.00015925	-0.06336	0.00015925	0.06164	0.00015925	0.01281	0.00015925	0.04211	0.00015925	0.01867		0.00015925	-0.1278	0.00015925	-0.08484	0.00015925	-0.04187	0.00015925	-0.08094	0.00015925	-0.06336		0.00015925	0.01867	0.00015925	0.01867	0.00015925	-0.01062	0.00015925	0.0343	0.00015925	0.003047		0.00015925	-0.03211	0.00015925	-0.02625	0.00015925
	0.0001595	-0.002812	0.0001595	0.008907	0.0001595	-0.02234	0.0001595	0.05969	0.0001595	0.09289		0.0001595	-0.1102	0.0001595	0.0382	0.0001595	0.04016	0.0001595	0.02844	0.0001595	0.01477		0.0001595	-0.1356	0.0001595	-0.1083	0.0001595	-0.05164	0.0001595	-0.0575	0.0001595	-0.06922		0.0001595	0.01281	0.0001595	0.02063	0.0001595	0.01867	0.0001595	0.0382	0.0001595	-0.002812		0.0001595	-0.000859	0.0001595	-0.04969	0.0001595
	0.00015975	0.01281	0.00015975	0.003047	0.00015975	-0.03602	0.00015975	0.07727	0.00015975	0.07727		0.00015975	-0.1083	0.00015975	-0.02234	0.00015975	0.03625	0.00015975	-0.008672	0.00015975	0.01281		0.00015975	-0.1434	0.00015975	-0.12	0.00015975	-0.06141	0.00015975	-0.03992	0.00015975	-0.05359		0.00015975	-0.000859	0.00015975	0.02258	0.00015975	0.02844	0.00015975	0.01672	0.00015975	-0.006718		0.00015975	0.01281	0.00015975	-0.05945	0.00015975
	0.00016	0.005	0.00016	0.03234	0.00016	-0.05359	0.00016	0.06359	0.00016	0.05383		0.00016	-0.06141	0.00016	-0.07312	0.00016	-0.000859	0.00016	-0.03211	0.00016	0.003047		0.00016	-0.1473	0.00016	-0.1259	0.00016	-0.08289	0.00016	-0.03406	0.00016	-0.03406		0.00016	-0.02039	0.00016	-0.000859	0.00016	0.01281	0.00016	-0.03211	0.00016	-0.0243		0.00016	-0.01844	0.00016	-0.05359	0.00016
	0.00016025	-0.02039	0.00016025	0.06164	0.00016025	-0.06141	0.00016025	-0.000859	0.00016025	0.02063		0.00016025	-0.03406	0.00016025	-0.08875	0.00016025	-0.05555	0.00016025	-0.03992	0.00016025	-0.01258		0.00016025	-0.1415	0.00016025	-0.1259	0.00016025	-0.1063	0.00016025	-0.04383	0.00016025	-0.0282		0.00016025	-0.0282	0.00016025	-0.04187	0.00016025	-0.000859	0.00016025	-0.05945	0.00016025	-0.04969		0.00016025	-0.06727	0.00016025	-0.03797	0.00016025
	0.0001605	-0.05359	0.0001605	0.0343	0.0001605	-0.04187	0.0001605	-0.0868	0.0001605	-0.03992		0.0001605	-0.08289	0.0001605	-0.08484	0.0001605	-0.07703	0.0001605	-0.04383	0.0001605	-0.0282		0.0001605	-0.1356	0.0001605	-0.12	0.0001605	-0.1141	0.0001605	-0.05359	0.0001605	-0.03406		0.0001605	-0.002812	0.0001605	-0.05945	0.0001605	0.01281	0.0001605	-0.01453	0.0001605	-0.04773		0.0001605	-0.07117	0.0001605	-0.01648	0.0001605
	0.00016075	-0.08094	0.00016075	-0.04578	0.00016075	-0.01453	0.00016075	-0.118	0.00016075	-0.09656		0.00016075	-0.1512	0.00016075	-0.07508	0.00016075	-0.04773	0.00016075	-0.03797	0.00016075	-0.0282		0.00016075	-0.1337	0.00016075	-0.1044	0.00016075	-0.1005	0.00016075	-0.06531	0.00016075	-0.04187		0.00016075	0.03234	0.00016075	-0.02625	0.00016075	0.0343	0.00016075	0.05773	0.00016075	-0.01453		0.00016075	-0.01258	0.00016075	-0.004765	0.00016075
	0.000161	-0.09852	0.000161	-0.09852	0.000161	0.003047	0.000161	-0.07312	0.000161	-0.08875		0.000161	-0.163	0.000161	-0.05164	0.000161	-0.002812	0.000161	-0.01648	0.000161	-0.006718		0.000161	-0.1356	0.000161	-0.07898	0.000161	-0.06336	0.000161	-0.07117	0.000161	-0.03992		0.000161	0.05188	0.000161	0.01867	0.000161	0.03234	0.000161	0.08508	0.000161	0.01672		0.000161	0.04602	0.000161	-0.002812	0.000161
	0.00016125	-0.09461	0.00016125	-0.06336	0.00016125	0.003047	0.00016125	0.008907	0.00016125	-0.01062		0.00016125	-0.0907	0.00016125	-0.004765	0.00016125	0.03039	0.00016125	0.01281	0.00016125	0.02453		0.00016125	-0.1356	0.00016125	-0.06141	0.00016125	-0.0243	0.00016125	-0.06531	0.00016125	-0.03211		0.00016125	0.04211	0.00016125	0.04406	0.00016125	0.001094	0.00016125	0.05188	0.00016125	0.02063		0.00016125	0.05383	0.00016125	-0.01062	0.00016125
	0.0001615	-0.06531	0.0001615	0.01672	0.0001615	-0.000859	0.0001615	0.06164	0.0001615	0.07141		0.0001615	-0.004765	0.0001615	0.04211	0.0001615	0.04406	0.0001615	0.03039	0.0001615	0.04992		0.0001615	-0.1259	0.0001615	-0.0575	0.0001615	0.003047	0.0001615	-0.04578	0.0001615	-0.0282		0.0001615	0.01281	0.0001615	0.03625	0.0001615	-0.02625	0.0001615	0.001094	0.0001615	0.001094		0.0001615	0.01086	0.0001615	-0.01648	0.0001615
	0.00016175	-0.006718	0.00016175	0.06945	0.00016175	-0.002812	0.00016175	0.0675	0.00016175	0.1027		0.00016175	0.008907	0.00016175	0.06555	0.00016175	0.05578	0.00016175	0.0343	0.00016175	0.05383		0.00016175	-0.1083	0.00016175	-0.06922	0.00016175	0.008907	0.00016175	-0.02625	0.00016175	-0.03016		0.00016175	-0.002812	0.00016175	0.01672	0.00016175	-0.01062	0.00016175	-0.006718	0.00016175	-0.008672		0.00016175	-0.03016	0.00016175	-0.01844	0.00016175
	0.000162	0.04211	0.000162	0.07531	0.000162	-0.000859	0.000162	0.05578	0.000162	0.08898		0.000162	-0.04383	0.000162	0.04992	0.000162	0.0675	0.000162	0.03234	0.000162	0.04406		0.000162	-0.1005	0.000162	-0.08484	0.000162	-0.008672	0.000162	-0.01648	0.000162	-0.0282		0.000162	-0.000859	0.000162	0.01086	0.000162	0.03625	0.000162	0.02844	0.000162	0.006953		0.000162	-0.01844	0.000162	-0.01453	0.000162
	0.00016225	0.05773	0.00016225	0.05969	0.00016225	-0.01062	0.00016225	0.04992	0.00016225	0.05578		0.00016225	-0.1024	0.00016225	0.003047	0.00016225	0.06164	0.00016225	0.03039	0.00016225	0.04016		0.00016225	-0.1102	0.00016225	-0.09656	0.00016225	-0.04578	0.00016225	-0.0243	0.00016225	-0.02234		0.00016225	0.01086	0.00016225	0.01672	0.00016225	0.07141	0.00016225	0.04992	0.00016225	0.03625		0.00016225	0.02453	0.00016225	-0.01062	0.00016225
	0.0001625	0.01867	0.0001625	0.04016	0.0001625	-0.0243	0.0001625	0.0382	0.0001625	0.02258		0.0001625	-0.1102	0.0001625	-0.04578	0.0001625	0.02063	0.0001625	0.01281	0.0001625	0.04797		0.0001625	-0.1278	0.0001625	-0.1044	0.0001625	-0.0907	0.0001625	-0.03992	0.0001625	-0.01453		0.0001625	0.02844	0.0001625	0.01672	0.0001625	0.07141	0.0001625	0.02453	0.0001625	0.04211		0.0001625	0.04211	0.0001625	0.003047	0.0001625
	0.00016275	-0.05555	0.00016275	0.01672	0.00016275	-0.03992	0.00016275	-0.000859	0.00016275	-0.008672		0.00016275	-0.0868	0.00016275	-0.07898	0.00016275	-0.03992	0.00016275	-0.0282	0.00016275	0.04797		0.00016275	-0.1434	0.00016275	-0.1102	0.00016275	-0.12	0.00016275	-0.0575	0.00016275	-0.01648		0.00016275	0.04602	0.00016275	0.01086	0.00016275	0.04406	0.00016275	-0.004765	0.00016275	0.02648		0.00016275	0.02063	0.00016275	0.02063	0.00016275
	0.000163	-0.1122	0.000163	-0.0282	0.000163	-0.04187	0.000163	-0.06727	0.000163	-0.04969		0.000163	-0.08094	0.000163	-0.08875	0.000163	-0.07312	0.000163	-0.06727	0.000163	0.01672		0.000163	-0.1512	0.000163	-0.1141	0.000163	-0.1259	0.000163	-0.06336	0.000163	-0.0282		0.000163	0.05578	0.000163	0.01672	0.000163	0.01672	0.000163	0.006953	0.000163	0.01281		0.000163	-0.008672	0.000163	0.03625	0.000163
	0.00016325	-0.1239	0.00016325	-0.07508	0.00016325	-0.03211	0.00016325	-0.1024	0.00016325	-0.08094		0.00016325	-0.1044	0.00016325	-0.08094	0.00016325	-0.05359	0.00016325	-0.06141	0.00016325	-0.04187		0.00016325	-0.1454	0.00016325	-0.1063	0.00016325	-0.1122	0.00016325	-0.06141	0.00016325	-0.04187		0.00016325	0.04602	0.00016325	0.0382	0.00016325	0.005	0.00016325	0.04992	0.00016325	0.02453		0.00016325	-0.01453	0.00016325	0.0343	0.00016325
	0.0001635	-0.09852	0.0001635	-0.08875	0.0001635	-0.01648	0.0001635	-0.08289	0.0001635	-0.07703		0.0001635	-0.118	0.0001635	-0.05164	0.0001635	-0.008672	0.0001635	-0.01844	0.0001635	-0.08094		0.0001635	-0.1317	0.0001635	-0.08875	0.0001635	-0.0868	0.0001635	-0.05359	0.0001635	-0.05555		0.0001635	0.01086	0.0001635	0.05578	0.0001635	0.006953	0.0001635	0.06555	0.0001635	0.04992		0.0001635	-0.002812	0.0001635	0.02258	0.0001635
	0.00016375	-0.06922	0.00016375	-0.04773	0.00016375	-0.006718	0.00016375	-0.01258	0.00016375	-0.03016		0.00016375	-0.09852	0.00016375	-0.01062	0.00016375	0.01672	0.00016375	0.02063	0.00016375	-0.05164		0.00016375	-0.122	0.00016375	-0.06922	0.00016375	-0.06141	0.00016375	-0.04969	0.00016375	-0.06336		0.00016375	-0.02625	0.00016375	0.05578	0.00016375	0.006953	0.00016375	0.02258	0.00016375	0.06555		0.00016375	-0.002812	0.00016375	0.01086	0.00016375
	0.000164	-0.04578	0.000164	0.01281	0.000164	0.003047	0.000164	0.04797	0.000164	0.02648		0.000164	-0.06531	0.000164	0.02258	0.000164	0.01477	0.000164	0.03039	0.000164	0.01477		0.000164	-0.1102	0.000164	-0.0575	0.000164	-0.04383	0.000164	-0.04578	0.000164	-0.0575		0.000164	-0.02625	0.000164	0.0382	0.000164	0.006953	0.000164	-0.03992	0.000164	0.06555		0.000164	-0.02625	0.000164	0.01086	0.000164
	0.00016425	-0.0243	0.00016425	0.05188	0.00016425	0.01281	0.00016425	0.06555	0.00016425	0.05969		0.00016425	-0.05555	0.00016425	0.0343	0.00016425	0.003047	0.00016425	0.01867	0.00016425	0.05383		0.00016425	-0.1083	0.00016425	-0.06531	0.00016425	-0.04578	0.00016425	-0.04773	0.00016425	-0.05164		0.00016425	0.005	0.00016425	0.02648	0.00016425	0.01477	0.00016425	-0.04578	0.00016425	0.05578		0.00016425	-0.04969	0.00016425	0.01672	0.00016425
	0.0001645	-0.002812	0.0001645	0.05773	0.0001645	0.01086	0.0001645	0.05773	0.0001645	0.0675		0.0001645	-0.0868	0.0001645	0.02063	0.0001645	-0.002812	0.0001645	0.008907	0.0001645	0.04211		0.0001645	-0.1141	0.0001645	-0.0868	0.0001645	-0.06141	0.0001645	-0.05164	0.0001645	-0.04383		0.0001645	0.04016	0.0001645	0.0343	0.0001645	0.03039	0.0001645	0.01086	0.0001645	0.04992		0.0001645	-0.03992	0.0001645	0.01672	0.0001645
	0.00016475	0.01281	0.00016475	0.0382	0.00016475	-0.01062	0.00016475	0.03234	0.00016475	0.06164		0.00016475	-0.1141	0.00016475	-0.01062	0.00016475	-0.008672	0.00016475	0.008907	0.00016475	-0.01062		0.00016475	-0.1278	0.00016475	-0.1083	0.00016475	-0.0907	0.00016475	-0.0575	0.00016475	-0.03602		0.00016475	0.05383	0.00016475	0.04797	0.00016475	0.04016	0.00016475	0.06164	0.00016475	0.04406		0.00016475	-0.002812	0.00016475	0.003047	0.00016475
	0.000165	0.001094	0.000165	0.006953	0.000165	-0.04773	0.000165	-0.000859	0.000165	0.03625		0.000165	-0.118	0.000165	-0.05555	0.000165	-0.0282	0.000165	-0.000859	0.000165	-0.04773		0.000165	-0.1376	0.000165	-0.122	0.000165	-0.1161	0.000165	-0.06727	0.000165	-0.03992		0.000165	0.04602	0.000165	0.04016	0.000165	0.03039	0.000165	0.05773	0.000165	0.02453		0.000165	0.01086	0.000165	-0.01062	0.000165
	0.00016525	-0.04969	0.00016525	-0.02234	0.00016525	-0.07117	0.00016525	-0.04383	0.00016525	-0.008672		0.00016525	-0.1083	0.00016525	-0.09266	0.00016525	-0.06336	0.00016525	-0.03406	0.00016525	-0.05164		0.00016525	-0.1434	0.00016525	-0.1298	0.00016525	-0.1259	0.00016525	-0.08094	0.00016525	-0.05164		0.00016525	0.02648	0.00016525	0.005	0.00016525	0.006953	0.00016525	0.005	0.00016525	0.006953		0.00016525	-0.01062	0.00016525	-0.01453	0.00016525
	0.0001655	-0.1102	0.0001655	-0.04187	0.0001655	-0.06922	0.0001655	-0.08875	0.0001655	-0.06336		0.0001655	-0.1063	0.0001655	-0.1102	0.0001655	-0.0907	0.0001655	-0.07703	0.0001655	-0.04773		0.0001655	-0.1454	0.0001655	-0.1259	0.0001655	-0.12	0.0001655	-0.0868	0.0001655	-0.06531		0.0001655	0.005	0.0001655	-0.0282	0.0001655	-0.01258	0.0001655	-0.03602	0.0001655	0.001094		0.0001655	-0.05945	0.0001655	-0.01062	0.0001655
	0.00016575	-0.1337	0.00016575	-0.04187	0.00016575	-0.04383	0.00016575	-0.1063	0.00016575	-0.08875		0.00016575	-0.122	0.00016575	-0.1005	0.00016575	-0.1005	0.00016575	-0.0868	0.00016575	-0.06336		0.00016575	-0.1473	0.00016575	-0.1141	0.00016575	-0.1024	0.00016575	-0.08289	0.00016575	-0.07117		0.00016575	-0.02234	0.00016575	-0.03211	0.00016575	-0.01648	0.00016575	-0.03016	0.00016575	0.01477		0.00016575	-0.08289	0.00016575	-0.004765	0.00016575
	0.000166	-0.122	0.000166	-0.0243	0.000166	-0.01258	0.000166	-0.08289	0.000166	-0.06922		0.000166	-0.1298	0.000166	-0.06531	0.000166	-0.07898	0.000166	-0.05555	0.000166	-0.07703		0.000166	-0.1493	0.000166	-0.09266	0.000166	-0.08289	0.000166	-0.06922	0.000166	-0.06727		0.000166	-0.04773	0.000166	-0.000859	0.000166	-0.002812	0.000166	0.003047	0.000166	0.03234		0.000166	-0.05945	0.000166	-0.000859	0.000166
	0.00016625	-0.08094	0.00016625	-0.002812	0.00016625	0.003047	0.00016625	-0.02039	0.00016625	-0.01648		0.00016625	-0.1102	0.00016625	-0.02234	0.00016625	-0.03602	0.00016625	-0.006718	0.00016625	-0.05945		0.00016625	-0.1434	0.00016625	-0.07312	0.00016625	-0.06141	0.00016625	-0.0575	0.00016625	-0.05359		0.00016625	-0.04187	0.00016625	0.0343	0.00016625	0.01867	0.00016625	0.01867	0.00016625	0.0343		0.00016625	-0.006718	0.00016625	0.005	0.00016625
	0.0001665	-0.03602	0.0001665	0.01086	0.0001665	0.005	0.0001665	0.04016	0.0001665	0.03234		0.0001665	-0.07117	0.0001665	0.005	0.0001665	0.008907	0.0001665	0.02063	0.0001665	-0.01258		0.0001665	-0.1317	0.0001665	-0.06727	0.0001665	-0.04578	0.0001665	-0.06336	0.0001665	-0.03797		0.0001665	0.005	0.0001665	0.05188	0.0001665	0.0343	0.0001665	0.02063	0.0001665	0.01867		0.0001665	0.02844	0.0001665	0.01086	0.0001665
	0.00016675	-0.006718	0.00016675	0.01867	0.00016675	-0.004765	0.00016675	0.07141	0.00016675	0.06555		0.00016675	-0.04773	0.00016675	0.01086	0.00016675	0.04016	0.00016675	0.02258	0.00016675	0.02258		0.00016675	-0.1239	0.00016675	-0.07703	0.00016675	-0.04187	0.00016675	-0.07703	0.00016675	-0.0282		0.00016675	0.05578	0.00016675	0.04406	0.00016675	0.04211	0.00016675	0.03234	0.00016675	-0.000859		0.00016675	0.03234	0.00016675	0.006953	0.00016675
	0.000167	0.001094	0.000167	0.02258	0.000167	-0.02234	0.000167	0.07141	0.000167	0.08508		0.000167	-0.06141	0.000167	0.006953	0.000167	0.04602	0.000167	0.005	0.000167	0.02453		0.000167	-0.122	0.000167	-0.1005	0.000167	-0.05555	0.000167	-0.0907	0.000167	-0.03016		0.000167	0.06945	0.000167	0.03039	0.000167	0.03039	0.000167	0.06164	0.000167	-0.02039		0.000167	0.01086	0.000167	-0.01258	0.000167
	0.00016725	-0.000859	0.00016725	0.02453	0.00016725	-0.04187	0.00016725	0.04016	0.00016725	0.08898		0.00016725	-0.0868	0.00016725	-0.004765	0.00016725	0.02648	0.00016725	-0.01062	0.00016725	0.01281		0.00016725	-0.1278	0.00016725	-0.12	0.00016725	-0.07508	0.00016725	-0.0907	0.00016725	-0.04187		0.00016725	0.04211	0.00016725	0.008907	0.00016725	0.01281	0.00016725	0.07531	0.00016725	-0.03797		0.00016725	-0.008672	0.00016725	-0.04773	0.00016725
	0.0001675	-0.01453	0.0001675	0.02844	0.0001675	-0.04578	0.0001675	-0.01062	0.0001675	0.06945		0.0001675	-0.09852	0.0001675	-0.02234	0.0001675	-0.008672	0.0001675	-0.01062	0.0001675	0.01281		0.0001675	-0.1356	0.0001675	-0.1278	0.0001675	-0.0907	0.0001675	-0.07703	0.0001675	-0.05164		0.0001675	-0.004765	0.0001675	-0.01648	0.0001675	-0.006718	0.0001675	0.05188	0.0001675	-0.05359		0.0001675	-0.01453	0.0001675	-0.07312	0.0001675
	0.00016775	-0.03797	0.00016775	0.01477	0.00016775	-0.03992	0.00016775	-0.05555	0.00016775	0.01672		0.00016775	-0.09266	0.00016775	-0.04773	0.00016775	-0.03016	0.00016775	-0.006718	0.00016775	0.02453		0.00016775	-0.1434	0.00016775	-0.1259	0.00016775	-0.09656	0.00016775	-0.05359	0.00016775	-0.04969		0.00016775	-0.02234	0.00016775	-0.04969	0.00016775	-0.01453	0.00016775	-0.002812	0.00016775	-0.05164		0.00016775	-0.01258	0.00016775	-0.06727	0.00016775
	0.000168	-0.06336	0.000168	-0.006718	0.000168	-0.03016	0.000168	-0.07703	0.000168	-0.04969		0.000168	-0.08484	0.000168	-0.06336	0.000168	-0.03406	0.000168	-0.004765	0.000168	0.02258		0.000168	-0.1454	0.000168	-0.1161	0.000168	-0.08484	0.000168	-0.03016	0.000168	-0.03797		0.000168	-0.008672	0.000168	-0.05945	0.000168	-0.006718	0.000168	-0.04187	0.000168	-0.03016		0.000168	-0.01453	0.000168	-0.03797	0.000168
	0.00016825	-0.07703	0.00016825	-0.01648	0.00016825	-0.01648	0.00016825	-0.06336	0.00016825	-0.0868		0.00016825	-0.0868	0.00016825	-0.05945	0.00016825	-0.01453	0.00016825	-0.01258	0.00016825	0.003047		0.00016825	-0.1473	0.00016825	-0.1024	0.00016825	-0.07117	0.00016825	-0.01844	0.00016825	-0.02234		0.00016825	0.006953	0.00016825	-0.03016	0.00016825	0.01086	0.00016825	-0.03602	0.00016825	0.001094		0.00016825	-0.02234	0.00016825	-0.006718	0.00016825
	0.0001685	-0.07117	0.0001685	-0.002812	0.0001685	-0.004765	0.0001685	-0.02234	0.0001685	-0.06727		0.0001685	-0.08875	0.0001685	-0.03016	0.0001685	0.003047	0.0001685	-0.0282	0.0001685	-0.01062		0.0001685	-0.1454	0.0001685	-0.08289	0.0001685	-0.05945	0.0001685	-0.02625	0.0001685	-0.01258		0.0001685	0.008907	0.0001685	0.02063	0.0001685	0.02844	0.0001685	0.001094	0.0001685	0.02453		0.0001685	-0.01453	0.0001685	0.01477	0.0001685
	0.00016875	-0.04773	0.00016875	0.02063	0.00016875	0.005	0.00016875	0.02258	0.00016875	-0.01062		0.00016875	-0.07703	0.00016875	-0.000859	0.00016875	0.02258	0.00016875	-0.03406	0.00016875	-0.002812		0.00016875	-0.1395	0.00016875	-0.06727	0.00016875	-0.04969	0.00016875	-0.05164	0.00016875	-0.01453		0.00016875	0.008907	0.00016875	0.05773	0.00016875	0.0382	0.00016875	0.03234	0.00016875	0.03625		0.00016875	0.01672	0.00016875	0.02844	0.00016875
	0.000169	-0.01844	0.000169	0.0343	0.000169	0.008907	0.000169	0.05773	0.000169	0.04211		0.000169	-0.06141	0.000169	0.01281	0.000169	0.04016	0.000169	-0.01258	0.000169	0.02258		0.000169	-0.1278	0.000169	-0.06336	0.000169	-0.04773	0.000169	-0.07508	0.000169	-0.02234		0.000169	0.03234	0.000169	0.06164	0.000169	0.04211	0.000169	0.05383	0.000169	0.03625		0.000169	0.05383	0.000169	0.03625	0.000169
	0.00016925	-0.002812	0.00016925	0.02258	0.00016925	0.003047	0.00016925	0.07141	0.00016925	0.07727		0.00016925	-0.05359	0.00016925	0.01086	0.00016925	0.04797	0.00016925	0.02648	0.00016925	0.03625		0.00016925	-0.122	0.00016925	-0.07117	0.00016925	-0.05359	0.00016925	-0.08484	0.00016925	-0.03406		0.00016925	0.06164	0.00016925	0.04406	0.00016925	0.04797	0.00016925	0.06555	0.00016925	0.03039		0.00016925	0.06359	0.00016925	0.03039	0.00016925
	0.0001695	-0.002812	0.0001695	0.005	0.0001695	-0.01453	0.0001695	0.06359	0.0001695	0.09289		0.0001695	-0.06727	0.0001695	0.005	0.0001695	0.04016	0.0001695	0.05578	0.0001695	0.03625		0.0001695	-0.118	0.0001695	-0.0868	0.0001695	-0.06141	0.0001695	-0.07117	0.0001695	-0.04383		0.0001695	0.06164	0.0001695	0.02063	0.0001695	0.04602	0.0001695	0.0675	0.0001695	0.02453		0.0001695	0.03625	0.0001695	0.006953	0.0001695
	0.00016975	-0.01648	0.00016975	0.001094	0.00016975	-0.03406	0.00016975	0.03234	0.00016975	0.08703		0.00016975	-0.08094	0.00016975	0.003047	0.00016975	0.01867	0.00016975	0.05188	0.00016975	0.0382		0.00016975	-0.118	0.00016975	-0.1044	0.00016975	-0.07312	0.00016975	-0.03797	0.00016975	-0.05359		0.00016975	0.02648	0.00016975	0.006953	0.00016975	0.03234	0.00016975	0.04797	0.00016975	0.01867		0.00016975	-0.01453	0.00016975	-0.0243	0.00016975
	0.00017	-0.03406	0.00017	0.008907	0.00017	-0.03797	0.00017	-0.004765	0.00017	0.04992		0.00017	-0.08289	0.00017	0.003047	0.00017	-0.000859	0.00017	0.01281	0.00017	0.04992		0.00017	-0.12	0.00017	-0.1102	0.00017	-0.07703	0.00017	-0.006718	0.00017	-0.0575		0.00017	-0.02234	0.00017	0.005	0.00017	0.008907	0.00017	-0.000859	0.00017	0.01477		0.00017	-0.05555	0.00017	-0.03992	0.00017
	0.00017025	-0.04578	0.00017025	0.01672	0.00017025	-0.02039	0.00017025	-0.03016	0.00017025	-0.02234		0.00017025	-0.08094	0.00017025	-0.006718	0.00017025	-0.006718	0.00017025	-0.02625	0.00017025	0.05188		0.00017025	-0.12	0.00017025	-0.1063	0.00017025	-0.07703	0.00017025	0.008907	0.00017025	-0.04969		0.00017025	-0.03602	0.00017025	0.005	0.00017025	-0.002812	0.00017025	-0.05359	0.00017025	0.02648		0.00017025	-0.05945	0.00017025	-0.02625	0.00017025
	0.0001705	-0.04969	0.0001705	0.01086	0.0001705	0.001094	0.0001705	-0.03406	0.0001705	-0.0868		0.0001705	-0.08484	0.0001705	-0.03602	0.0001705	-0.004765	0.0001705	-0.03016	0.0001705	0.02453		0.0001705	-0.12	0.0001705	-0.09656	0.0001705	-0.07703	0.0001705	0.005	0.0001705	-0.03797		0.0001705	-0.006718	0.0001705	0.01281	0.0001705	0.005	0.0001705	-0.06336	0.0001705	0.04797		0.0001705	-0.04187	0.0001705	0.001094	0.0001705
	0.00017075	-0.05164	0.00017075	-0.008672	0.00017075	0.008907	0.00017075	-0.02234	0.00017075	-0.09852		0.00017075	-0.09656	0.00017075	-0.06727	0.00017075	-0.01062	0.00017075	-0.01258	0.00017075	-0.0243		0.00017075	-0.1259	0.00017075	-0.08094	0.00017075	-0.08289	0.00017075	-0.01844	0.00017075	-0.0282		0.00017075	0.02844	0.00017075	0.03625	0.00017075	0.01867	0.00017075	-0.02039	0.00017075	0.06359		0.00017075	-0.02234	0.00017075	0.03039	0.00017075
	0.000171	-0.05359	0.000171	-0.01648	0.000171	-0.002812	0.000171	-0.01258	0.000171	-0.06141		0.000171	-0.1044	0.000171	-0.07312	0.000171	-0.0282	0.000171	-0.01258	0.000171	-0.05945		0.000171	-0.1356	0.000171	-0.07312	0.000171	-0.0907	0.000171	-0.05555	0.000171	-0.0282		0.000171	0.04211	0.000171	0.06359	0.000171	0.02648	0.000171	0.03039	0.000171	0.06945		0.000171	-0.01258	0.000171	0.04016	0.000171
	0.00017125	-0.05359	0.00017125	-0.006718	0.00017125	-0.0243	0.00017125	-0.002812	0.00017125	-0.01062		0.00017125	-0.1044	0.00017125	-0.05359	0.00017125	-0.04383	0.00017125	-0.03406	0.00017125	-0.05555		0.00017125	-0.1395	0.00017125	-0.07312	0.00017125	-0.0907	0.00017125	-0.08875	0.00017125	-0.03602		0.00017125	0.03625	0.00017125	0.06945	0.00017125	0.02453	0.00017125	0.05383	0.00017125	0.06164		0.00017125	-0.006718	0.00017125	0.0382	0.00017125
	0.0001715	-0.05359	0.0001715	0.003047	0.0001715	-0.03602	0.0001715	0.006953	0.0001715	0.02063		0.0001715	-0.1044	0.0001715	-0.01648	0.0001715	-0.03797	0.0001715	-0.03797	0.0001715	-0.03406		0.0001715	-0.1337	0.0001715	-0.07898	0.0001715	-0.07703	0.0001715	-0.09656	0.0001715	-0.04578		0.0001715	0.02648	0.0001715	0.04797	0.0001715	0.01477	0.0001715	0.04016	0.0001715	0.05188		0.0001715	-0.002812	0.0001715	0.03234	0.0001715
	0.00017175	-0.05359	0.00017175	-0.004765	0.00017175	-0.03211	0.00017175	0.01477	0.00017175	0.04211		0.00017175	-0.1102	0.00017175	0.006953	0.00017175	-0.02039	0.00017175	0.003047	0.00017175	-0.01648		0.00017175	-0.1239	0.00017175	-0.09266	0.00017175	-0.06727	0.00017175	-0.08289	0.00017175	-0.05555		0.00017175	0.02063	0.00017175	0.01086	0.00017175	0.01086	0.00017175	0.01086	0.00017175	0.04211		0.00017175	-0.01062	0.00017175	0.01281	0.00017175
	0.000172	-0.06336	0.000172	-0.0243	0.000172	-0.02039	0.000172	0.01086	0.000172	0.05773		0.000172	-0.1141	0.000172	0.003047	0.000172	-0.01453	0.000172	0.05188	0.000172	-0.02039		0.000172	-0.12	0.000172	-0.1063	0.000172	-0.06336	0.000172	-0.05555	0.000172	-0.06336		0.000172	0.005	0.000172	-0.01844	0.000172	0.01281	0.000172	-0.000859	0.000172	0.03039		0.000172	-0.04187	0.000172	-0.01258	0.000172
	0.00017225	-0.06727	0.00017225	-0.03211	0.00017225	-0.01648	0.00017225	-0.004765	0.00017225	0.05969		0.00017225	-0.1024	0.00017225	-0.0243	0.00017225	-0.03211	0.00017225	0.05578	0.00017225	-0.01844		0.00017225	-0.1239	0.00017225	-0.1161	0.00017225	-0.07312	0.00017225	-0.03602	0.00017225	-0.06922		0.00017225	-0.01258	0.00017225	-0.01258	0.00017225	0.01281	0.00017225	0.003047	0.00017225	0.01477		0.00017225	-0.06922	0.00017225	-0.04383	0.00017225
	0.0001725	-0.06922	0.0001725	-0.01258	0.0001725	-0.02039	0.0001725	-0.02234	0.0001725	0.03625		0.0001725	-0.08484	0.0001725	-0.05555	0.0001725	-0.05359	0.0001725	-0.008672	0.0001725	-0.004765		0.0001725	-0.1298	0.0001725	-0.1161	0.0001725	-0.07898	0.0001725	-0.03992	0.0001725	-0.06727		0.0001725	-0.01648	0.0001725	0.01477	0.0001725	0.01281	0.0001725	0.01281	0.0001725	0.001094		0.0001725	-0.07117	0.0001725	-0.05555	0.0001725
	0.00017275	-0.05945	0.00017275	0.01477	0.00017275	-0.02625	0.00017275	-0.03211	0.00017275	-0.01648		0.00017275	-0.08094	0.00017275	-0.06922	0.00017275	-0.05359	0.00017275	-0.0868	0.00017275	0.006953		0.00017275	-0.1337	0.00017275	-0.1083	0.00017275	-0.08094	0.00017275	-0.05945	0.00017275	-0.05359		0.00017275	0.005	0.00017275	0.04016	0.00017275	0.01281	0.00017275	0.01672	0.00017275	0.003047		0.00017275	-0.03992	0.00017275	-0.03016	0.00017275
	0.000173	-0.04187	0.000173	0.03234	0.000173	-0.03406	0.000173	-0.02625	0.000173	-0.06141		0.000173	-0.09852	0.000173	-0.07117	0.000173	-0.03406	0.000173	-0.1024	0.000173	-0.006718		0.000173	-0.1298	0.000173	-0.1005	0.000173	-0.08289	0.000173	-0.08094	0.000173	-0.03992		0.000173	0.0382	0.000173	0.04016	0.000173	0.01672	0.000173	0.01672	0.000173	0.01477		0.000173	-0.000859	0.000173	0.006953	0.000173
	0.00017325	-0.03211	0.00017325	0.02453	0.00017325	-0.04187	0.00017325	-0.01844	0.00017325	-0.06141		0.00017325	-0.122	0.00017325	-0.06727	0.00017325	-0.02234	0.00017325	-0.05359	0.00017325	-0.03992		0.00017325	-0.1298	0.00017325	-0.09656	0.00017325	-0.0907	0.00017325	-0.09266	0.00017325	-0.03406		0.00017325	0.04992	0.00017325	0.02258	0.00017325	0.02258	0.00017325	0.02648	0.00017325	0.02258		0.00017325	0.01867	0.00017325	0.03039	0.00017325
	0.0001735	-0.03992	0.0001735	0.008907	0.0001735	-0.04578	0.0001735	-0.01453	0.0001735	-0.02039		0.0001735	-0.1259	0.0001735	-0.06336	0.0001735	-0.0282	0.0001735	-0.000859	0.0001735	-0.05945		0.0001735	-0.1376	0.0001735	-0.09852	0.0001735	-0.09656	0.0001735	-0.0907	0.0001735	-0.04187		0.0001735	0.0343	0.0001735	0.006953	0.0001735	0.02063	0.0001735	0.0382	0.0001735	0.01477		0.0001735	0.02453	0.0001735	0.03039	0.0001735
	0.00017375	-0.0575	0.00017375	-0.000859	0.00017375	-0.03797	0.00017375	-0.01453	0.00017375	0.01867		0.00017375	-0.1083	0.00017375	-0.04383	0.00017375	-0.03992	0.00017375	0.008907	0.00017375	-0.04578		0.00017375	-0.1454	0.00017375	-0.1005	0.00017375	-0.09266	0.00017375	-0.08289	0.00017375	-0.05164		0.00017375	0.005	0.00017375	0.001094	0.00017375	0.006953	0.00017375	0.04602	0.00017375	-0.002812		0.00017375	0.02258	0.00017375	0.01477	0.00017375
	0.000174	-0.07508	0.000174	-0.004765	0.000174	-0.02039	0.000174	-0.01453	0.000174	0.04211		0.000174	-0.07703	0.000174	-0.01062	0.000174	-0.03406	0.000174	-0.002812	0.000174	-0.01844		0.000174	-0.1454	0.000174	-0.1005	0.000174	-0.07703	0.000174	-0.07312	0.000174	-0.04969		0.000174	-0.01062	0.000174	0.005	0.000174	-0.004765	0.000174	0.03625	0.000174	-0.02039		0.000174	0.01477	0.000174	-0.004765	0.000174
	0.00017425	-0.08094	0.00017425	-0.01062	0.00017425	-0.000859	0.00017425	-0.01258	0.00017425	0.04992		0.00017425	-0.06336	0.00017425	0.02063	0.00017425	-0.000859	0.00017425	0.003047	0.00017425	-0.002812		0.00017425	-0.1356	0.00017425	-0.1044	0.00017425	-0.05359	0.00017425	-0.06922	0.00017425	-0.03992		0.00017425	-0.006718	0.00017425	0.003047	0.00017425	-0.008672	0.00017425	0.01281	0.00017425	-0.02625		0.00017425	-0.006718	0.00017425	-0.02234	0.00017425
	0.0001745	-0.06922	0.0001745	-0.01844	0.0001745	0.003047	0.0001745	-0.006718	0.0001745	0.05773		0.0001745	-0.07117	0.0001745	0.02063	0.0001745	0.02844	0.0001745	0.02063	0.0001745	-0.002812		0.0001745	-0.1259	0.0001745	-0.1083	0.0001745	-0.04187	0.0001745	-0.06922	0.0001745	-0.03211		0.0001745	-0.000859	0.0001745	-0.004765	0.0001745	-0.000859	0.0001745	-0.002812	0.0001745	-0.03211		0.0001745	-0.03602	0.0001745	-0.04578	0.0001745
	0.00017475	-0.04773	0.00017475	-0.01453	0.00017475	-0.006718	0.00017475	-0.000859	0.00017475	0.05969		0.00017475	-0.08094	0.00017475	-0.01258	0.00017475	0.03625	0.00017475	0.01477	0.00017475	-0.000859		0.00017475	-0.1298	0.00017475	-0.1102	0.00017475	-0.05359	0.00017475	-0.07312	0.00017475	-0.03406		0.00017475	0.001094	0.00017475	-0.01258	0.00017475	0.01477	0.00017475	0.005	0.00017475	-0.03797		0.00017475	-0.05164	0.00017475	-0.06922	0.00017475
	0.000175	-0.0243	0.000175	0.001094	0.000175	-0.03211	0.000175	0.005	0.000175	0.04211		0.000175	-0.08484	0.000175	-0.06141	0.000175	0.01867	0.000175	-0.03016	0.000175	0.02258		0.000175	-0.1434	0.000175	-0.1083	0.000175	-0.07508	0.000175	-0.08289	0.000175	-0.03992		0.000175	0.005	0.000175	-0.01062	0.000175	0.02648	0.000175	0.02258	0.000175	-0.03797		0.000175	-0.0282	0.000175	-0.07312	0.000175
	0.00017525	-0.006718	0.00017525	0.02648	0.00017525	-0.0575	0.00017525	0.01281	0.00017525	0.005		0.00017525	-0.08484	0.00017525	-0.08289	0.00017525	-0.000859	0.00017525	-0.07117	0.00017525	0.04797		0.00017525	-0.1571	0.00017525	-0.1044	0.00017525	-0.0907	0.00017525	-0.0868	0.00017525	-0.03406		0.00017525	0.01672	0.00017525	-0.006718	0.00017525	0.0343	0.00017525	0.0382	0.00017525	-0.02625		0.00017525	0.01281	0.00017525	-0.04383	0.00017525
	0.0001755	0.003047	0.0001755	0.04602	0.0001755	-0.0575	0.0001755	0.01086	0.0001755	-0.0282		0.0001755	-0.0907	0.0001755	-0.06336	0.0001755	-0.006718	0.0001755	-0.06336	0.0001755	0.04992		0.0001755	-0.1571	0.0001755	-0.1024	0.0001755	-0.09461	0.0001755	-0.07898	0.0001755	-0.02234		0.0001755	0.0343	0.0001755	0.003047	0.0001755	0.03625	0.0001755	0.0382	0.0001755	-0.000859		0.0001755	0.04602	0.0001755	0.003047	0.0001755
	0.00017575	-0.006718	0.00017575	0.04211	0.00017575	-0.03602	0.00017575	0.005	0.00017575	-0.03406		0.00017575	-0.09461	0.00017575	-0.0282	0.00017575	-0.004765	0.00017575	-0.01258	0.00017575	0.02648		0.00017575	-0.1454	0.00017575	-0.1005	0.00017575	-0.0907	0.00017575	-0.05164	0.00017575	-0.02039		0.00017575	0.04211	0.00017575	0.01281	0.00017575	0.0343	0.00017575	0.03234	0.00017575	0.02258		0.00017575	0.04992	0.00017575	0.0382	0.00017575
	0.000176	-0.03797	0.000176	0.02648	0.000176	-0.004765	0.000176	0.001094	0.000176	-0.01062		0.000176	-0.08484	0.000176	-0.000859	0.000176	-0.000859	0.000176	0.02258	0.000176	-0.000859		0.000176	-0.1337	0.000176	-0.09461	0.000176	-0.08094	0.000176	-0.02039	0.000176	-0.03211		0.000176	0.03039	0.000176	0.02844	0.000176	0.02648	0.000176	0.03234	0.000176	0.03625		0.000176	0.03234	0.000176	0.04992	0.000176
	0.00017625	-0.07117	0.00017625	0.006953	0.00017625	0.02063	0.00017625	0.003047	0.00017625	0.01477		0.00017625	-0.06336	0.00017625	0.01477	0.00017625	0.005	0.00017625	0.02844	0.00017625	-0.002812		0.00017625	-0.1239	0.00017625	-0.08289	0.00017625	-0.06922	0.00017625	-0.002812	0.00017625	-0.04773		0.00017625	0.02063	0.00017625	0.04797	0.00017625	0.01867	0.00017625	0.0343	0.00017625	0.04406		0.00017625	0.01477	0.00017625	0.04016	0.00017625
	0.0001765	-0.08289	0.0001765	-0.01062	0.0001765	0.03039	0.0001765	0.01281	0.0001765	0.0343		0.0001765	-0.04969	0.0001765	0.02648	0.0001765	0.02258	0.0001765	0.02063	0.0001765	0.01477		0.0001765	-0.1141	0.0001765	-0.06531	0.0001765	-0.06141	0.0001765	-0.000859	0.0001765	-0.04773		0.0001765	0.01867	0.0001765	0.05773	0.0001765	0.01867	0.0001765	0.02648	0.0001765	0.05383		0.0001765	0.008907	0.0001765	0.02453	0.0001765
	0.00017675	-0.06141	0.00017675	-0.02234	0.00017675	0.02258	0.00017675	0.02063	0.00017675	0.04797		0.00017675	-0.05359	0.00017675	0.0343	0.00017675	0.04602	0.00017675	0.02453	0.00017675	0.03234		0.00017675	-0.1063	0.00017675	-0.06336	0.00017675	-0.05164	0.00017675	-0.01648	0.00017675	-0.03211		0.00017675	0.02648	0.00017675	0.05383	0.00017675	0.02453	0.00017675	0.005	0.00017675	0.05969		0.00017675	0.001094	0.00017675	0.01086	0.00017675
	0.000177	-0.01844	0.000177	-0.02039	0.000177	0.003047	0.000177	0.02453	0.000177	0.05578		0.000177	-0.06531	0.000177	0.02063	0.000177	0.05578	0.000177	0.02844	0.000177	0.03039		0.000177	-0.1063	0.000177	-0.07117	0.000177	-0.05555	0.000177	-0.03992	0.000177	-0.0243		0.000177	0.02063	0.000177	0.0382	0.000177	0.0343	0.000177	-0.01648	0.000177	0.05188		0.000177	-0.01648	0.000177	-0.000859	0.000177
	0.00017725	0.008907	0.00017725	-0.004765	0.00017725	-0.02234	0.00017725	0.02258	0.00017725	0.04797		0.00017725	-0.07312	0.00017725	-0.01258	0.00017725	0.0343	0.00017725	0.01477	0.00017725	0.02258		0.00017725	-0.118	0.00017725	-0.0907	0.00017725	-0.06531	0.00017725	-0.06336	0.00017725	-0.03016		0.00017725	-0.000859	0.00017725	0.01086	0.00017725	0.0343	0.00017725	-0.02234	0.00017725	0.03039		0.00017725	-0.03992	0.00017725	-0.01844	0.00017725
	0.0001775	0.01281	0.0001775	0.02063	0.0001775	-0.04187	0.0001775	0.02258	0.0001775	0.01867		0.0001775	-0.08094	0.0001775	-0.05164	0.0001775	-0.006718	0.0001775	-0.02234	0.0001775	0.02063		0.0001775	-0.1356	0.0001775	-0.1044	0.0001775	-0.08094	0.0001775	-0.06922	0.0001775	-0.04383		0.0001775	-0.01844	0.0001775	-0.002812	0.0001775	0.02258	0.0001775	-0.004765	0.0001775	0.008907		0.0001775	-0.04969	0.0001775	-0.0282	0.0001775
	0.00017775	-0.004765	0.00017775	0.04016	0.00017775	-0.04773	0.00017775	0.01672	0.00017775	-0.01648		0.00017775	-0.09461	0.00017775	-0.06922	0.00017775	-0.04578	0.00017775	-0.04773	0.00017775	0.02258		0.00017775	-0.1473	0.00017775	-0.1102	0.00017775	-0.09461	0.00017775	-0.06141	0.00017775	-0.05164		0.00017775	-0.002812	0.00017775	-0.000859	0.00017775	0.01086	0.00017775	0.02453	0.00017775	0.006953		0.00017775	-0.03797	0.00017775	-0.0243	0.00017775
	0.000178	-0.03602	0.000178	0.04016	0.000178	-0.03406	0.000178	0.005	0.000178	-0.03797		0.000178	-0.1161	0.000178	-0.05945	0.000178	-0.06141	0.000178	-0.03797	0.000178	0.01086		0.000178	-0.1493	0.000178	-0.1063	0.000178	-0.09852	0.000178	-0.04187	0.000178	-0.05164		0.000178	0.03039	0.000178	0.01086	0.000178	0.006953	0.000178	0.04016	0.000178	0.02648		0.000178	-0.0243	0.000178	-0.000859	0.000178
	0.00017825	-0.07117	0.00017825	0.02063	0.00017825	-0.01062	0.00017825	-0.01062	0.00017825	-0.03406		0.00017825	-0.1278	0.00017825	-0.04383	0.00017825	-0.05555	0.00017825	-0.004765	0.00017825	-0.01648		0.00017825	-0.1376	0.00017825	-0.1024	0.00017825	-0.09461	0.00017825	-0.01844	0.00017825	-0.04969		0.00017825	0.05578	0.00017825	0.03039	0.00017825	0.008907	0.00017825	0.03039	0.00017825	0.05578		0.00017825	-0.0243	0.00017825	0.02063	0.00017825
	0.0001785	-0.09852	0.0001785	-0.01062	0.0001785	0.008907	0.0001785	-0.02234	0.0001785	-0.02234		0.0001785	-0.12	0.0001785	-0.0282	0.0001785	-0.03797	0.0001785	0.01477	0.0001785	-0.04187		0.0001785	-0.1239	0.0001785	-0.09656	0.0001785	-0.08094	0.0001785	-0.006718	0.0001785	-0.05164		0.0001785	0.04602	0.0001785	0.04602	0.0001785	0.008907	0.0001785	0.001094	0.0001785	0.07336		0.0001785	-0.0282	0.0001785	0.03039	0.0001785
	0.00017875	-0.1063	0.00017875	-0.03992	0.00017875	0.01281	0.00017875	-0.01844	0.00017875	-0.01648		0.00017875	-0.09461	0.00017875	-0.02039	0.00017875	-0.02234	0.00017875	0.01477	0.00017875	-0.04773		0.00017875	-0.1141	0.00017875	-0.08289	0.00017875	-0.06531	0.00017875	-0.008672	0.00017875	-0.05359		0.00017875	0.01867	0.00017875	0.05578	0.00017875	0.01086	0.00017875	-0.01648	0.00017875	0.07922		0.00017875	-0.03016	0.00017875	0.02844	0.00017875
	0.000179	-0.0868	0.000179	-0.05164	0.000179	-0.000859	0.000179	-0.006718	0.000179	-0.01648		0.000179	-0.07312	0.000179	-0.008672	0.000179	-0.01062	0.000179	0.006953	0.000179	-0.03602		0.000179	-0.1102	0.000179	-0.07508	0.000179	-0.05359	0.000179	-0.03016	0.000179	-0.05164		0.000179	-0.002812	0.000179	0.05773	0.000179	0.01477	0.000179	-0.01453	0.000179	0.07531		0.000179	-0.02039	0.000179	0.02063	0.000179
	0.00017925	-0.04969	0.00017925	-0.04578	0.00017925	-0.0282	0.00017925	0.001094	0.00017925	-0.004765		0.00017925	-0.07312	0.00017925	-0.002812	0.00017925	-0.002812	0.00017925	0.005	0.00017925	-0.02234		0.00017925	-0.1122	0.00017925	-0.07508	0.00017925	-0.0575	0.00017925	-0.06336	0.00017925	-0.04773		0.00017925	-0.002812	0.00017925	0.04602	0.00017925	0.02648	0.00017925	0.001094	0.00017925	0.05578		0.00017925	-0.01648	0.00017925	0.01281	0.00017925
	0.0001795	-0.01453	0.0001795	-0.0243	0.0001795	-0.05359	0.0001795	-0.000859	0.0001795	0.02258		0.0001795	-0.08875	0.0001795	-0.01453	0.0001795	-0.008672	0.0001795	-0.000859	0.0001795	-0.01844		0.0001795	-0.12	0.0001795	-0.0868	0.0001795	-0.06336	0.0001795	-0.09266	0.0001795	-0.04969		0.0001795	0.005	0.0001795	0.02063	0.0001795	0.03234	0.0001795	0.02453	0.0001795	0.01867		0.0001795	-0.02625	0.0001795	0.001094	0.0001795
	0.00017975	-0.008672	0.00017975	0.001094	0.00017975	-0.06336	0.00017975	-0.01258	0.00017975	0.05188		0.00017975	-0.1024	0.00017975	-0.04578	0.00017975	-0.03211	0.00017975	-0.01648	0.00017975	-0.01258		0.00017975	-0.1298	0.00017975	-0.1044	0.00017975	-0.07508	0.00017975	-0.1083	0.00017975	-0.06141		0.00017975	0.005	0.00017975	-0.006718	0.00017975	0.02648	0.00017975	0.03625	0.00017975	-0.02234		0.00017975	-0.04383	0.00017975	-0.01453	0.00017975
	0.00018	-0.03016	0.00018	0.02648	0.00018	-0.05164	0.00018	-0.01844	0.00018	0.05773		0.00018	-0.1083	0.00018	-0.07703	0.00018	-0.0575	0.00018	-0.03602	0.00018	-0.002812		0.00018	-0.1376	0.00018	-0.1161	0.00018	-0.08094	0.00018	-0.1044	0.00018	-0.06531		0.00018	-0.000859	0.00018	-0.0243	0.00018	0.006953	0.00018	0.04406	0.00018	-0.04773		0.00018	-0.04578	0.00018	-0.03602	0.00018
	0.00018025	-0.06336	0.00018025	0.04016	0.00018025	-0.02625	0.00018025	-0.01844	0.00018025	0.0382		0.00018025	-0.1122	0.00018025	-0.08094	0.00018025	-0.05945	0.00018025	-0.04187	0.00018025	0.003047		0.00018025	-0.1434	0.00018025	-0.118	0.00018025	-0.08289	0.00018025	-0.08484	0.00018025	-0.05945		0.00018025	0.006953	0.00018025	-0.02625	0.00018025	-0.006718	0.00018025	0.04211	0.00018025	-0.04187		0.00018025	-0.02234	0.00018025	-0.04578	0.00018025
	0.0001805	-0.08094	0.0001805	0.0343	0.0001805	-0.006718	0.0001805	-0.02039	0.0001805	0.003047		0.0001805	-0.118	0.0001805	-0.06336	0.0001805	-0.04187	0.0001805	-0.02625	0.0001805	-0.006718		0.0001805	-0.1395	0.0001805	-0.1141	0.0001805	-0.08094	0.0001805	-0.06336	0.0001805	-0.04383		0.0001805	0.02453	0.0001805	-0.01258	0.0001805	-0.006718	0.0001805	0.03234	0.0001805	-0.01258		0.0001805	0.001094	0.0001805	-0.04578	0.0001805
	0.00018075	-0.08289	0.00018075	0.01867	0.00018075	-0.002812	0.00018075	-0.03016	0.00018075	-0.02625		0.00018075	-0.1161	0.00018075	-0.03602	0.00018075	-0.01844	0.00018075	-0.01258	0.00018075	-0.0282		0.00018075	-0.1356	0.00018075	-0.1063	0.00018075	-0.07703	0.00018075	-0.05164	0.00018075	-0.03406		0.00018075	0.03625	0.00018075	-0.000859	0.00018075	0.003047	0.00018075	0.02063	0.00018075	0.006953		0.00018075	0.01477	0.00018075	-0.03016	0.00018075
	0.000181	-0.07117	0.000181	0.006953	0.000181	-0.008672	0.000181	-0.03602	0.000181	-0.03406		0.000181	-0.1005	0.000181	-0.01844	0.000181	-0.008672	0.000181	-0.01453	0.000181	-0.04578		0.000181	-0.1356	0.000181	-0.09852	0.000181	-0.06922	0.000181	-0.0575	0.000181	-0.0282		0.000181	0.02453	0.000181	0.01086	0.000181	0.01281	0.000181	0.01086	0.000181	0.008907		0.000181	0.008907	0.000181	-0.01453	0.000181
	0.00018125	-0.0575	0.00018125	-0.000859	0.00018125	-0.03016	0.00018125	-0.02234	0.00018125	-0.01453		0.00018125	-0.07508	0.00018125	-0.01258	0.00018125	-0.008672	0.00018125	-0.0243	0.00018125	-0.04578		0.00018125	-0.1395	0.00018125	-0.09461	0.00018125	-0.06336	0.00018125	-0.07508	0.00018125	-0.02625		0.00018125	0.005	0.00018125	0.01672	0.00018125	0.01477	0.00018125	0.01086	0.00018125	-0.002812		0.00018125	-0.000859	0.00018125	-0.002812	0.00018125
	0.0001815	-0.04187	0.0001815	-0.006718	0.0001815	-0.05359	0.0001815	-0.000859	0.0001815	0.008907		0.0001815	-0.05555	0.0001815	-0.01453	0.0001815	-0.006718	0.0001815	-0.02234	0.0001815	-0.03211		0.0001815	-0.1415	0.0001815	-0.09461	0.0001815	-0.06531	0.0001815	-0.09266	0.0001815	-0.0243		0.0001815	-0.002812	0.0001815	0.02063	0.0001815	0.01672	0.0001815	0.01867	0.0001815	-0.01648		0.0001815	0.001094	0.0001815	0.006953	0.0001815
	0.00018175	-0.03406	0.00018175	-0.01844	0.00018175	-0.06141	0.00018175	0.01477	0.00018175	0.03234		0.00018175	-0.05945	0.00018175	-0.02039	0.00018175	0.006953	0.00018175	-0.004765	0.00018175	-0.01062		0.00018175	-0.1376	0.00018175	-0.09852	0.00018175	-0.07312	0.00018175	-0.1024	0.00018175	-0.03016		0.00018175	0.006953	0.00018175	0.01672	0.00018175	0.02258	0.00018175	0.02258	0.00018175	-0.0282		0.00018175	0.01086	0.00018175	0.01086	0.00018175
	0.000182	-0.03211	0.000182	-0.03211	0.000182	-0.04578	0.000182	0.01086	0.000182	0.04992		0.000182	-0.08094	0.000182	-0.0282	0.000182	0.02258	0.000182	0.01281	0.000182	0.01477		0.000182	-0.1395	0.000182	-0.1044	0.000182	-0.08094	0.000182	-0.1005	0.000182	-0.03992		0.000182	0.02258	0.000182	0.006953	0.000182	0.02844	0.000182	0.03234	0.000182	-0.0282		0.000182	0.02258	0.000182	0.003047	0.000182
	0.00018225	-0.04383	0.00018225	-0.02625	0.00018225	-0.01453	0.00018225	-0.008672	0.00018225	0.05969		0.00018225	-0.09656	0.00018225	-0.03406	0.00018225	0.02844	0.00018225	0.01281	0.00018225	0.04406		0.00018225	-0.1395	0.00018225	-0.1102	0.00018225	-0.0868	0.00018225	-0.08875	0.00018225	-0.04773		0.00018225	0.02258	0.00018225	-0.002812	0.00018225	0.02453	0.00018225	0.04211	0.00018225	-0.0243		0.00018225	0.01867	0.00018225	-0.01258	0.00018225
	0.0001825	-0.05359	0.0001825	0.006953	0.0001825	0.006953	0.0001825	-0.02039	0.0001825	0.06359		0.0001825	-0.09266	0.0001825	-0.0282	0.0001825	0.01672	0.0001825	-0.004765	0.0001825	0.05969		0.0001825	-0.1415	0.0001825	-0.1102	0.0001825	-0.0868	0.0001825	-0.06922	0.0001825	-0.03992		0.0001825	0.006953	0.0001825	-0.006718	0.0001825	0.01477	0.0001825	0.04797	0.0001825	-0.006718		0.0001825	0.003047	0.0001825	-0.02625	0.0001825
	0.00018275	-0.04969	0.00018275	0.04602	0.00018275	0.01281	0.00018275	-0.01453	0.00018275	0.05773		0.00018275	-0.08484	0.00018275	-0.02039	0.00018275	0.003047	0.00018275	-0.0243	0.00018275	0.05188		0.00018275	-0.1395	0.00018275	-0.1063	0.00018275	-0.08289	0.00018275	-0.04578	0.00018275	-0.0282		0.00018275	-0.002812	0.00018275	-0.000859	0.00018275	0.006953	0.00018275	0.0343	0.00018275	0.01281		0.00018275	-0.01062	0.00018275	-0.03406	0.00018275
	0.000183	-0.03211	0.000183	0.06359	0.000183	-0.002812	0.000183	0.005	0.000183	0.02453		0.000183	-0.08094	0.000183	-0.01453	0.000183	-0.004765	0.000183	-0.03211	0.000183	0.02648		0.000183	-0.1356	0.000183	-0.1005	0.000183	-0.07703	0.000183	-0.02234	0.000183	-0.02234		0.000183	-0.002812	0.000183	0.008907	0.000183	0.01086	0.000183	0.001094	0.000183	0.03039		0.000183	-0.01258	0.000183	-0.02625	0.000183
	0.00018325	-0.01258	0.00018325	0.04797	0.00018325	-0.02039	0.00018325	0.02453	0.00018325	-0.03211		0.00018325	-0.08289	0.00018325	-0.01258	0.00018325	-0.000859	0.00018325	-0.02234	0.00018325	0.001094		0.00018325	-0.1298	0.00018325	-0.0907	0.00018325	-0.07508	0.00018325	-0.01453	0.00018325	-0.02625		0.00018325	0.003047	0.00018325	0.01477	0.00018325	0.01867	0.00018325	-0.02625	0.00018325	0.0382		0.00018325	-0.000859	0.00018325	-0.006718	0.00018325
	0.0001835	-0.01062	0.0001835	0.006953	0.0001835	-0.03016	0.0001835	0.0343	0.0001835	-0.07508		0.0001835	-0.07898	0.0001835	-0.01258	0.0001835	0.003047	0.0001835	-0.008672	0.0001835	-0.01062		0.0001835	-0.1259	0.0001835	-0.08289	0.0001835	-0.07508	0.0001835	-0.01844	0.0001835	-0.03797		0.0001835	0.01086	0.0001835	0.02063	0.0001835	0.02258	0.0001835	-0.0243	0.0001835	0.03625		0.0001835	0.01672	0.0001835	0.01672	0.0001835
	0.00018375	-0.0243	0.00018375	-0.03211	0.00018375	-0.02625	0.00018375	0.03234	0.00018375	-0.06336		0.00018375	-0.07312	0.00018375	-0.01453	0.00018375	0.005	0.00018375	-0.004765	0.00018375	-0.01453		0.00018375	-0.1278	0.00018375	-0.07898	0.00018375	-0.07508	0.00018375	-0.03797	0.00018375	-0.03797		0.00018375	0.02258	0.00018375	0.03234	0.00018375	0.02258	0.00018375	0.005	0.00018375	0.03234		0.00018375	0.02648	0.00018375	0.0343	0.00018375
	0.000184	-0.03602	0.000184	-0.03602	0.000184	-0.01844	0.000184	0.01672	0.000184	-0.004765		0.000184	-0.06922	0.000184	-0.01453	0.000184	0.003047	0.000184	-0.002812	0.000184	-0.01648		0.000184	-0.1278	0.000184	-0.08289	0.000184	-0.07703	0.000184	-0.05359	0.000184	-0.03406		0.000184	0.03625	0.000184	0.04992	0.000184	0.02258	0.000184	0.03625	0.000184	0.0382		0.000184	0.01281	0.000184	0.03625	0.000184
	0.00018425	-0.04187	0.00018425	-0.008672	0.00018425	-0.01453	0.00018425	-0.004765	0.00018425	0.05188		0.00018425	-0.07508	0.00018425	-0.01648	0.00018425	0.006953	0.00018425	0.001094	0.00018425	-0.008672		0.00018425	-0.1317	0.00018425	-0.0868	0.00018425	-0.07898	0.00018425	-0.05555	0.00018425	-0.03406		0.00018425	0.04406	0.00018425	0.06164	0.00018425	0.03039	0.00018425	0.04406	0.00018425	0.04992		0.00018425	-0.006718	0.00018425	0.02258	0.00018425
	0.0001845	-0.04383	0.0001845	0.01477	0.0001845	-0.004765	0.0001845	-0.01062	0.0001845	0.0675		0.0001845	-0.08484	0.0001845	-0.01258	0.0001845	0.01281	0.0001845	0.008907	0.0001845	0.01477		0.0001845	-0.1337	0.0001845	-0.0907	0.0001845	-0.08094	0.0001845	-0.04773	0.0001845	-0.04383		0.0001845	0.04211	0.0001845	0.05773	0.0001845	0.04016	0.0001845	0.02844	0.0001845	0.05773		0.0001845	-0.03016	0.0001845	0.005	0.0001845
	0.00018475	-0.04969	0.00018475	0.01672	0.00018475	0.005	0.00018475	0.003047	0.00018475	0.04602		0.00018475	-0.0907	0.00018475	-0.01062	0.00018475	0.01477	0.00018475	0.01477	0.00018475	0.04992		0.00018475	-0.1337	0.00018475	-0.09461	0.00018475	-0.07898	0.00018475	-0.03211	0.00018475	-0.05359		0.00018475	0.02453	0.00018475	0.04016	0.00018475	0.04406	0.00018475	0.006953	0.00018475	0.05969		0.00018475	-0.04383	0.00018475	-0.008672	0.00018475
	0.000185	-0.05555	0.000185	-0.002812	0.000185	0.008907	0.000185	0.02648	0.000185	0.01867		0.000185	-0.0907	0.000185	-0.008672	0.000185	0.001094	0.000185	0.01281	0.000185	0.06164		0.000185	-0.1278	0.000185	-0.09266	0.000185	-0.07703	0.000185	-0.01844	0.000185	-0.0575		0.000185	0.006953	0.000185	0.01672	0.000185	0.0343	0.000185	-0.002812	0.000185	0.05578		0.000185	-0.04578	0.000185	-0.01062	0.000185
	0.00018525	-0.05359	0.00018525	-0.01648	0.00018525	-0.000859	0.00018525	0.0382	0.00018525	0.003047		0.00018525	-0.0907	0.00018525	-0.01844	0.00018525	-0.02625	0.00018525	0.001094	0.00018525	0.03625		0.00018525	-0.122	0.00018525	-0.09266	0.00018525	-0.07312	0.00018525	-0.01062	0.00018525	-0.04773		0.00018525	0.003047	0.00018525	0.01086	0.00018525	0.02063	0.00018525	-0.002812	0.00018525	0.05188		0.00018525	-0.04187	0.00018525	-0.002812	0.00018525
	0.0001855	-0.04383	0.0001855	-0.008672	0.0001855	-0.01453	0.0001855	0.01867	0.0001855	-0.004765		0.0001855	-0.09656	0.0001855	-0.03406	0.0001855	-0.04578	0.0001855	-0.01258	0.0001855	-0.01258		0.0001855	-0.1141	0.0001855	-0.08875	0.0001855	-0.07117	0.0001855	-0.01648	0.0001855	-0.04383		0.0001855	0.01086	0.0001855	0.02258	0.0001855	0.01281	0.0001855	0.003047	0.0001855	0.04992		0.0001855	-0.03406	0.0001855	0.005	0.0001855
	0.00018575	-0.03211	0.00018575	0.01086	0.00018575	-0.01648	0.00018575	-0.01648	0.00018575	-0.03016		0.00018575	-0.1083	0.00018575	-0.04187	0.00018575	-0.04969	0.00018575	-0.01453	0.00018575	-0.05164		0.00018575	-0.1102	0.00018575	-0.08875	0.00018575	-0.06922	0.00018575	-0.02625	0.00018575	-0.04773		0.00018575	0.02453	0.00018575	0.03625	0.00018575	0.008907	0.00018575	0.008907	0.00018575	0.04602		0.00018575	-0.02039	0.00018575	0.01672	0.00018575
	0.000186	-0.0282	0.000186	0.03234	0.000186	-0.004765	0.000186	-0.02625	0.000186	-0.05555		0.000186	-0.1102	0.000186	-0.03406	0.000186	-0.03602	0.000186	-0.004765	0.000186	-0.05164		0.000186	-0.1141	0.000186	-0.08289	0.000186	-0.07117	0.000186	-0.04773	0.000186	-0.05555		0.000186	0.03625	0.000186	0.04602	0.000186	0.006953	0.000186	0.02258	0.000186	0.04211		0.000186	-0.004765	0.000186	0.02453	0.000186
	0.00018625	-0.02625	0.00018625	0.0343	0.00018625	-0.01062	0.00018625	-0.000859	0.00018625	-0.04187		0.00018625	-0.1024	0.00018625	-0.02625	0.00018625	-0.01844	0.00018625	0.006953	0.00018625	-0.03797		0.00018625	-0.122	0.00018625	-0.08484	0.00018625	-0.07117	0.00018625	-0.06531	0.00018625	-0.0575		0.00018625	0.0382	0.00018625	0.04211	0.00018625	0.005	0.00018625	0.0343	0.00018625	0.0343		0.00018625	0.001094	0.00018625	0.02453	0.00018625
	0.0001865	-0.0243	0.0001865	0.01867	0.0001865	-0.03992	0.0001865	0.02844	0.0001865	0.01086		0.0001865	-0.0907	0.0001865	-0.0282	0.0001865	-0.01062	0.0001865	0.005	0.0001865	-0.03016		0.0001865	-0.1278	0.0001865	-0.08875	0.0001865	-0.06922	0.0001865	-0.07312	0.0001865	-0.04969		0.0001865	0.03234	0.0001865	0.03039	0.0001865	0.006953	0.0001865	0.03234	0.0001865	0.02063		0.0001865	-0.008672	0.0001865	0.01086	0.0001865
	0.00018675	-0.03406	0.00018675	-0.01648	0.00018675	-0.07312	0.00018675	0.02063	0.00018675	0.05578		0.00018675	-0.07898	0.00018675	-0.03211	0.00018675	-0.008672	0.00018675	-0.002812	0.00018675	-0.03211		0.00018675	-0.1317	0.00018675	-0.09656	0.00018675	-0.06922	0.00018675	-0.07703	0.00018675	-0.04383		0.00018675	0.01086	0.00018675	0.01281	0.00018675	0.01867	0.00018675	0.01672	0.00018675	0.006953		0.00018675	-0.0282	0.00018675	-0.01258	0.00018675
[truncated: 1,052 more rows]
[truncated: 25 more columns]

## Sheet: 1MHz
Sample No.	1		1		1		1		1			2		2		2		2		2			3		3		3		3		3			4		4		4		4		4			5		5		5
ROI No.	1		2		3		4		5			1		2		3		4		5			1		2		3		4		5			1		2		3		4		5			1		2		3
[truncated: 2,001 more rows]
[truncated: 25 more columns]

## Sheet: 1.5MHz
Sample No.	1		1		1		1		1			2		2		2		2		2			3		3		3		3		3			4		4		4		4		4			5		5		5
[truncated: 2,002 more rows]
[truncated: 25 more columns]

[truncated: 2 more sheets: 2.25MHz, 3.5MHz]
